# Supplementary material for: Diversity and evolution of prokaryotic viral lytic proteins
Source: ISME J. 2025 Oct 8;19(1):wraf200. doi: 10.1093/ismejo/wraf200 (PMC12596118; doi:10.1093/ismejo/wraf200)
Supplement: Supplementary_Table_1_wraf200 [file supplementary_table_1_wraf200.xlsx]

## Sheet: Endolysin
Phalp_accession	Annotation	Source	Sequence
tr|A0A023J3R2|A0A023J3R2_9CAUD	Lysin	Lactococcus phage SK1833	MNITNAGVRGYNPTGVVIHNDAGSNGANASFYDDWLPKQNPENGFAHVYIGNDGRLQASDFSNMAWHCANSYGNANYASWEVCQSEGDLNQFLRNEQAVLDDVAKYMKQWGLTPNRDTVKLHQELSSTSCPRRSVEAHGGTVESCRSYFITELNKRLTGQNNTQTNTELEDDDLMKFTYTNGDKTTYYFNGEKVIALSHPDQLAIVRKTYKETTGKDLKNFDWKGSPIDIRFMQANGIDKPIIAKK
tr|A0A023NGE0|A0A023NGE0_9CAUD	Glycoside hydrolase family 19 catalytic domain-containing protein	Nitrincola phage 1M3-16	MTDKTPSPDFLIPMHEHIDKIILAAAPRINIEEWRDPIITSTREWNIYDERFCMFLAQIAHESNDMNRLSENLNYSVEALLSLFGRHRISEADADKYGRKAGQPANQQMLANILYGGDWGRRNLGNIHPNDGWDYRGQGPKQITGRYNYQVCGEAIGEDLVNNPSLLSTDKYVGMKAACWYFSVRTKGTDIVQVTRQINGGTIGLEDRRIRFERALSEYNKLKALAYNS
tr|A0A023VTC7|A0A023VTC7_9CAUD	Endolysin	Salmonella phage phi68	MSNRNISDNGIKFTAAFEGFRGTAYRATKNEKYLTIGYGHYGADVKEGQKITEGQGLLLLHKDMVKAVAAVDAVAHPPLNQSQFDAMCDLVYNAGVGVIAASTGTGQALRKGDVATLRNKLTQFHYQNGKSLLGLRRRAAGRVALFDGMLWQQAEAIGRGAK
tr|A0A023W6J8|A0A023W6J8_9CAUD	Lysozyme	Serratia phage PS2	MTIFEMLAFDEGLKLTVYLDTEGFWTVGIGHLLTKNPSKAVAIAELDKLVGRSTGGTITKAEAERIFAQDVAKSEKGIQGNAVLGPVYAGLDATRKMALVNMTFQLGVAGAAGFTNSMKLLAAKQWKEAAINLAKSKWYNQTPNRAKRVISVFETGTLAAYK
tr|A0A023W6V3|A0A023W6V3_9CAUD	Lysin A, protease C39 domain	Mycobacterium phage ZoeJ	MTEKVLPYDRAIVPQETGYWCGPASTQIVLNTRGLIVPEATLAREIGTTVNGTDYVGLIERVLDLRVPDARYTSVYIENDPPTAAQREALWRNLKRSIDAGYGVVMNWVAPPSNYPRGVKGSVSPRYGGGTVYHYVAAMGYDDAGARAVWIADPGFQPQGYWISFDQCASLIPPKGYAYADVDAAPAAPIDPDAQAADALMRLMGGSVPFDRYRALLPAAQQCLADCECTTIERIAMWGAQVGHESVGLKYMTELWGPTPAQQGYEGRVDLGNTQPGDGYRFRGRGPIQVTGRRNYTVLSQWAHGKGLVPTPTYFVDNPDELASDRYGFVGVTWYWTTQRPMNDAADARDLVRATQYINGGQTGIDNRRDRYNSALAMGADLLKILNGGDDFMGALTAA…
tr|A0A023W7C5|A0A023W7C5_9CAUD	Lysin A	Mycobacterium phage Phantastic	MTERVLPYDRNIVPQETGWWCGPAATQVVLNSRGIIVPEATLANEIEAIENPGRGDDRDGTDYVGLIEQVLDRRLPEAGYTSVYMPNDPPTAAQREALWQHIVRSINAGYGVIMNWVAPPSNKPRGVKGSPNPRYSGGTTYHYVACMGYDDTPGARALWIADSGFQPFNYWISFDQAATLIPPKGYAYAANAKPAPAPAPAPVDAAPILARAAGISEAKAREILPTFREGLRLAECNNVPRIAMAIAQWGHESDNFNATQEYDHGRNHGDPNEVTDRWKYKGRTWIQITWRGNYERFSRWCFDRKLVPTPTYFVDNPRALADVRWAGIGAAWYWTVERPSINRLCDERNLTEVTRLINGGTSWEAPTWMKHRKERYDRALAVGDDLLKLLDGEEEGFLS…
tr|A0A023ZSQ9|A0A023ZSQ9_9VIRU	Putative muramidase (Fragment)	Bacillus phage Ales05	LAYNAKNLFGIKGVGPAGTHTVWSQEYDAGGGRVSGFRKYNSYYESMADHARLLQTPRYASQLKNAKTFEDFARGIKAGGYATDPNYAGQLISIIKQNGLDKYDDGTPYTGEGSVPAGGGSDKRGIFTSVANGVIRALLILLAFVVCVLFFAKAFPQVEATAKSGAKKVTKSSSRSRGYKKVKPRGGATNGGTTGTQTKRQVEASI
tr|A0A023ZSZ9|A0A023ZSZ9_9VIRU	Putative muramidase (Fragment)	Bacillus phage Coriander	LAYNAKNLFGIKGVGPAGTHTVWSQEYDAGGGRVSGFRKYNSYYESMADHARLLQTPRYASQLKNAKTFEDFARGIKAGGYATDPNYAGQLISIIKQNGLDKYDDGTPYTGEGSVPAGGGSDKRGIFTSVANGVIRALLILLAFVVCVLFFAKAFPQVEATAKSGAKKVTKSSSRSRGYKKVKPKGGATNGGTTGTQTKRQVEASI
tr|A0A023ZT04|A0A023ZT04_9VIRU	Putative muramidase (Fragment)	Bacillus phage Honey09	SGLAYNAKNLFGIKGVGPAGTHTVWSQEYDAGGGRVSGFRKYNSYYESMADHARLLQTPRYASQLKNAKTFEDFARGIKAGGYATDPNYAGQLISIIKQNGLDKYDDGTPYTGEGSVPAGGGSDKRGIFTSVANGVIRALLILLAFVVCVLFFAKAFPQVEATAKSGAKKVTKSSSRSRGYKKVKPKGGATNGGTTGTQTKRQVEASI
tr|A0A023ZT39|A0A023ZT39_9VIRU	Putative muramidase (Fragment)	Bacillus phage Lutum	GLAYNSKNLFGIKGVGPAGTTTVWSQEYDAGGGRVSGFRKYNSYYESMADHARLLQTDRYASQLKNAKTYEDFAKGIKAGGYATDPNYAGQLISIIKQKGLDKYDDGTPYTGDGSAPAGGGSDKRGIFTSVAYGSIRAVLILLAFLACVLFFAKAFPQVETTAKQATRKVSRAKKQKKVKKAGGERGGYTRVETERQTKTSV
tr|A0A023ZT64|A0A023ZT64_9VIRU	Putative muramidase (Fragment)	Bacillus phage Tube73	SGLAYNAKNLFGIKGVGSAGTYTVWSQEYDAGGGRVSGFRKYNSYYESMLDHARLLQTPRYASKLQGAKTYEDFARGIKAGGYATDPNYAGQLINIIKQNGLDKYDDGTPYTGEGSVPAGGGSDKRGIFTSVANGVIRALLILLAFVACALFFAKAFPQVEATAKSGAKKVAKSSPRSKGYKKVKQKGGATNGRPTGTQTKRQVEASL
tr|A0A023ZT86|A0A023ZT86_9VIRU	Putative muramidase (Fragment)	Bacillus phage Fusilli	LAYNAKNLFGIKGVGSAGTYTVWSQEYDAGGGRVSGFRKYNSYYESMLDHARLLQTPRYASKLQGAKTYEDFARGIKAGGYATDPNYAGQLINIIKQNGLDKYDDGTPYTGEGSVPAGGGSDKRGIFTSVANGVIRALLILLAFVACVLFFAKASPQVEATAKSGAKKVAKSSPRSKGYKKVKQKGGATNGRPTGTQTKRQVEASL
tr|A0A023ZT90|A0A023ZT90_9VIRU	Putative muramidase (Fragment)	Bacillus phage Aiza33	LAYNAKNLFGIKGVGPAGTYTVWSQEYDAGGGRVSGFRKYNSYYESMADHARLLQTPRYASQLKNAKTFEDFARGIKAGGYATDPNYAGQLISIIKQNGLDKYDDGTPYTGEGSVPAGGGSDKRGIFTSVANGVIRALLILLAFVACVLFFAKAFPQVEATAKNGVKKVTKSSSRSRGYKKVKPKGGATNGGTTGAQTKRQVEASI
tr|A0A023ZT95|A0A023ZT95_9VIRU	Putative muramidase (Fragment)	Bacillus phage Isra77	LAYNSKNLFGIKGVGPAGTTTVWSMEYDKGGGRVSGFRKYNSYYESMLDHARLLQTPRYASQLQNAKTFEDFARGIKAGGYATDPNYAGQLISIIKQNGLDKYDDGTPYTGEGSVPAGGGSDKRGIFTSVANGVIRALLILLAFVACVLFFAKAFPQVEATAKSGAKKVTKSSPRSKGYKKVKPKGGATNGGTTGTQTKRQVEASI
tr|A0A023ZTA5|A0A023ZTA5_9VIRU	Putative muramidase (Fragment)	Bacillus phage Cabb64	LAYNAKNLFGIKGVGPAGTHTVWSQEYDAGGGRVSGFRKYNSYYESMADHARLPQTPRYASQLKNAKTFEDFARGIKAGGYATDPNYAGQLISIIKQNGLDKYDDGTPYTGEGSVPAGGGSDKRGIFTSVANGVIRALLILLAFVVCVLFFAKAFPQVEATAKSGAKKVTKSSSRSRGYKKVKPKGGATNGGTTGTQTKRQVEASI
tr|A0A023ZTP6|A0A023ZTP6_9VIRU	Putative muramidase (Fragment)	Bacillus phage Rice30	LAYNAKNLFGIKGVGPAGTHTVWSQEYDAGGGRVSGFRKYNSYYKSMADHARLLQTPRYASQLKNAKTFEDFARGIKAGGYATDPNYAGQLISIIKQNGLDKYDDGTPYTGEGSVPAGGGSDKRGIFTSVANGVIRALLILLAFVVCVLFFAKAFPQVEATAKSGAKKVTKSSSRSRGYKKVKPKGGATNGGTTGTQTKRQVEASI
tr|A0A023ZTR9|A0A023ZTR9_9VIRU	Putative muramidase (Fragment)	Bacillus phage Bra34	SGLAYNSKNLFGIKGVGPAGTTTVWSMEYDKGGGRVSGFRKYNSYYESMLDHARLLQTPRYASQLQNAKTFEDFARGIKAGGYATDPNYAGQLISIIKQNGLDKYDDGTPYTGEGSVPAGGGSDKRGIFTSVANGVIRALLILLAFVACVLFFAKAFPQVEATAKSGAKKVTKSSPRSKGYKKVKPKGGATNGGTTGTQTKRQVEASI
tr|A0A023ZU62|A0A023ZU62_9VIRU	Putative muramidase (Fragment)	Bacillus phage Africa36	LAYNAKNLFGIKGVGTAGTYTVWSQEYDAGGGRVSGFRKYNSYYESMADHARLLQTPRYASQLKNAKTFEDFARGIKAGGYATDPNYAGQLISIIKQNGLDKYDDGTPYTGEGSVPSGGGSDKRGIFTSVANGVIRALLILLAFVACVLFFAKAFPQVEATAKSGAKRVTKSSSRSRGYKKVKPKGGATNGGTTGAQTKRQVEASI
tr|A0A023ZU68|A0A023ZU68_9VIRU	Putative muramidase (Fragment)	Bacillus phage Tube75	LSGLAYNAKNLFGIKGVGSAGTYTVWSQEYDAGGGRVSGFRKYNSYYESMLDHARLLQTPRYASKLQGAKTYEDFARGIKAGGYATDPNYAGQLINIIKQNGLDKYDDGTPYTGEGSVPAGGGSDKRGIFTSVANGVIRALLILLAFVACVLFFAKAFPQVEATAKSGAKKVAKSSPRSKGYKKVKQKGGATNGRPTGTQTKRQVEASL
tr|A0A023ZU79|A0A023ZU79_9VIRU	Putative muramidase (Fragment)	Bacillus phage Sole	LAYNAKNLFGIKGVGPAGTYTVWSQEYDAGGGRVSGFRKYNSYYESMADHARLLQTPRYASKLQGAKTFEDFAKGIKAGGYATDPNYAGQLISIIKQNGLDKYDDGTPYTGEGSVPAGGGSDKRGIFTSVANGVIRALLILLAFVACVLFFAKAFPQVEATAKSGAKKVTKSSPRSKGYKKVKPKGGATNGGHTGTQTKRQVETSL
tr|A0A023ZU83|A0A023ZU83_9VIRU	Putative muramidase (Fragment)	Bacillus phage Vanilla	LSGLAYNAKNLFGIKGVGPAGTYTVWSQEYDAGGGRVSGFRKYNSYYESMLDHARLLQTPRYASKLQGAKTYEDFARGIKAGGYATDPNYAGQLINIIKQNGLDKYDDGTPYTGEGSVPAGGGSDKRGIFTSVANGVIRALLILLAFVACVLFFAKAFPQVEATAKSGAKKVAKSSPRSKGYKKVKQKGGATNGRPTGTQTKRQVEASL
tr|A0A023ZU89|A0A023ZU89_9VIRU	Putative muramidase (Fragment)	Bacillus phage Farfalle	LAYNAKNLFGIKGVGSAGTYTVWSQEYDAGGGRVSGFRKYNSYYESMLDHARLLQTPRYASKLQGAKTYEDFARGIKAGGYATDPNYAGQLINIIKQNGLDKYDDGTPYTGEGSVPAGGGSDKRGIFTSVANGVIRALLILLAFVACVLFFAKAFPQVEATAKSGAKKVAKSSPRSKGYKKVKQKGGATNGRPTGTQTKRQVEASL
tr|A0A023ZU91|A0A023ZU91_9CAUD	Lysozyme	Escherichia phage e4/1c	MSIKNKVIGGALGSAIAIAVPFLNKYEGVEYRPYKDVAGVWTICAGITGPDVIRGKVYTQRECDALLMKHLSIHRSAVDKALKVDVPVSTRAALYSFSFNVGTNAMRNSTVIRLMNRGDIRGGCEALSMWNKISVGGKKVVSKGLVNRRNAEIRLCVSEL
tr|A0A023ZWD2|A0A023ZWD2_9CAUD	Lysin A	Mycobacterium phage MosMoris	MSFIRSAFADKPLLTREQWMKLFIRVADELDMPDRRGAAVLAAMCAFQEAGADPHNTGKRQIWVPGNDADPCFKANPAAYPHDSMGDDGQSTGPFQQQMNKPGTTPWGWGGNYGDPEGTRKRMDPYESTKMFMGHPSSGLKKKGYDASNAQTANDAIQRVQGSGVPWAYAQWWDEANLLYDEVVGDVPPSTGGGKVPVSGDPVWLEEVLRKRLGDRLVVHDGWKEYGTGGVMGEIWGVMIHHTGNRNASWESIRNGRPDLRGPLSQALIAPDGKFHLVAVGPCNHAGVGSYPGLGSDGNRRAIGFECAWPTIRPDGSFDKGERWPDAQILTMRDATRAVLEHLGHDHTHVCGHKEFNKVDGKWDPGNMDMNWFRGEVRKALAGEFDPKAPEPEPQLPSQ…
tr|A0A024AZX0|A0A024AZX0_9CAUD	lysozyme	Bacillus phage CAM003	MALEANKYPKEKTIVDISHHNADIDFDTAKNYVSMFIARTGDGHRYNSNGELQGVVDRKYKTFVANMKARGIPFGNYMFNRFSGVASAKQEAEFFWNYGDKDATVWVCDAEVSTAPNMKECIQVFIDRLKELGAKKVGLYIGHHKYQEFGGKDVNCDFTWIPRYGNKPAFACDLWQWTEYGNIAGIGKCDINVLYGDKPMSFFTEKEGAKETLVPALNKVVTYEVGTNLIPEIQDKLAFLGYEARINFTGLGDGLVSIETSHQVGAELDKLTAWLDERGWAYYYTSSKEGYNGKSKVVTYDMGTNKIPELSNVLAYQGMQTAIVFTGKGDGLIRLESTPLDESRLQNFKNILEAQKIAYYMYSE
tr|A0A024B030|A0A024B030_9CAUD	lysozyme	Bacillus phage Evoli	MALEANKYPKDKTIVDISHHNADIDFDTAKNYVSMFIARTGDGHRYNSNGELQGVVDRKYKTFVANMKARGIPFGNYMFNRFSGVASAKQEAEFFWNYGDKDATVWVCDAEVSTAPNMKECIQVFIDRLKELGAKKVGLYIGHHKYQEFGGKDVNCDFTWIPRYGNKPAFACDLWQWTEYGNIAGIGKCDINVLYGDKPMSFFTEKEGAKETLVPALNKVVTYEVGTNLIPEIQDKLAFLGYEARINFTGLGDGLVSIETSHQVGAELDKLTAWLDERGWAYYYTSSKEGYNGKSKVVTYDMGTNKIPELSNVLAYQGMQTAIVFTGKGDGLIRLESTPLDESRLQNFKNILEAQKIAYYMYSE
tr|A0A024B2H2|A0A024B2H2_9CAUD	Endolysin	Bacillus phage Megatron	MNINTQYLVTDPERLKVIGPNWMNPTEITFHNTYNDASASAEVRNVRNNSTGTSFHTAVDDFEVQQVVPFDRNAWHAGDGTYGAGNRNSIGVEICYSMSGGERYRKAELNAIEHISDLMVRFNIPISKVKTHQERNGKYCPHRMLDEGRVGWFKAECERRANEKRNGGGGTPNPEPKPDPKPEPTPKPPSGDYDSSWFTKETGTFVTNTTIKLRTAPFTSAGVIATLPAGSTVNYNGFGIEYDGYVWIRQPRSNGYGYLATGESKGGKRVNYWGTFK
tr|A0A059NT93|A0A059NT93_9CAUD	lysozyme	Lactococcus phage TP712	MKKVIKKAAIGMVAFFVVAASGPVFAAVGDQGVDWSKYNGDYGNFGYAHDKFAFSQIGGTYGGTFVDQATYETQVASAIAQGKRAHTYIWYQVGGSQEVAKAALDRYLPRIQTPKNSIVALDYEGGASGDKQANTDAILYGMRRVKAAGYTPMYYSYKPYTLANVNYNQIIKEFPNSLWIAAYPNYEVTPVPNYSFFPSMDGILVFQFTSTYVAGGLDGNVDLTGITDNGYGKQKGQEVKPNTATPAIENGKEANEVKGNDVEVGMTVKVNFGAKNYATGETIPQWVKGQPHKIIQKNGDTVLLDGIMSWLSVHDVETIDASTSQPTTPAKSYIVKQGDTLSGIASNWGTNWQELAHQNSLSNPNMIYAGQVIHFTDGQYGATARTYTVQSDDNLSSIA…
tr|A0A059PAL4|A0A059PAL4_9CAUD	Putative lysin	Leuconostoc phage LN25	MTKNINGDVYSDLITSADSRAMASGSIPRKKIDRIVIHHNATTNKDVAINTWLASGSAQTSAHYEVANNEIIGIVGEGTTAWHAGNGDMNARSIGIENLNSAGEPNWPVSSQTFESLSKLVADIANRYGFPIDSTHVIPHNAVVGTRCPGGIDVAKVIARAREIAGGNGGSNTNTGNNTNGLDQVLHVGEYFKARKAYRVDEMKFVNGVWQVVNYELAGGKDFSWVYNGFGVASTDKVDTNGNITKDQELSVGAYFRLHSDRIKVVDANDSGVALDTRYGRVWVDASTLTEVK
tr|A0A059T5H8|A0A059T5H8_9CAUD	Putative endolysin	Listeria phage LP-032	MALTEAWLLEKANRRLNEKGMLKEVSDKTRAVIKEMAKQGIYINVAQGFRSIAEQNELYAQGRTKPGNVVTNAKGGQSNHNYGVAVDLCQYTQDGKDVIWAVDAKFKKIVDAMKKQGFKWGGDWKSFKDNPHFELYDWVGGERPNSSTPAKPSKPSTPAKPSGELGLVDYMNSKKMDSSFANRKVLAGKYGIKNYTGTASQNTQLLAKIKAGAPKHATPKPPAKPATSGMYVYFPAGKGTWSVYPLNKAPVKANAIGAINPSKFGGLTYKVEKNYGDNVLGIKTGSFGHVKVYCHPSTGVKISNNGAGNFPNVQN
tr|A0A059T5J4|A0A059T5J4_9CAUD	Endolysin	Listeria phage LP-083-1	MARKFTKAELVAKAEKKVGGLKPDVKKAVLSAVKEAYDRYGIGIIVSQGYRSIAEQNGLYAQGRTKPGNIVTNAKGGQSNHNFGVAVDFAIDLIDDGKIDSWQPSATIVNMMKRRGFKWGGDWKRFTDLPHFEACDWYRGERKYKVDTSEWKKKENINIVIKDVGYFQDKPQFLNSKSVRQWKHGTKVKLTKHNSHWYTGVVKDGNKSVRGYIYHSMAKVTSKNSDGSVNATINAHAFCWDNKKLNGGDFINLKRGFKGITHPASDGFYPLYFASRKKTFYIPRYMFDIKK
tr|A0A059T7Q7|A0A059T7Q7_9CAUD	Endolysin	Staphylococcus phage DW2	MQAKLTKKEFIEWLKTSEGKQYNADGWYGFQCFDYANAGWQVLFGYNLKGVGAKDIPSANNFDGLATVYQNTPDFLAQPGDMVVFGSNYGAGYGHVAWVIEATLDYIIVYEQNWLGGGWTDGVQQPGSGWEKVTRRQHAYDFPMWFIRPNFKSETAPRSVQSPTQTPKKETAKPQPKAVELKIIKDVVKGYDLPKRGSNPKFIVIHNDAGSKGATAEAYRNGLVNAPLSRLEAGIAHSYVSGNTVWQALDESQVGWHTANQIGNKYGYGIEVCQSMGADNATFLKNEQATFQECARLLKKWGLPANRNTIRLHNEFISTSCPHRSSVLHTGFDPVTRGLIPEDKRLQLKDYFIKQIRAYMDGKIPVATVSNESSASSNTVKPVASAWKRNKYGTYYMEE…
tr|A0A059T7X1|A0A059T7X1_9CAUD	N-acetylmuramoyl-L-alanine amidase domain-containing protein	Listeria phage LP-030-3	MSVLQYNYINKNQFSRPGYKLLRVSKIVMHYTANPGASADNHRRYFRDLKERYASAHIFIDDKEAICIIPLNEVAYHANERSCKLTALQASTSYYRGGNANLTSIGIEMCLDKNGNITVATFNRSVDVAAELCKTYDLTASDIIRHYDVTGKNCPAPWVAKPSELTRFRNAVNAKLKGASQNKNRHDGKVVDSAPLLTKMDFKSSPFRMYKAGTEILVYEHNQYWYKTYIDDKLYYMYKSFCDVVAKKDAKGRIKVRIKSAKDLRIPVWNNTKLNSGKIKWYAPNTKLAWYNNGKGYLELWYEKDGWYYTANYFLK
tr|A0A059T7Y8|A0A059T7Y8_9CAUD	Putative endolysin	Listeria phage LP-101	MASYYYSRSLANVNKLADNTKAAARKLLDWSESNGIEVLIYETIRTKEQQAANVASGASQTMRSYHLAGQALDFVMAKGKTVDWGAYRSDKGKKFVAKAKSLGFEWGGDWSGFVDNPHLQFNFKGYGTDTFGKGASTSNSSKPSANANTNSLGLVDYMNLNKLDSSFANRKKLATSYGIKNYSGTATQNTTLLAKLKAGKPHTLASSNKNTYYTENPEKIKTLVQCDLYNSVDFTEKHKTGGTFPAGTVFTIAGMGKTKGGTPRLKTKSGYYLTANTKFVKKI
tr|A0A059T8T6|A0A059T8T6_9CAUD	N-acetylmuramoyl-L-alanine amidase	Listeria phage LP-048	MVKYTVENKIIAGLPKGKLKGANFVIAHETANSKSTIDNEVSYMTRNWKNAFVTHFVGGGGRVVQVANVNYVSWGAGQYANSYSYAQVELCRTSNATTFKKDYEVYCQLLVDLAKKAGIPITLDSGSKTSDKGIKSHKWVADKLGGTTHQDPYAYLSSWGISKAQFASDLAKVSGGGNTGTAPAKPSTPAPKPSTPSANLDKLGLVDYMNAKKMDSSYSNRAKLAKQYGIANYSGTASQNTTLLSKIKGGAPKPSTPAPKPSTSTAKKIYFPPNKGNWSVYPTNKAPVKANAIGAINPTKFGGLTYTIQKDRGNGVYEIQTDQFGRVQVYGAPSTGAVIKK
tr|A0A059VA40|A0A059VA40_9CAUD	Glycoside hydrolase family 19 protein	Pseudomonas phage phiPSA1	MPITAQQLLQILPNAGQRAGVFAPVLNTAMSKYQIVTPLRIAAFIAQVGHESGQLRYVREIWGPTPQQLGYEGRKDLGNTVPGDGSKYRGRGLIQITGRANYAECGEALGLGLIDHPELLELPQHAAMSAAWFWGKSGLNTLADKSEFVTITRRINGGTNGLADRQALYARALEVLA
tr|A0A059WLJ5|A0A059WLJ5_9CAUD	N-acetylmuramoyl-L-alanine amidase	Vibrio phage X29	MSIIVVLDAGHGGNDPGAVGNGLQEKNIVLYVVKKVEQILSDQYAGVKCMLTRKGDEFVSLSNRTKRANNWKADCFVSVHVNSASGDLANGYESFIYTSDNEQSKSHALQKQLDSRLSALWTANGRKNRGSKKANYHVLREFKGASVLVELGFISNAKDSELLKQEDFLDKNAELIANGIASYFWLVKQPVYRVIVDSSQVGAYSDPDNVAQSVLKAVESGKQSINLELVK
tr|A0A060AB53|A0A060AB53_9CAUD	Endolysin	Staphylococcus phage 6ec	MGADDKTFLANEQLVFQDAARLLKEEGLPANRNTVRLHCEFVRTSCPHRSAKLHTGFDPVTQGLLPKDKQLQLKDYFIKQIRQYMDGKIPTATVVKSTSASSNTVKPVASGWKRNNYGTYYKSENATYSNGNTPIITRTVGPFRSCPQAGLLPAGATIVYDTVCLQDYHVWVSYVTNKGYRVWLPIRTWNGVAPGNAGYAVGPLWGYIS
tr|A0A060AC40|A0A060AC40_9CAUD	Lysin, N-acetylmuramoyl-L-alanine amidase	Listeria phage LMSP-25	MVKYTVENKIIAGLPKGKLKGANFVVAHETANSKSTIDNEVSYMTRNWKNAFVTHFVGGGGRVVQVANVNYVSWGAGSYANPYSYAQVELCRTSNATTFKKDYEVYCQLLVDLAKKAGIPITLDSGSKTSDKGIKSHKWVADKLGGTTHQDPYAYLSSWGISKAQFASDLAKVSGGGNTGTAPSKPSTPAPKPSTPSANLDKLGLVDYMNAKKMDSSYSNRAKLAKQYGIANYSGTASQNTTLLSKIKGGASKPSTPAPKPSTSTAKKIYFPPNKGNWSVYPTNKAPVKANAIGAINPTKFGGLTYTIQKDRGNGVYEIQTDQFGRVQVYGAPSTGAVIKK
tr|A0A060AFE7|A0A060AFE7_9CAUD	Lysin, N-acetylmuramoyl-L-alanine amidase	Listeria phage List-36	MVKYTVENKIIAGLPKGKLKGANFVIAHETANSKSTIDNEVSYMTRNWQNAFVTHFVGGGGRVVQVANVNYVSWGAGQYANSYSYAQVELCRTSNATTFKKDYEVYCQLLVDLAKKAGIPITLDSGSKTSDKGIKSHKWVADKLGGTTHQDPYAYLSSWGISKAQFASDLAKVSGGGNTGTAPSKPSTPAPKPSTPSANLDKLGLVDYMNAKKMDSSYSNRAKLAKQYGIANYSGTASQNTTLLSKIKGGASKPSTPAPKPSTSTAKKIYFPPNKGNWSVYPTNKAPVKANAIGAINPTKFGGLTYTIQKDRGNGVYEIQTDQFGRVQVYGAPSTGAVIKK
tr|A0A060AHF9|A0A060AHF9_9CAUD	N-acetylmuramoyl-L-alanine amidase	Enterococcus phage IME-EFm1	MVEIINKTVTRGVAGRRPGAVKGVVFHNTWGNSTAKQEANRLAAMNNNQLAAGFAHYYIDKNTIWRTEDTYNAAWHTANSDGNTNYIGYEVCGNDQTPLKDFLQAEENTFWQIAQDLKYYGLPVNRNTVRLHHEFSATQCPKRSLIIHTGFNSTQAQPANVTNTMKDYVIKNVLKYYNNPSLKPDGKAPSTGGQTPPSGANVTPSTPSQHDKAVSASPAKHQGNAWGKLDYFNGHGKDQIRVAGWLVPDKPQGPIGRYAYVIFMQHGTNKELTRVQSAGIKRPDVKKAYGYQGGQELGFDVTVNKNQFKGKKVDVILRRANKSNGEGAVNDVRIDSIYLSL
tr|A0A060AMM4|A0A060AMM4_9CAUD	Uncharacterized protein	Cronobacter phage CR8	MPARFSKEGIIRAKVNIEAGYVNNKNDLGGETNHGITIATAREFGYKGAMKDLTVAQALDIYDRGWWQRMWLDDILAISPAIADRLFDFGINSGRANAVKTLQRMLNVLNRQGKLYGDIATDGGMGKNTLAALKAFQKARGDKGINVLAFALTCHQVSYYTDVSEKRQANEEFTYGWYDRVFREMPEYNVELGLCQK
tr|A0A060AMY0|A0A060AMY0_9CAUD	Lysozyme	Cronobacter phage S13	MVSNIFEMLRYDEGCRLDIYKDTEGYWTTGIGHLLTKDPSIVVAQKELDKIIGRSTMGRITQEEAEDLFALDVLQVEKGIQGNSTLKPVYDSLDAVRKDALKNMVFQMGVAGVAGFKNSLRYLQGKQWEVAAANLKQSRWFKQTPNRANRVIETFRTGTYNAYK
tr|A0A060D1F2|A0A060D1F2_9CAUD	Endolysin	Escherichia phage PE3-1	MVSKVQFNPRSRTDAIFVHCSATKPDMDIGVETIRMWHKQQGWLDVGYHFVIKRDGTVEEGRPVNVVGSHVKDWNSRSVGVCLVGGINANGKFEANFTPAQMDSLRIKLDDLKVLYPQAEIKAHHDVAPKACPSFDLQRWLTTNELVTSDRG
tr|A0A060DAL8|A0A060DAL8_9CAUD	Putative endolysin	Salmonella phage 9NA	MSNFKFSQRSENNLKGVNADLVKIVRRALQLSSVDFGITEGLRTVERQRQLVATGKSQTMNSRHISGHAVDVFAYPTSAGSWEWKYYEQIATAFKQAAKELNIPVEWGGDWKTLKDGPHFQLPHASYPA
tr|A0A060QRT9|A0A060QRT9_9CAUD	Lytic amidase	Streptococcus phage IC1	MDIDRNRLRTGLPQVGVQPYRQVHAHSTGNRNSTAQNEADYHWRKDPELGFFSHVVGNGRVMQVGPVNNGSWDVGGGWNAETYAAVELIESHSTKEEFMTDYRLYIELLRNLADEAGLPKTLDTDDLAGIKTHEYCTNNQPNNHSDHVDPYPYLASWGISREQFKQDIENGLRAATGWQKNDTGYWYVHSDGSYPKDKFEKINGTWYYFDGSGYMLSDRWKKHTDGNWYYFDQSGEMATGWKKIADKWYYFDVEGAMQTGWVKYKDTWYYLDAKEGAMVSNAFIQSADGTGWYYLKPDGTLADKPEFTVEPDGLITVK
tr|A0A067XGV1|A0A067XGV1_9CAUD	Putative N-acetylmuramoyl-L-alanine amidase	Enterococcus phage vB_Efae230P-4	METYSNLTTSVNQNAMYCEPRQGRIEYIILHHNATTNKNVAMSTWYTTSGNWTSAHYEITDNEIIGCVGENYTAYHAGGTGGSDVPTIPNVNHRSIGLEHVNSSGAPYWSVSDATLRNSAKLIVDICNRYGLSINRNTIKGHNEVTATACPGGINVNKVVKMAQELANGKQPESPKPPLPTPKKEDDKMFIYLKKQKNGNTEQWFVCGDKRMYLPTMTYVNEANALIKRYGGSTNQTVYNHDNFGLKMIEKAYTEVKV
tr|A0A067XQI3|A0A067XQI3_9CAUD	Lytic enzyme	Caulobacter phage Cr30	MITPGQFAQCFPEISSVKRPEIYSYLVKYMTQYEILKPIEQAQFLAQCGHECASFSSFSENLNYSAEALRKVFGKYFPTDALANQYARKPQAIANRVYANRMGNGDEKSGDGWTFRGAGAIQQTGRKNIGAFALATGRNILQAAEYLRTTEGAVEGAAYYWKINNLNRFASDVVACSGYINTGSSNAKEASIHGILDRKNRFAKYKKVLNA
tr|A0A067Y196|A0A067Y196_9CAUD	Putative N-acetylmuramidase	Escherichia phage vB_EcoP_PhAPEC5	MKAKQKLAAKGGAVGGVVAAILGAVFYMEGGYVNNPRDPGGETNHGITQSVAKSHKEVLATEYGWDGSMRGLSKEMAAEIYIDDYVLKPNFVAFADISPAVTHKLVDAGVNTGVTRPAKWLQQSLNEMSRNGKDYPKVQVDGKVGAGTVNAYKALQKKRGKVAACQVMIKLLDAKQLNHYTSLNMPDFTYGWVANRIGNVPLEACNEDANL
tr|A0A067YW88|A0A067YW88_9CAUD	Lysozyme	Escherichia phage vB_EcoS_AHS24	MSIKNKVIGSAVAGAMALAVPFLNEHEGVEYKPYKDVAGVWTICAGITGPDVILGKVYTQRECDALLMKHLSIHRAAVDKALKVDVPVSTRAALYSFSFNVGTNAMRKSTAMRKINSGDIYGGCNALRLFNKITINGKKVVSKGLDNRRDAEVKLCVSEL
tr|A0A067YYB7|A0A067YYB7_9CAUD	Lysozyme	Escherichia phage vB_EcoS_AHP42	MSIKNKVIGGVLGSAIAIAVPFLNKHEGVEYSPYKDVAGVWTICAGITGPDVIRGKVYTQRDCDALLMKHLSIHRSAVDKALKVDVPVSTRAALYSFSFNVGTNAMRNSTVIRLMNRGDIRGGCEALSMWNKISVGGKKVVSKGLVNRRNAEIRLCVSEL
tr|A0A067ZJB6|A0A067ZJB6_9CAUD	N-acetylmuramoyl-L-alanine amidase	Vibrio phage phi 2	MSIIVVLDAGHGGNDPGAVGNGLQEKNIVLYVVKKVEQILSDQYAGVKCMLTRKGDEFVSLSNRTKRANNWKADCFVSVHVNSASGDLANGYESFIYTSDNEQSKSHALQKQLDSRLSALWTANGRKNRGSKKANYHVLREFKGASVLVELGFISNAKDSELLKQEDFLDKNAELIANGIASYFWLVKQPVYRVIVDGSQVGAYSDPDNVAQSVLKAVESGKQSINLELVK
tr|A0A067ZJC4|A0A067ZJC4_9CAUD	Lysozyme	Escherichia phage vB_EcoM_PhAPEC2	MNIFEMLRNDEGLRLTLYKDTEGFWTIGIGHLVTKNPSLAVAKAELDRMIGRKCNGTITLDEAEKLFNEDVDKAVRGILGNAKLKPVYDSLDAVRRCALINMVFQMGVAGVAGFTNSLRMLQQKRWDEAAVNLAKSKWYRQTPNRAKRVISTFKTGTWKAYI
tr|A0A067ZJM5|A0A067ZJM5_9CAUD	Putative N-acetylmuramidase	Escherichia phage vB_EcoP_PhAPEC7	MKAKQKLAAKGGAVGGVVAAILGAVFYMEGGYVNNPRDPGGETNHGITQSVAKSHKEVLATEYGWDGSMKGLSKEMAAEIYIDDYVLKPNFVAFADISPAVTHKLVDAGVNTGVTRPAKWLQQSLNEMSRNGKDYPKVQVDGKVGAGTVNAYKALQKKRGKVAACKVMIKLLDAKQLNHYTSLNMPDFTYGWVANRIGNVPLEACNEDANL
tr|A0A068CAR6|A0A068CAR6_9CAUD	Lysin, N-acetylmuramoyl-L-alanine amidase	Listeria phage LMTA-148	MVKYTVENKIIAGLPKGKLKGANFVIAHETANSKSTIDNEVSHMTRNWKNAFVTHFVGGGGRVVQVANVNYVSWGAGQYANSYSYAQVELCRTSNATTFKKDYEVYCQLLVDLAKKAGIPITLDSGSKTSDKGIKSHKWVADKLGGTTHQDPYAYLSSWGISKAQFASDLAKVSGGGNTGTAPAKPSTPAPKPSTPSTNLDKLGLVDYMNAKKMDSSYSNRAKLAKQYGIANYSGTASQNTTLLSKIKGGAPKPSTPAPKPSTSTAKKIYFPPNKGNWSVYPTNKAPVKANAIGAINPTKFGGLTYTIQKDRGNGVYEIQTDQFGRVQVYGAPSTGAVIKK
tr|A0A068CC96|A0A068CC96_9CAUD	Putative N-acetylmuramoyl-L-alanine amidase	Rhizobium phage vB_RleM_PPF1	MTYRIPLDWLQSVKMSRVILHWSAGGWKASELDKEHYHFIVENDGNVVRGDHTVADNVNTADDDYAAHTRGCNTGAIGVSMACMAGAIESPFNAGKFPMTETQWNRAMEVIAHLASFYRIPVTPKTILSHAEVQANLGIQQAGKWDVARLPFDKATVGAKACGDKMRNQVQALL
tr|A0A068CCD7|A0A068CCD7_9CAUD	N-acetylmuramoyl-L-alanine amidase	Listeria phage LMTA-57	MVKYTVENKIIAGLPKGKLKGANFVVAHETANSKSTIDNEVSYMTRNWKNAFVTHFVGGGGRVVQVANVNYVSWGAGSYANPYSYAQVELCRTSNATTFKKDYEVYCQLLVDLAKKAGIPITLDSGSKTSDKGIKSHKWVADKLGGTTHQDPYAYLSSMGY
tr|A0A068CDE9|A0A068CDE9_9CAUD	Lysozyme	Acinetobacter phage YMC-13-01-C62	MSIKNFFDAAREIAGGKLTQAQVDDLNKVIDRLSPSGMTTSDTGINLISTFEGTRLTAYDDGVGVWTIGIGTTVYPNGTKVKKGDTCTSEQAKTYFKHDLIKFENVVNESVKVPLSQNQFDALVSLTYNIGSGAFKNSTLLKLLNNGDYQGAADQFPAWKKAGGRVLEGLVKRRAAERSLFLKK
tr|A0A068EP83|A0A068EP83_9CAUD	Putative amidase	Bacillus phage CP-51	MVAWRDDFIRINQYSRPGSKLTAVRKLILHYTANPGASAANHQRYFNNLTDRYASAHLFVDKIDSICIIPLDEVAYQANDGSYRGVAALQPNANFLAIGVEMCQEPDGSFHPDTVTRTVNVMADLCRKFGLSASDIVRHYDVTHKYCPGPYVDNPALFTAFKNRVSDVLGGGSGGGTGGNTGGGTTTPPTGGGDGRIGVAYITGTNVNLRSGPGTGYGVLRQLNAGESYIVWAEQDGWLCLGGDQWVKNDSSFLRFERTSGGSTGGSTGGGVGDTNAGKRVVSKVDGLNFYSRPTWDKSYVVGQCNAGEGFTIVTKVPVDDAYQYKVQNSKGATYYITASSTYVEVR
tr|A0A068ETW6|A0A068ETW6_9CAUD	Endolysin	Bacillus phage Waukesha92	MEIRKNLVDASKYGTKCPYTMNPEFITVHNTYNDATANNEVAYMIRNDNQVSFHIAVDDKEAVQGIPLERNAWHCGDGGGNGNRKSIGVEICYSLSGGDRYYKAEDNAAIVVAGLMKQYNIPISKVRTHQSWSGKYCPHRMLAEGRWNSFIERVQNAYNGGGSPVMPTPIPPSNDGTKVAYINGDNVNLRKGPGTGYAVIRKLGKGECYQVWGESNGWLNLGGDQWVYNDSSYIRYTGENAPAPSKPSNDGIGVVTITADVLRVRTGPGTNYGVVKNVYQSERYQSWGYRDGWYNVGGDQWVSGEYVKFEK
tr|A0A068F1N1|A0A068F1N1_9CAUD	lysozyme	Mycobacterium phage Gaia	MVARLNVEFAKRILSDRIGNAYVYGGNWDPFNLKTGTDCSGLVVDICDAVRNGTRMAWTRHGMSTESWRPPSMGGRANPNNGPFGTVMVDHPSQFPDDAVVKIAIHHGPGGGRNSHTWCSVDGMRGESAGSKGCVTGSAARDPHDTSYANNWWYLPGPIVEDGSPITENPNAVTWGIDISNHQGEMDLNRVKAEGFDFIWCKVSEGANYRDPFWPGNRDKAREAGLILAGYHYVRTGDPAAQARTFVEHLGDKSIPAMLDFEDGSGNIDQFWAVKAEIEKLGVSVRLSYIPDWYWERIGKPDLSKVPGLISSEYVSGTGYASVLYPGNSSNFWKAYGGRTPDVLQFTDRALVAGKSVDANAFRGTPDKLRQLLGAGGDDPLANPEIERMVREIHGCLFN…
tr|A0A068F265|A0A068F265_9CAUD	Lysin A	Mycobacterium phage EmpTee	MSDLSTRSSGTSTVTRMPRYMPMRAGTYTLSSGFGPRWGSQHRGLDFAAKDGTPIYAAQGGTVAYIGRADGFGQWIVIDHPAADGGGTTVYGHMWDAFATGLRQGQRVEAGQLIAYVGTNGQSTGPHLHFEVHPTVWRQGSQIDPKPWLANARNPGDPAPAPAPPKGGTLAKLTDPFTGELWSPNRYHPRGLGDPRWIVVHTQEGGRTARDLAAYLAQKSSQVSYHVVVDDREVLKVVAEGDAPWAAAGANKYAFHICMAGSYASWSRNKWLDVDTSDGKNEDLQLTKTAHVIAWWCDKYGIPPVWIGGRNIPPWGLDGVCGHVDLGAWGGGHTDPGPNFPRDELMRRVSQFLAGTELPPLPTPPPVTVPGTKPDQYGDWMLYRGNPRNDADRVRRVQR…
tr|A0A068F335|A0A068F335_9CAUD	Lysin A	Mycobacterium phage Emerson	MEKVLPYDRAIVPQETGYWCGPAATQIVLNSRGLVVPEATLAREIGTTVRGTDYVGLIERILDLRVPDARYTSVYIENDPPTADQRETLWRNLKRSIDAGYGVVMNWVAPPSNYPRGVKGSVSPRYGGGTVYHYVAAMGYDDNPAARAVWIADSGFQPQGYWISFDQCASLIPPKGYAFADVDHPDGPEAPVDADAQAADALLRLMGGSLPFARYQALLPAVRQCLNECECTTEPRIAMWGAQVGHESVGLKFMSELWGPTAAQQGYEGRADLGNTQPGDGYRFRGAGPIQVTGRHNFTVLSQWAYGKGLVPTPTYFVDNPDELRGDRYGFVGVVWYWTTQRPMNDAADARDLVRATQYVNGGQNGIDDRRTRYNGALAMGADLLKIVNGGDDFMSALT…
tr|A0A068Q6B6|A0A068Q6B6_BPKNT	Putative endolysin	Klebsiella phage NTUH-K2044-K1-1	MSLRTKVVAALTGATMLGGAITGVVQHNEGLSLEAYKDSAGVPTICYGETKGVKMGQRATLSDCQKQLIQSAGEHAKALDGLPMQLSDVALVGSIDFIYNVGVAGFNGSAVKRHLKSLNYAAAGKAVLDWRYISKYQQKSPGVGWVYKGGNRWTFDCSQYINGQRNKVCWGLWERRQWQSKAIGNQYKNVNAAVTALTKTGG
tr|A0A068Q6I2|A0A068Q6I2_9CAUD	Endolysin	Ralstonia phage RSJ2	MADLRQRIVAGALAASAAGLTFIATHEGTVQQSYADPALGWKVPTICTGHTGPDVYRGQVATKEMCRAWLQQDSASAAKAVHRCVSYRLNQPQFDALVSFTFNVGQTAMCSSTLVRKLNAGDLQGASAEFPRWNRSGGKVLPGLTNRRAAERKLFDTGAYE
tr|A0A075BEM5|A0A075BEM5_9CAUD	Amidase	Staphylococcus phage Team1	MSASDAQFLKNEQAVFQFTAEKFKEWGLTPNRKTVRLHMEFVPTACPHRSMVLHTGFNPVTQGRPSQAIMNKLKDYFIKQIKNYMDKGTSSSTVVKDGKTSSASTPATRPVTGSWKKNQYGTWYKPENATFVNGNQPIVTRIGSPFLNAPVGGNLPAGATIVYDEVCIQAGHIWIGYNAYNGNRVYCPVRTCQGVPPNQIPGVAWGVFK
tr|A0A075BS11|A0A075BS11_9CAUD	Chitinase	Microcystis phage MaMV-DC	MLRDIDRAMRLQELNSQQVRELQQELGGLVVDGVMGPRTEARWEEWKKANNQAEPDLIGPGSVRLLLSAKEVMTRGDYDLALAPASKRDRDRYYRPLMAAMEECNIKGPARMAMFLAQLMHESGNLRYDEEIWGPTPIQRGYEGRRDLGNIKVGDGRRFRGRGLFQLTGRANYQNMGNMLGLPLVDNPELAKEPVNSARIAAHYWRTRGLNEIADKNDINAFRQVTRRINGGLIGLSDRLEHWKRIQAVLT
tr|A0A075BS18|A0A075BS18_9CAUD	Lysozyme/metalloendopeptidase	Microcystis phage MaMV-DC	MWNRENLQPLLNRPEFRALLDVISDGQFEGADYNTLYGGSKFSSYEDHPRQRFPIGGRGNYTTAAGRYQILDVTWDGINRETGGMLSDFSPLNQDLAILYLILDETGTTVEEVMSGNILSYYNKLRKQWTSLPGASEARGGENTLATLYKQYLAYRRGQGPAPSTLSGGGGNAPTIPGDSAYSTEQLAQALAEGIDGFVNAVFNRTGEFKWPYNQRDAITHTGSVPRVNRAMTNNTASYGAGAPGFQFNEASALAGQVIPGRPGSGGGIVPSEGTLTSGYGWRWGRMHNGIDIGAPIGTPILATMAGKVISAGFENNGFGNIVRLEHVGGNQSWYAHMSKFAVKLGDIVQQGQVIGEVGSTGRSTGPHLHFEWRVRSGIGGGLNAVDPRLSVLKGLI
tr|A0A075DXC4|A0A075DXC4_9CAUD	Putative endolysin	Acinetobacter phage vB_AbaP_Acibel007	MILTRNSFDYLRSIYGKLSQSQVDGLNFLVSKMKQAGFTYPEAAYGLATVYVETDKTFQPIAERGSDKYLSKYDTGKLAVRLGNTPEADGDGQLYKGRGYVQITGRANYKFFSTITGKDLIKNPDLALDAEVSTKIMTHGMLNGSFTGVGFRRKRPVSRYNLAQYIAARNIINGTDRAAEIAQHAIVFEKALRS
tr|A0A075KJD2|A0A075KJD2_9CAUD	lysozyme	Lactobacillus phage Ld25A	MANYDLVADVSSYQPDSEEFFQALKNKGVKAVIIKLTEGSNPGTAYVNPKAGSQIKNARSAGLKVHAYHYAKFNGVADAQAEADWFVKNAKKLGIGEDSVMVLDYEDHATARVNGTADINAFIQRVKNAGYPKTDIYSMRSWFEDGHIDRKKIIPKNIWLAEYGTGKPGLDDVGTWQFTSEYPVGGVKIDMSYDFKGLYTKGSQSSKKPTATNTKKKDHAGVWRSEKGTFTLELAIYLKTAPSKNAVSISLLKAGSKINYDAYAIQGGYVWIRQPRSNGYGYMATGYAKNGKRLDYWGKFS
tr|A0A075KJI2|A0A075KJI2_9CAUD	lysozyme	Lactobacillus phage Ld17	MTKFDLMADVSSYQPDTKEFFQALKDKGVKAVVVKITEGSNPGSAYVNPKANNQIKNARAAGLKVHAYHYAKFNGVADAQAEADWFVKNAKKLGIGEDSVMVLDYEDHATARANGTADINAFIQRVKNAGYPKTDIYSMRTWFEDGHIDRKKIIPKNIWVAAYGTDKPGLDDVGTWQFTSEYPVGGIKVDMSYDFKGLYTKSSQSSKKSPVTNKKKDQSGEWHSEKGTFTLGKAIYLRTAPSVDSVPISLLKAGSKVNYDAYAIRGGYVWIQQTRSNGYGYMATGYAKNGKRLDYWGEFS
tr|A0A075KQK4|A0A075KQK4_9CAUD	lysozyme	Lactobacillus phage Ld3	MTKFDLMADVSSYQPDTKEFFQALKDKGVKAVVVKITEGSNPGSAYVNPKANNQIKNARAAGLKVHAYHYAKFNGVADAQAEADWFVKNAKKLGIGEDSVMVLDYEDHATARANGTADINAFIQRVKNAGYPKTDIYSMRTWFEDGHIDRKKIIPKNIWVAAYGTDKPGLDDVGTWQFTSEYPVGGIKVDMSYDFKGLYTKSSQSSKKSPVTNKKKDQSGEWHSEKGTFTLGKAIYLRTAPSVDSVPISLLKAGSKVNYDAYAIRGGYVWIRQPRSNGYGYMATGYAKNGKRLDYWGKFS
tr|A0A075LZV3|A0A075LZV3_9CAUD	Amidase	Staphylococcus phage phiBU01	MLGGKIMKTYSEARARLRWYQGRYIDFDGWYGYQCADLAVDYIYWLLEIRMWGNAKDAINNDFKNMATVYENTPSFVPQIGDVAVFTKGIYKQYGHIGLVFNGGNTNQFLILEQNYDGNANTPAKLRWDNYYGCTHFIRPKYKSEGLMNKITNKINPPAQKAVGKSASKITVGSKAPYNLKWSKGAYFNAKIDGLGATSATRYGDNRTNYRFDVGQAVYAPGTLIYVFEIIDGWCRIYWNNHNEWIWHERLIVKEAF
tr|A0A076G4M3|A0A076G4M3_9CAUD	N-acetylmuramoyl-L-alanine amidase	Staphylococcus phage MCE-2014	MAKTQAEINKRLDAYAKGTVDSPYRVKKATSYDPSFGVMEAGAIDADGYYHAQCQDLITDYVLWLTDNKVRTWGNAKDQIKQSYGTGFKIHENKPSTVPKKGWIAVFTSGSYEQWGHIGIVYDGGNTSTFTILEQNWNGYANKKPTKRVDNYYGLTHFIEIPVKAGTTVKKETAKKSASKTPAPKKKATLKVSKNHINYTMDKRGKKPEGMVIHNDAGRSSGQQYENSLANAGYARYANGIAHYYGSEGYVWEAIDAKNQIAWHTGDGTGANSGNFRFAGIEVCQSMSASDAQFLKNEQAVFQFTAEKFKEWGLTPNRKTVRLHMEFVPTACPHRSMVLHTGFNPVTQGRPSQAIMNKLKDYFIKQIKNYMDKGTSSSTVVKDGKTSSASTPATRPVTG…
tr|A0A076G6J8|A0A076G6J8_9CAUD	Chitinase-like protein	Sinorhizobium phage phiLM21	MSAITAQQVRDASKGKVNESNLASVLVALDNYGSKFGMDRPHRLAQYFAQLMHESGDFKYDREIWGPTPAQQRYDTRPDLGNTPEKDGDGYLYRGRTGMQLTGKDNYRQFRDWCRAAGLACPDFVKDPDAVNTDPWEGLVPLFYWDTRGLNRWADEGDAETITKKINGGKNGLADRFDRLARVSLVLLGYRADNVRQFQADQRLDVDGDVGPKTRSAMHKALVALTPGEAARPEVKAAPVTEEKPVPVPVPVTPPSLDAPWWKSKEVIVPAVSGGGASILTAIGGIPWQNLLILLIALGGIASFLYWRKNADRKAVAKQVERLA
tr|A0A076G6R1|A0A076G6R1_9CAUD	Zinc peptidase	Bacillus phage Bobb	MRNYKITSHFHAAESFRESAHKGIDFAMKEGTDLKAVAEGAIRLKDYGNANAGKTVFIDTADGKTFIYGHLKDFTVNNGQQVKIGDLIGHSGNTGASTGPHLHFGVKVDGEFADPSAYVPLIQKMNELKEVAFTQLNVAGIFNEAMQQFSEALSSMLLHIVTLLPGIPKVHLVLSTAASWLC
tr|A0A076G810|A0A076G810_9CAUD	N-acetylmuramoyl-L-alanine amidase	Bacillus phage Bobb	MVSIKKDLVPSGFAAQVTYKDGYNPCKYIVVHETANTKAAADAQAHANLQKNGNSREASWHYQVDDKGVIQSFDDRKQCWHAGSKFYNQNAIGIELCVNSGGNFKKTVENAAELIKSLMKKYGIPVKNVLTHKETSGWKDCPHFLRSGSKGVTWAQLVSMISSTSSSSGKAPSKPAKAPSKPAKAPSGSGSINFSTNSIVDFLTSAKLDSSFANRKKLADKYGISNYSGTAAQNESLLAKLKKDFKATPKPVSTKPAAKGDQKTNSIVDYLVSIKADSSFANRKKLADKYGISNYKGTAAQNSALLKKIRGK
tr|A0A076G858|A0A076G858_9CAUD	Lysin A	Mycobacterium phage Sparky	MITENGWPSCGPELLDRSPIPGTSIVIPLQRGIPSRIMKAFAADFHAYVESLYNARGGTDEGGWTPTNSVATSNHLGGTAMDLNWSDHPMGKAYDGYTQAEITAVRELLAFYEGMIFWGNDWNSPKDSMHFQMGYNTYNNQAKCNDFIKRKIRADGFSTFRRGGTGGGTTPAPTPIENIYAQLGDNNDRVRSLQQFMNDNFGGYSKLDVDGDFGPLTEKVIMEFQRRVQVAADGIVGPVTLAKLVEHGYVPLGAITTPPPAPAGFTYPSHEEMVKQLWEQAFGPQAKGWPALLGKVDDGSRGKYVVEAIADLHKAAS
tr|A0A076YJF9|A0A076YJF9_9CAUD	Lysin A	Mycobacterium phage LizLemon	MTLENGWPECDLADCDYATIPGTPLRLPFQRGIPFIILQAFLRDLNDFIEPANNARHYTDEGSWTEDNSVYTSNHKGATAFDYNWSDHPLGYAAPDPRAGWNGSVLIKGDQTPAVRELLAWYTFEGLQLVWWGNDWNSPKDSMHFQMGYGTATADGRAKATRFIDRFIRADGYSTYRRGGVPRGGGAAVPPVSVGLTPAVLAKVMDNRVSMARYEALAPQLISAFHLAGCDTLLRRRHFLAQVGHESGGLKYQEEIASGAAYEGRADLGNTQRGDGVRFKGRDFIQITGRSNYTRLSQWAYGRGQVPTPTFFVDHPEALATDAYAFLGVVWYWTQARDMNALADRDDIVAVTKAVNGGTNGLEDRKAFYARAVAAGDNLLDPVPTDEWEALMADGQKDQ…
tr|A0A076YJT5|A0A076YJT5_9CAUD	Lysin A	Mycobacterium phage Tiffany	MTEKVLPYDRAIVPQETGWWCGPAATQVVLNSRGIIVPEATLAAEIEAIENPGRGDDRDGTDYVGLIEQVLDRRVPAARYTSVYLTNDPPTQAQKDRLWEHIVRSINAGYGVVMNWVAPPSNKPRGVKGSVSPRYSGGTTYHYVACMGYDDTPGARAVWIADSGFQPQGYWISFDQCATLIPPKGYAYADAAPAAPAPAPTPVVDATPILARAAGISEAKAREILPTMRDGLKQADCTTVNRIAMFIAQTGHESDDFRATEEYANGPLDQERWIYKGRTWIQITWREHYARFGKWCFDRGLVTDPDVFVKNPRALADLKWAGIGAAWYWTVERPDINALCDRRDIETVSRRINGTNPNTGRANHIEERIARWNRALAVGDDLLQLIREEEDGFLSALTP…
tr|A0A076YK02|A0A076YK02_9CAUD	Lysin A	Mycobacterium phage Trike	MALGGRMENGWPECDLSDCDYATVPGTPLRLPFRKGHPFIILQAFLRDLNEFIEPLMNARGATDEGSWTDNNSVYTSNHKGATAFDYNWSDHPMGNANAGWNGSVLIAGDQVPAVRELLRFYTYRGIQLVWWGNDWNSPKDSMHFQMGYNTVNNPQIVQEFIDKFIRPDGFSTFRRGGAAPSAPAVDAATILARATGIAYAKAQEILPTLRDGLILADCKSVPRIAMFVAQTCWESDHYNATEEYANGPLNEERWIYKGRTWIQLTWKSAYAGFGQWCFERGLVTDPNIFVNHPRMLAETRWAGLGAAYYWLTTRRPTRKYPTLNQASDARDVLVATQIINGGTTHLAERQALYNRAIALGDDLLQILGGDEDEMAGWDQTKVDRAMVLLENIAGVRRK…
tr|A0A076YKD5|A0A076YKD5_9CAUD	Lysin A	Mycobacterium phage Inventum	MTTKDQVAQITIAEAKARSYTRSECLAIMSTFYQESGWNDTIWDPTHTTYGIAQQDGSYPHRFDGAAAQIKGFFDKLDVWRTKPGASTDIWLNICWMQQAPNWPSADYWYANGRRAYLTEIKSRIATVTPYLDKHWPADGGTAMPENRPPYNEFPIWSNNNSARSGKPTMFLIHTQEGGGGDAAAENLAKWFQNGNGVSYHYTISQASDGGVTVVDCVDTDRAAWSVGNANSISINLCFAGSRASWMRDQWMKQSNAIDVAAYLAVQDAKKYGFTPLVVPPPYTNGRPGISDHRWVTDVFKWGTHTDVGDWFPWDYFTERVNHWANGGKTEPEPPKVKRFPDDWTDREILVEILRQLRGYNLTGWPQLGGKTLVDAVAEIRNVVCDK
tr|A0A076YLE5|A0A076YLE5_9CAUD	Lysozyme	Escherichia phage EK99P-1	MRFSDNGLRFTAAWETFIPVPYFATKKEQARGLYTWGYGHTGTNPPRSITRAEALELLKRDVAYAEDWVNKYAHKSINQAQFDALVDLVINAGPGPIVPDDVANDFDDAVRLGDWAKVRATLPLFRKQGGEVLKGLVRRAIGRQALFDGKQWDVAERIGRNAA
tr|A0A076YLJ5|A0A076YLJ5_9CAUD	Peptidase C51 domain-containing protein	Staphylococcus phage P108	MAKTQAEINKRLDAYAKGTVDSPYRIKKATSYDPSFGVMEAGAIDADGYYHAQCQDLITDYVLWLTDNKVRTWGNAKDQIKQSYGTGFKIHENKPSTVPKKGGLLYLHPVVISNGVT
tr|A0A076YLP0|A0A076YLP0_9CAUD	Lysin A	Mycobacterium phage Cerasum	MSFTWFRPEGPLRTREQVAREVHAVSLARGLDELATVIALMTISTEVGTGTGDDRKWWCPANDRVPATKNYPHDSRGDDNRSSGYFQQQPGPNGEPWWGTAENMMTLPQAANTFLERLSDDYRRAANNPRLAGEFAQRVQQSAFPDRYAEKWDEAWSVLRRALNETTPEEPVTENRPAYNEFPIWSANNSARSGKPTMFLIHTQEGGGGDAAAENLAKWFQNGNGVSYHYTISQASDGGVTVVDCVDTDRAAWSVGNANSISINLCFAGSRASWMRDQWMKQSNAIDVAAYLAVQDAKKYGFTPLVVPPPYTNGRPGISDHRWVTDVFKWGTHTDVGDWFPWDYFAERVNHWANGGKTEPEPPKVKRFPDDWTDREILVEILRQLRGYNLTGWPQLGGK…
tr|A0A076YNF7|A0A076YNF7_9CAUD	Lysin A	Mycobacterium phage Hades	MSFTWFRPEGPLRTREQVAREVHAVSLARGLDELATVIALMTISTEVGTGTGDDRKWWCPANDRVPATKNYPHDSRSDDNRSSGYFQQQPGPNGEPWWGTPENMMTLPQAANTFHERLSDDYRRAANNPRLAGEFAQRVQQSAYPDRYADKWDEAWSVLRRALNETTPEEPVTENRPAYNEFAIWSANSSARSGKPTMFLIHTQEGGGGDAAAENLAKWFQNSNGVSYHYTISQASDGGVTVVDCVDTDRAAWSVGNANSISINLCFAGSRAAWTRDQWMAQKNAIDVAAYLAVQDAKKYGFEPLVVPPPYVNGRPGISDHRWVTDVFKWGTHTDVGAWFPWDYFTERVAFWANGGASEPEPPKVKRFPDDWTDRELAVETLRQQRGYALDGWPQLGGR…
tr|A0A076YNQ2|A0A076YNQ2_9CAUD	N-acetylmuramoyl-L-alanine amidase	Staphylococcus phage P108	MDKRGKKPEGMVIHNDAGRSSGQQYENSLANAGYARYANGIAHYYGSEGYVWEAIDAKNQIAWHTGDGTGANSGNFRFAGIEVCQSMSASDAQFLKNEQAVFQFTAEKFKEWGLTPNRKTVRLHMEFVPTACPHRSMVLHTGFNPVTQGRPSQAIMNKLKDYFIKQIKNYMDKGTSSSTVVKDGKTSSASTPATRPVTGSWKKNQYGTWYKPENATFVNGNQPIVTRIGSPFLNAPVGGNLPAGATIVYDEVCIQAGHIWIGYNAYNGNRVYCPVRTCQGVPPNHIPGVAWGVFK
tr|A0A076YNV9|A0A076YNV9_9CAUD	Putative N-acetylmuramoyl-L-alanine amidase	Mesorhizobium phage vB_MloP_Lo5R7ANS	MRPIDTLVWHCAATPEGKWFDVDDVRKWHTLPPPKGRGWKDVGYHFIILLDGTIQKGRPLDRVGAHVEGHNTGSIGCCYIGGVDAITLKPKDTRTAAQKAAMLKLTQDLLKQFPSIKRIAGHNEYASKACPSFDVRKDPLGNLPTFTSGRRS
tr|A0A076YNW8|A0A076YNW8_9CAUD	Lysin A	Mycobacterium phage Piro94	MTFVVTRQRAQWVHDMARARNGLPYAYGGAFTNDPRRSTDCSGLVLQTAAWYGGRTDWVGNRYGSTESFRLDHKIVYDLGFKRLPRGGVDALPFKPVMLVGLQHGGGGVNSHTACTLMTMDIPGGPVVQSVRGVDWESHGNRNGVGVDLYDNARAWNDPLFHDFWYLDAKLEDAPNAPSVMTVPLIQKANGRWGSPSPAWDHLIMRESSGDPTIIQQIHDVNSGGNEAEGLFQITPKTWRAHNGTEFAPTPRFATPHQQAIVAASIFLRNPSGSDWGAGLPGREDPKQLAAGLVPTQPQGDDDLLSALAPAEQREVLDLLRWLAAPNYGELRKLFGSRAMYRDSDDRFETLAGFVLAVDSMSYEDRVEDAAKRGEPDYLAKVVRLARGQGPGARNPDGS…
tr|A0A076YPB7|A0A076YPB7_9CAUD	Lysin A	Mycobacterium phage Swirley	MSFRTAYGNAYSENGWRMCNRDECVTVSGPYMNTAPLRRGPAEKLLGEFVRRYHQVCAPVVSPVWGWSQTNDVGNSNHLSGTAVDVNAPQWPWGLRKMPADLVARINVLLDQFEGAIYWGRNWNRPDEMHFQLNWREGDAKYDRIIAKFSGGSVPVTPHVPNLPTDDSELLMRGSANVEQTRILQAGLKKVFPSYAGHLEVDGDYGPETEKAVRRFQSGSGLVADGIVGPATRAELAKYNIILKPAEPQEIIPVSKTPVVVGPADDQLNMRFNCLGGKTLVEAVAEIRDAVCGTNDKDKTGVVLK
tr|A0A076YQC8|A0A076YQC8_9CAUD	lysozyme	Mycobacterium phage Minerva	MATVTTRLNVEFAKKILVDRIGNNYVYGGNWDPFNLKKGTDCSGLVIDICDAVRNGTKMAWSRHGMSTETWRPPSMGGRANPVNGPFGTVMVNHPSQFPDNAIVKIAIHHGPGGGANSHTWCSVDGMRGESAGSKGCVTGSAARDPYDTSYANNWWYLPGPIVEDGSPIPEDPNAVTWGIDISNHQGEMDLNRVKAEGFDFIWCKVSEGANYRDPFWPGNRDKARAAGLILAGYHYVRTGDPAAQAKTFVEHLGDKSIPAMLDFEDGSGNIEQFWAVKAEIEKLGVQVRLSYIPDWYWERIGKPDLSKVPGLISSEYVSGTGYASVLYPGNSSNFWKAYGGRTPDVLQFTDRALVAGKSVDANAFRGTPDKLRRLLGAGGDDFLSALSDAEQRLLFDRT…
tr|A0A077K808|A0A077K808_9CAUD	Uncharacterized protein	Ralstonia phage RSY1	MTILKPGSTGAEVRELQRLLAGRGFSAADTGEYDAATAAAVRAAQACFDLVVDGIAGPKTVQALRVGARQPGHLTAADLQRAAGTLGMPLAAVRAVNEVESRGSGFLPDGRPVILFERHVMYRQLREADQDADALAARYPNIVNPSRGGYVGKAGEHMRLAHAIAIDRDCALASASWGLFQVMGYHWERLGYPSVQAFADAMQSGEGAQLDAFVRFVTSDPALHKALTGGKWSAFAALYNGPAYKDNLYDVKLARAFARYQAEEREAA
tr|A0A077KCE6|A0A077KCE6_9CAUD	Endolysin	Edwardsiella phage GF-2	MTPSEKCLKLIREFEGCRLEAYKCPAGKLTIGYGWTRPVDGVPIHAGMKITKETAERLLKVGADEYGREVSSALRVSVSQSQFDALVSFAYNFGLPVLSGSTLLRKLNAGDYAGAAAEFPRWNKSKGKPLPGLTRRREAERCLFLS
tr|A0A077KYL8|A0A077KYL8_9CAUD	Endolysin	Ralstonia phage RSJ5	MADLRQRIVAGVLAASAAGLTFIATHEGTQQAAYADPALGWRVPTICTGHTGSDVYRGQVATKEMCRAWLQQDSASAAKAVHRCVTYQINQPQFDALVSFTFNVGQTAMCSSTLVRKLNAGDLIGASAEFPRWNRSGGKVLPGLTNRRNAERKLFDTGEYQ
tr|A0A077SLF3|A0A077SLF3_9CAUD	Lysozyme	Escherichia phage RCS47	MFVLERKKFAYEVFMKGKTAAGGGAICAIAVMITIVMGNGNVRTNQAGLELIGNAEGCRRDPYMCPAGVWTDGIGNTHGVTPGVRKTDQQIAADWEKNILIAERCINQHFRGKDMPDNAFSAMTSAAFNMGCNSLRTYYSKARGMRVETSIHKWAQKGEWVNMCNHLPDFVNSNGVPLRGLKIRREKERQLCLTGLVNE
tr|A0A088C3L3|A0A088C3L3_9CAUD	Transglycosylase	Shewanella sp. phage 1/4	MKLITLLLATSLVAPLYASENNCNVFKQLNDDQKHNARLSYNRGSGSDLGLTLAAIAMTESSLGVQRVNTRSKDFGLYAININTMKSIAGVDNVILGYLLAFNMTYNDEVAAKYALNVLKHFKKVHKGDWEKMVMAYNAGNNYKRGEYYLQKVKRNVKMLQQCMKLGK
tr|A0A088C4F3|A0A088C4F3_9CAUD	DD-transpeptidase	Shewanella sp. phage 3/49	MAYSLGNRSKSNLAGVNADLVRVVERAIQITDVDFTVIEGLRTKERQVQLFKDGKTRTMNSRHIIGQAVDVIPYPVDWNDTARFRLVAKAIKQAASELDVKITWGGDWKSFVDMPHYQIEV
tr|A0A088C4T8|A0A088C4T8_9CAUD	DD-transpeptidase	Flavobacterium sp. phage 1/32	MDLLSIERIKTAHPSIRAKLLKDYTDANNKLGKGARLRLAYVYRSPQEQDLLYNRRPKITNAKGWQSIHNYGFAFDIVLLYDNDGNGTFEEASYSQIKDFDKDGLADWKEVTDLLKSRGWECGADWKKFKDAPHFQIPNAKNWREYKALIDAGKTITDNGIIYPKI
tr|A0A088C516|A0A088C516_9CAUD	Lysozyme	Shewanella sp. phage 1/41	MFHKVFDRVIGHEGGFQKMPHDRGNWTSGIVGQGELKGTKFGLSAMTYPTTNIEALTVDEAKMIYFYDWWRPLNMDRFHQSMQYQFFDAAINHGAVNATKMIQRAVAVNDDGIIGPMTLAEVNKMDINDLLMLFIAERIKFFTQVSTFDEYGKGWMNRMAKNLELAAEDN
tr|A0A088CC28|A0A088CC28_9CAUD	Lysozyme	Shigella phage POCJ13	MSRKFRYGLSAVVLALIAAGASAPEILDQFLDEKEGNHTTAYRDGAGIWTICRGATRVDGKPVIPGMKLSKEKCDRVNAIERDKALAWVEKNIKVPLTEPQKAGIASFCPYNIGPGKCFPSTFYKRINAGDRKGACEAIRWWIKDGGRDCRIRSNNCYGQVSRRDQESALACWGIDR
tr|A0A088CPU7|A0A088CPU7_9CAUD	Endolysin	Enterobacteria phage Sf101	MVEINNQRKAFLDMLAWSEGTDNGRQKTRNHGYDVIVGGELFTDYSDHPRKLVTLNPKLKSTAAGRYQLLSRWWDAYRKQLGLKDFSPKSQDAVALQQIKERGALPMIDRGDIRQAIDRCSNIWASLPGAGYGQFEHKADSLIAKFKEAGGTVREIEV
tr|A0A088F675|A0A088F675_9CAUD	Lysin A	Mycobacterium phage Estave1	MSFTWFADKPLRTREQVAREVHAVSLARGLDELATVIALMTISTEVGTGTGDDRKWWCPANDRVPATKNYPHDSRSDDNRSSGYFQQQPGPNGEPWWGTPENMMTLPQAANTFLERLSDDYRRAANNPRLAGEFAQRVQQSAFPDRYADKWDEAWSVLRRALNETTPEEPVTENRPAYNEFPIWSANNSSRSGKPTMFLIHTQEGGGGDAAAENLAKWFQNGNGVSYHYTISQASDGGVTVVDCVDTDRAAWSVGNANSISINLCFAGSRAAWSRDQWMKQSNAIDVAAYLAVQDAKKYGFTPLVVPPPYTNGRPGISDHRWVTDVFKWGTHTDVGANFPWDYFTERVNHWAAGGKTEPEPPKVKRFPDDWTDRELAVETLRQQRGYTLNGWPQLGGRT…
tr|A0A088F6M8|A0A088F6M8_9CAUD	N-acetylmuramoyl-L-alanine amidase	Vibrio phage VpKK5	MMKPRFITVHCSASKKGRYLTASEIRSMHVRPKSQGGNGWSDVGYHFIIRTDGATEEGRPLTRMGAGVAGHNEDNIHICLIGGLDSAGKPADTYEHIQKHALFGLIMDLCERFSIPFENVKGHRDWFGDTNGDGVIDHRDWLKECPCFTVATWLTGQLEELGY
tr|A0A088F7M0|A0A088F7M0_9CAUD	Lysin A	Mycobacterium phage Squirty	MTEKLLPYDRSIVPQETGYWCGPAATQVVLNSRGIIKAESDLARQIGTTTRGTDYVGLIERVLDAIVPDARYTSVYIENDPPTAAQKETLWRNLVASINAGYGVVMNWVAPPSNKPRGVKGSVSPSYSGGTTYHYVAAMGYDDNPAARAVWVADSGFRPYGYWVSFDQCATLIPPKGYCYAAAAPAAPAAPSAPAPAAQLSTKDQHALAIMRKGQEMGITPRGIKIALAVALVESNITVYANPKVPESMVIPHEAVGNDGRSVGIFQQQVVWGNGAWWWGDAATCMDPASSAALFYDRLLKLDYNNTSRSPGSYAQSVQQSAYPTRYDERFAEAEQLYVRLISQVTPADPIEELLMSNLRVPSLSIYATPGEPDVPIIDMIRALDAHGDHESYVERQAL…
tr|A0A088FAJ9|A0A088FAJ9_9CAUD	Endolysin	Escherichia phage J8-65	MTNFEICMKFTGLAEGGYTKLPGDTGGETNHGISDARDGKLDGRICGVPTGLGGSICVPVKQLTKEQANAIYRAEYFDPIKGDELHPAIACAVFDYGVNSGISRAAKALQRVCGVAQDGVIGPATVAAAKRLEPHSAAASICDLRIAFLKASTAPTIVRYRDALVARAKRCSAYCATL
tr|A0A088FB20|A0A088FB20_9CAUD	Putative amidase	Idiomarinaceae phage 1N2-2	MRPIRKIVIHCADTFHDMGVGADWVRNIHVNENGWRDIGYHYVITRDGEVEKGRDEAIAGAHVRGHNANSIGVCLIGGKARAFNGQHSNPANFTHKQWETLRNLVKQLLLEYPAAKVVGHCDLDSTKSCPSFDVVAWSKDL
tr|A0A088FB91|A0A088FB91_9CAUD	Lysin A	Mycobacterium phage Eremos	MTRMPRYMPMRAGTYTLSSGFGPRWGSQHRGLDFAAKDGTPIYAAQGGTVAYIGRADGFGQWIVIDHPAADGGGTTVYGHMWDAFATGLRQGQRVEAGQLIAYVGTNGQSTGPHLHFEVHPTVWRQGSQIDPKPWLANARNPGDPAPAPAPPKGGTLAKLTDPFTGELWSPNRYHPRGLGDPRWIVVHTQEGGRTARDLAAYLAQKSSQVSYHVVVDDREVLKVVAEGDAPWAAAGANKYAFHICMAGSYASWSRNKWLDVDTSDGKNEDLQLTKTAHVIAWWCDKYGIPPVWIGGRNIPPWGLDGVCGHGDLGAWGGGHTDPGPNFPRDELMRRVNQFLVGTELPPLPTPPPVTVPGTKPDQYGDWMLYRGNPRNDADRVRRVQRRLKAAYRSYAGHL…
tr|A0A088FBW1|A0A088FBW1_9CAUD	Endolysin	Escherichia phage CICC 80001	MSRVQFKQRESTDAIFVHCSATKSSQNVGVREIRQWHKEQGWLDVGYHYIIKRDGTVEEGRDEMAVGSHAKGHNHNSIGVCLVGGIDDKGKFEANFTPAQMQSLRSLLVTLLAKYEGSVLRAHHDVAPKACPSFDLKRWWEKNELVTSDRG
tr|A0A088FC03|A0A088FC03_9CAUD	Lysozyme	Salmonella phage LSPA1	MSRGISDNGLKFTAAWEDFRGTAYRATPSEKYLTIGYGSYDPHVYEGQKITKGQGLLLLNRDMAKAVAAVAAVAHHSLTQAQFDAVCDLVYNAGAGVISATTGTGKALRAGDIATLRAKLALFINQNGKPLLGLRRRTAGRLALFDGKPWQEAEAIGRAAK
tr|A0A088FLK9|A0A088FLK9_9VIRU	LysT endolysin	Thermus phage 2631	MRILEPWNRWYRQKRAYRVRLTPIHYVVLHHTAGPENQTPEAIKRYHEEARGWPHIGYHYLVYRDGRVYKTLPNNAVPICVREFNPVSICVAAVGDFSAGVWPDDAPGWRALWELKQALAKAYPKALFVLHKNLVPTECPGRLTWELIQRKGGGGQ
tr|A0A088FNU9|A0A088FNU9_9CAUD	N-acetylmuramoyl-L-alanine amidase	Listeria phage WIL-1	MVKYTVENKIIAGLPKGKLKGANFVIAHETANSKSTIDNEVSYMTRNWKNAFVTHFVGGGGRVVQVANVNYVSWGAGQYANSYSYAQVELCRTSNATTFKKDYEVYCQLLVDLAKKAGIPITLDSGSKTSDKGIKSHKWVADKLGGTTHQDPYAYLSSWGISKAQFASDLAKVSGGGNTGTAPAKPSTPAPKPSTPSTNLDKLGLVDYMNAKKMDSSYSNRAKLAKQYGIANYSGTASQNTTLLSKIKGGAPKPSTPAPKPSTSTAKKIYFPPNKGNWSVYPTNKAPVKANAIGAINPTKFGGLTYTIQKDRGNGVYEIQTDQFGRVQVYGAPSTGAVIKK
tr|A0A088FPL1|A0A088FPL1_9CAUD	Lysin A	Mycobacterium phage BuzzLyseyear	MSFTWFRPEGPLRTREQVAREVHAVSLARGLDELATVIALMTISTEVGTGTGDDRKWWCPANDRVPATKNYPHDSRSDDNRSSGYFQQQPGPNGEPWWGTPENMMTLPQAANTFLERLSDDYRRAANNPRLAGEFAQRVQQSAYPDRYADKWDEAWSVLRRALNETTPEEPVTENRPAYNEFPIWSANNSARSGKPTMFLIHTQEGGGGDAAAENLAKWFQNANGVSYHYTISQASDGGVTVVDCVDTDRAAWSVGNANSISINLCFAGSRASWMRDQWMKQSNAIDVAAYLAVQDAKKYGFTPLVVPPPYTNGRPGISDHRWVTDVFKWGTHTDVGANFPWDYFTERVAFWANGGVSEPEPPKVKRFPDDWTDRELAVETLRQQRGYTLNGWPQLGGR…
tr|A0A088FRM7|A0A088FRM7_9CAUD	Lysin A	Mycobacterium phage Zonia	MSDLSTRSSGTSTVTRMPRYMPMRAGTYTLSSGFGPRWGSQHRGLDFAAKDGTPIYAAQGGTVAYIGRADGFGQWIVIDHPAADGGGTTVYGHMWDAFATGLHQGQRVEAGQLIAYVGTNGQSTGPHLHFEVHPTVWRQGSQIDPKPWLANARNPGDPAPAPAPPKGGTLAKLTDPFTGELWSPNRYHPRGLGDPRWIVVHTQEGGRTARDLAAYLAQKSSQVSYHVVVDDREVLKVVAEGDAPWAAAGANKYAFHICMAGSYASWSRNKWLDVDTSDGKNEDLQLTKTAHVIAWWCDKYGIPPVWIGGRNIPPWGLDGVCGHVDLGAWGGGHTDPGPNFPRDELMRRVNQFLAGTELPPLPTPPPVTVPGTKPDQYGDWMLYRGNPRNDADRVRRVQR…
tr|A0A088FRS5|A0A088FRS5_9CAUD	Endolysin	Escherichia phage vB_EcoM-ep3	MKISSNGLAVLKYFENCHLKAYPDPATGGAPWTIGWGHTGPEVKRGLVWTQKQADDALVADLARFERAVSAAVRVPLNQGQFDALVSFTYNLGEGNLKSSTLLKMVNAGNFAGAAEQFKRWNKANGKTMRGLTRRRAAEQCLFLGMGGASAIERGVAAA
tr|A0A088FVH2|A0A088FVH2_9CAUD	Lysozyme	Shigella phage Shf125875	MLRNDEGLRLTLYKDTEGFWTIGIGHLVTKNPSLAVAKAELDRMIGRKCNGTITLDEAEKLFNEDVDKAVRGILGNAKLKPVYDSLDAVRRCALVNMVFQMGVAGVAGFTNSLRMLQQKRWDEAAVNLAQSKWYRQTPNRAKRVISTFKTGTWKAYI
tr|A0A088FVW8|A0A088FVW8_9CAUD	Lysin A	Mycobacterium phage Llama	MTTKDQVAQITIAEAKARGYTRSECLAVMSTFYQESGWNDTIWDPTHTTYGIAQQDGSYPHRFDGAAAQIKGFFDKLDVWRAKPGASTDIWLNICWMQQAPNWPSADYWYANGRRAYLTEIKSRITTVTPYLDKYWPADGGTAVPDEPRPDFNEFPLWSSNSSARSGKPTMFLIHTQEGGGGDAAAENLAKWFQNANGVSYHYTISQASDGGVTVVDCVDTDRAAWSVGNANSISINLCFAGSRASWMRDQWMKQSNAIDVAAYLAVQDAKKYGFTPLVVPPPYTNGRPGISDHRWVTDVFKWGTHTDVGDWFPWDYFTERVNHWANGGKTEPEPPKVKRFPDDWTDRELAVETLRQQRGYALDGWPQLGGRTVVDVLGAIGEKLGVEGCYDVKGKS
tr|A0A088FWP5|A0A088FWP5_9CAUD	Putative M15 family peptidase	Lelliottia phage phD2B	MLNKYFKRREFACKCGCGTSTVDAELLKVITEVREHFGRPTSITSGHRCSKHNANVGGAKASVHMTGKAADIKVSGVDPSQVAFYLEQKYPNQYGIGRYNSFTHIDVRDGKSRWRG
tr|A0A090D803|A0A090D803_9CAUD	Putative endolysin protein	Clostridium phage phiCDHM14	MKICITVGHSILKSGACTSADGVVNEYQYNKFLAPVLADTFRKEGHKADVIICPEKQFKTKAEEKIYKIPRVNSGGYDLLIELHLNASNGQGKGSEVLYYSNKGLEYATRICNKLGTVFRNRRAKLDKGLYILNSSKPTAVLIESFFCDNKEDYEKAKKLGYEGMAKLIVEGVLNKNIGDEGVKEMYKHTIVYSGEVDKIPATVVGWGYNDGKILICDIKDYVPGQTENLYIVGGGACEKISSITKEHYTMIKGNDRFDTLYKALDFIKK
tr|A0A090D823|A0A090D823_9CAUD	Putative endolysin protein	Clostridium phage phiCDHM19	MKICITVGHSILKSGACTSADGVVNEYQYNKSLAPVLADTFRKEGHKVDVIICPEKQFKTKNEEKSYKIPRVNSGGYDLLIELHLNASNGQGKGSEVLYYSNKGLEYATRICDKLGTVFKNRGAKLDKRLYILNSSKPTAVLIESFFCDNKEDYDKAKKLGHEGIAKLIVEGVLNKNINNEGVKQMYKHTIVYDGEVDKILANVLSWGYSPSKVLVCDIKDYVPGQTENLYVVGGGACEKISSITKEKFIMIKGNDRFDTLYKALDFINR
tr|A0A096P730|A0A096P730_9CAUD	Uncharacterized protein	Vibrio phage 24	MDFDKVFERVIGHEAGYTDDPRDPGNWTGGKINVGTLKGTKYGIAANTYPDLDIKNLTETQAKEIYYRDWWLALGMDRFSSAMQFQMFDAAFNHGMRNATKIFQRALGVKDDGIIGNNTMVAARSMDINDKLMRFLAYRIRFYTSLRTFDTFGRGWSNRVADNLIYASEDN
tr|A0A096VKH0|A0A096VKH0_9CAUD	Lysozyme	Synechococcus phage S-CBP1	MCYSSTCAMAVKYLRPDALLGSNADDDYLRTVLKYGDTTQSTSQIKACQQYGVLASFYQKGTKQTLLNELKAGYPVAVGILHKGHVSNPVGGGHWMLLIGDDGEHGIFHDPYGEMDNVNGGYVTVGRGGKSVKYSWRNWLKRWEVEGSGTGWFMTFRSTQQTRPVTTYDNTWAGVKAAAKDAGAKYPEVVAAQWALESGYGKHTSGKNNFFGLKGSGTERETKEFINGKWITIRAGFIDFPDLKTCVSYLVDRWYHDYKTYKGVNRAVSREDCARLLQREGYATDPAYPEKLIRLMSEND
tr|A0A096XT38|A0A096XT38_9CAUD	N-acetylmuramoyl-L-alanine amidase	Enterococcus phage ECP3	MAGEVFSSLITSVNPNPMNAGSRNGIPIDTIILHHNATTNKDVAMNTWLLGGGAGTSAHYECTPTEIIGCVGEQYSAFHAGGTGGIDVPKIANPNQRSIGIENVNSSGAPNWSVDPRTITNCARLVADICTRYGIPCDRQHVLGHNEVTATACPGGMDVDEVVRQAQQFMAGGSNNAVKPEPSKPTPSKPSNNKNKEGVATMYCLYERPINSKTGVLEWNGDAWTVMFCNGVNCRRVSHPDEMKVIEDIYRKNNGKDIPFYSQKEWNKNAPWYNRLETVCPVVGITKKS
tr|A0A096XUY6|A0A096XUY6_9CAUD	Putative endolysin	Cronobacter phage vB_CsaP_Ss1	MGFELGKTSLARLQGVDETLVNVVKRAIEISEVDFTVMEGVRTLERQRELYAQGRTAPGKIVTWTMKSRHIEGKAVDLVPYPLDWNDLEKFNKIKDAMFQAAKELDVNLRWGADWDGDGHYREKGEYDSPHFEIN
tr|A0A096XV24|A0A096XV24_9CAUD	Lysin	Lactococcus phage phi15	MNITNAGVRGHNPTGVVIHNDAGSNGANAGFYNNWLPTHNPENGFAHVYIASDGRLQASDFSNMAWHCANSYGNANYASWEVCQSEGDLNQFLRNEQAVLDDVAKYMKQWGLTPNRDTVKLHQELSSTSCPRRSVEAHGGTVESCRSYFIAELNKRLTGQTSATVNNTQTNTELEDDDLMKFTYQVNTKDGKPAGGVSYFNGTKVIGFTNADQWTIVKQIYKDTTGKDLKHYVWNDGAPWHLRFLQANNIKVEMAPNK
tr|A0A096XV59|A0A096XV59_9CAUD	Lysin	Lactococcus phage phi93	MNITNAGVRGYNPIGVVIHNDAGSNGANTGFYKSWLPNHDPENGFAHVYIASDGRLQASDFSNMAWHCANSYGNANYASWEVCQSEGDLSQFLRNEQAVLDDVAKYMKQWGLTPNHDTVKLHQELSATSCPRRSVEVHGGTVESCRSYFITELNKRITGRNTNTNTEKRKYKMFAIYSDGSNKQLYILNVATGKENKITNDERKAILADNVMKEMVVDFGKANRTSLGKSNEALKKFR
tr|A0A097BXK3|A0A097BXK3_9CAUD	Lysin A	Mycobacterium phage QuinnKiro	MTERVLPYDRSIVPQETGWWCGPAATQVVLNSRGIIVPEATLAAEIEAIENPGRGDDRDGTDYVGLIEQVLDRRVPQAKYTSVYLTNDPPTAAQRETLWQNIVRSINAGYGVVMNWVAPPSNKPRGVKGSVSPRYSGGTTYHYVACMGYDDTPGARAVWIADSGFQPQGYWISFDQCATLIPPKGYAYAAAEAAAPAPAPAPAPVDAAPILARAAGISEAKAREILPTFRDGLRLAECNNVPRIAMAVAQWGHESDNFNATQEYDHGRKHGDPNEVSDRWKYKGRTWIQITWRGNYERFSRWCYDRKLVSTPTYFVDNPTALADVRWAGIGAAWYWTVERPTINRLCDERNLTEVTRLINGGTSWEAPTWMKHRKERYDRALAVGDDLLKLLNGEEEGF…
tr|A0A097BXU1|A0A097BXU1_9CAUD	Lysin A	Mycobacterium phage Power	MTAVVTRQRAQWVHDMARARNGLPYAYGGAFTEDPRRSTDCSGLVLQTAAWYMGRTDWSGNRYGSTESFRLDHKIVYDLGFKRMPPGGPAALPFKPVMLVGLMHGGGGENSHTACTLMTMDIPGGPVVQSVRGVDWESHGGGGVDLYDDARAWNDPLFHDFWYLDAKLEDAPTSSEMTVPLTNLGNGRWGSPSPAWDHLIKRESGGNPTIIQQIIDVNSGGNEAEGLFQITPKTWRAHNGTQFAASPRLATPQQQAIVAARIFIRNPSGSDWGAGLPGREDAKQLAAGLVPTDPQGVDDLADPDIQRMIRELHGAMFNRVPSQSIYRDVGEDQNPHWQLHELIKNDDGMLHQRHCEDQARLGNLTELARIVKVAAGQGAVRDQWAVDHAINVLSDIART…
tr|A0A097BY70|A0A097BY70_9CAUD	Lysin	Enterococcus phage EFC-1	MVQVINQSVCDGIAGRRPNATPKGVVIHNDAGSIYATAAQYVNALAVMSPTQLANGFAHYYIDRNTIARVEDTFNAAWHTANPEGNLNYVGYEVCQSMGASDADFLANEQMTFKQVAEDMKFWGMYPNRDTVRLHKEFVPTACPHRSWELHGKETNAVKDYFISQIKKYMGNPNEGNGDSNNNNQNNIKGGETTMQCLYERPINSKTGKLEWNGDAWTVMFCNGVNTRRVSHPDEMKVIEDLYKRNNGKDIPFYGQDKWNKNAPWYNRLEAMFPVVK
tr|A0A097BYL6|A0A097BYL6_9CAUD	Lysin A	Mycobacterium phage Anubis	MTEKVLPYDRSIVTQETGWWCGPAATQVVLNSRGIIVPEATLAAEIEAIENPGRGDDRDGTDYVGLIEQVLDRRVPQARYTSVYLTNDPPTQAQKDRLWEHIVRSINAGYGVVMNWVAPPSNKPRGVKGSVSPRYSGGTTYHYVACMGYDDTPGARAVWIADSGFQPQGYWISFDQCATLIPPKGYAYADAEPAAPAPAPEPAPTDAAPILARAAGISEAKAREILPTFREGLRLAECNNVPRIAMAVAQWGHESDNFNATQEYDHGKNHGDPNEATDRWKYKGRTWIQITWRGNYERFSRWCYDRKLVPTPTHFVDNPTALADVKWAGIGAAWYWTVERPSINRLCDERNLTEVTRLINGGTNWEAPTWMKHRKERYDRALAVGDDLLKLLDGEEEGF…
tr|A0A097EVH7|A0A097EVH7_9CAUD	Lysin A	Mycobacterium phage Bipolar	MTTKDQVAQITIAEAKARGYTRSECLAIMSTFYQESGWNDTIWDPTHTTYGIAQQDGSYPHRFDGAAAQIKGFFDKLDVWRAKPGASTDIWLNICWMQQAPNWPSADYWYANGRRAYLTEIKSRIATVTPYLDKYWPTTGGTDVPETRPPYNEFPIWSENHYNTKRTVNDIDAFLLHTSEGFVGRDDAAEALSLWYQPRSRQVAYHYAVSQASDGGVTVVDNVDTDYASWSALSANGRSINLCFAGTRAAWSRNEWLGKFGNAIDVAAYLAVQDCKKYNIPTKVIAPPYTGRLPGITDHRYVTQILKDGTHTDVGDGFPWDYFTERVNHWAAGGKTDPEPPKVKRFPDDWTDRELAVETLRQQRGYTLNGWPQLGGRTVVDVLGAIGAKLGVEGCYDVK…
tr|A0A097EVK7|A0A097EVK7_9CAUD	Lysin A	Mycobacterium phage Abrogate	MPRVVYGLTHSSNGWPMLNSDECEWTKIPGTSVTLQIAKGQPLAILRAFAADFHAYVEPLRDADSACWTPTNSVPSSNHLSGTAMDLNWNTHPFQVPDAGFDAAKKARVKELLDFYEGMVFWGNDWSSPKDAMHFQLASLRNGGTFNTYGNPKTADFIARKISADGYSTFRRGSAPASAAPILAAATGLSEARAAEILPAVRSGLRESECTNVNRIAMWLAQIGHESGSFQYTEEIAKNGRYAPYIGRTWIQITWDYNYRSFSQWAYAFGMAPTPDYFVVNYRELADLKWAGIGPAWYWTVARPDINELSDRRDLNTVTRRINGGTNGLADRQARYNRALAQGDALLQLLHEEDDFLSALTDAEQRELLDLARQQAKYKRKSRSPLHWPHEGEVDTIAG…
tr|A0A097EW57|A0A097EW57_9CAUD	Lysin A	Mycobacterium phage Equemioh13	MTFVVTRQRAQWVHDMARARNGLPYAYGGAFTNDPRRSTDCSGLVLQTAAWYGGRTDWVGNRYGSTESFRLDHKIVYDLGFKRLPRGGVDALPFKPVMLVGLQHGGGGVNSHTACTLMTMDIPGGPVVQSVRGVDWESHGNRNGVGVDLYDNARAWNDPLFHDFWYLDAKLEDAPTAPSVMTVPLTQKANNRWGSPSPAWDHLIMRESGGNPTIIQQIIDVNSGGNEAEGLFQITPKTWRAHNGTEFAPTPRFATPHQQAIVAARIFLRNPSGSDWGAGLPGREDAKQLAAGLVPTQPQGDEDLLSALAPAEQREVLDLLRWLAAPEYGELRKLFGSRAMYRDSDDRFETLAGFVLAVDSMSYEDRVEDAAKRGEPDYLAKVVRLARGQGPGARNPDGS…
tr|A0A097J2L3|A0A097J2L3_BPR06	Endolysin	Enterobacteria phage RB6	MNIFEMLRIDEGLRLKIYKDTEGYYTIGIGHLLTKSPSLSVAKSELDKAIGRNCNGIITKDEAEKLFNQDVDAAARGILRNAKLKPVYDSLDAVRRCALINMVFQMGETGVAGFTNSLRMLQQKRWDEAAVNLSKSRWYNQTPNRAKRVIATFRTGTWDAYKNL
tr|A0A097J792|A0A097J792_BPT4	Endolysin	Enterobacteria phage RB55	MNIFEMLRIDEGLRLKIYKDTEGYYTIGIGHLLTKSPSLNAAKSELDKAIGRNCNGVITKDEAEKLFNQDVDAAVRGILRNAKLKPVYDSLDAVRRCALINMVFQMGETGVAGFTNSLRMLQQKRWDEAAVNLAKSRWYNQTPNRAKRVITTFRTGTWDAYKNL
tr|A0A097PAP8|A0A097PAP8_9CAUD	Lysis/N-acetlymuramidase	Delftia phage RG-2014	MAMTPKKAGGIAAIIASILGGTVALEQGYSNNPKDPGGATNHGITEKVARAHDYTGDMRDLPVETALDIYAESYVHKPGFTEIVARSPALGKRVIDGGVNVGTRQMSLWFQRGLNAVSRDGKDFPKVVVDGNIGPGTIASYVGLEKKRGRVAACQVMIKLIDGQQTMHYMSLEKMTDFTYGWMTNRIGHVPLEECNEKPPV
tr|A0A097QQ33|A0A097QQ33_9VIRU	lysozyme (Fragment)	Enterococcus phage MSF1	MKKIVTLIIVALVAVTPLNVFAAKGDQGVDWAIYQGEQGRFGYAHDKFAIAQIGGYNASGIYEQYTYKSQVASAIAQGKRAHTYIWYDTWGNMDIAKTTMDYFLPRIQTPKNSIVALDFEHGASSDVNANTETILYGMRRIK
tr|A0A0A0P1Q4|A0A0A0P1Q4_9CAUD	Endolysin	Enterobacteria phage IME_EC2	MAKFEVTPQRKAFLDAIAVGEGTDNGRQQTKNHGYDVIVGGSLFSDYSKHPGRLVKLPKLGINSTAAGRYQVLKKYAEHYIDQLNLPDFSPASQDQIALQQISERKALADIDAGRIREAVAKVNNIWASLPGSKYGQRTETIDDFLKYFRAAGGKVAGE
tr|A0A0A0PLI4|A0A0A0PLI4_9CAUD	Putative N-acetylmuramoyl-L-alanine amidase	Bacillus phage Bp8p-T	MVKIKKDLVPSNFAAQVTYKDGVNSCKYIVVHETANTKAGADAQAHANLQKNGNSREASWHYQVDKNGVIQSFDDRKQCWHAGSKFYNQNAIGIELCVDSGGDFKKTVENAAELIKSLMKKYGIPVKNVLTHKETSGWKDCPHFLRSGSKGVTWAQLVSMISSTSSSSGKAPSKPVKAPSTPAKAPSGSGSINFSTNSIVDFLTSAKLDSSFANRKKLADKYGISNYSGTAAQNESLLAKLKKDFKATSKPVSTKPAAKGDQKTNSIVDYLNSIKVDSSFANRKKLAAKHGISNYSGTAAQNSALLKKVRGK
tr|A0A0A0Q2F3|A0A0A0Q2F3_9CAUD	Lysozyme	Pectobacterium bacteriophage PM2	MDIFGMLRIDEGCKLELYKDTEGYWTIGIGQLITKNPSKDVARNELDKLMGRICNGKITQQEAEELFNTSVEKARKGIQNNPTLKPVYDSLDEIRRCALINMVFQMGLAGVVGFPKGMRLLKANQWAQAAIELADSKWQKTQTPNRANRVISTFKTGTWKAYENL
tr|A0A0A0Q4E0|A0A0A0Q4E0_9CAUD	Lysin A	Mycobacterium phage Guo1	MADRFFPMRDGTYTLSSGFGARWGTQHRGLDFAAKDGTPIYAAQAGTVAYIGPAQGFGQWIVIDHPAADGAGTTVYGHMWNAFATGLKAGDRVQAGQLIAYVGANGQSTGPHLHFEVHPTVWRQGSQIDPPPWLHGSRNPGDAPAPAPADPPASAPLGGQRMQDPFTGEVWSPNRSVRQKPAPRWIAIHTQEGGRTARDLCEGWLAKRESQVSYHVAVDDREILKVVAESDRPWAAANANDYAFHVVAAGSYAGWSRGKWLETDASDGKNEDVELTNLAKVCAWWCQKYGIPAEWIGGRGVPWGLDGICGHEDFGAWGGGHHDPGPGFPADELIRRVRALLGGSTPEPLPPAPPVALPGTNPDQYAGVLLYRGRPGQDPRQVRVLQTRLKRAYSKLDVD…
tr|A0A0A0RKX1|A0A0A0RKX1_9CAUD	Lysin A	Mycobacterium phage CaptainTrips	MTHTNDTYAREILRAGNDLGITPRGIVIAFATVFVESDWYMWANAKVPESLRLPHERVGNDGRSVGLFQQQVVWGNNAWWWGDAATCMDPYKSARLFFERLKTRDYGTGDPGAHAQAIQRSAYPDRYGQRMSEAQNYYNQLAGEDANVGFSGDPVWLEDVLREALGDRLVVAQADWKERGTGGVMGDIWGVMIHHTGNDRETVAGIRDGRPDLRGPLSQCLITPDGKCHLIAVGPCNHAGTGSYPGVGTNNGNQRLIGFECAWPTIRPDGSFDPAQRWPDAQIITMRDATAAVLKRLGHDSKHVIGHKEWAGATQGKWDPGNLDMNWFRGEVQKDLDGFVFPGEQPSAPQPGPALPPDYDKEVWDQLRILWPQLGHRTLVDAVAAIGAKLGIEGCYDVK…
tr|A0A0A0RLD4|A0A0A0RLD4_9CAUD	Hydrolase	Streptomyces phage Jay2Jay	MYKSAIAAILVASAIVVATPGSSEAATLKSKALSVAKAQKGDRYLYGAEGPNAFDCSGLSWYSYKKSGKTLKRVANDQYNASKKISASAAQPGDLVFFKKSSGAKVFHMGIVSKKGYMVHANAGGYYGKKVIEEKIAPYWDKNFITVYGAVK
tr|A0A0A0RLZ4|A0A0A0RLZ4_9CAUD	Endolysin	Streptomyces phage Jay2Jay	MEVTMGQDMRGNIAAIALCIGVATATVVTALSETGNLPLDNPKPVAERPSTSPSATPSKSEAPKAVVQPKPSLSSLLSRTPLPKPTPKEFAKEKVGAKQFSCLNKLWNHESEWEHDAVNSSSGAYGIPQALPAKKMQSAGKDWKTNPFTQVKWGVDYIDDRYGSPCNAWGFFQRNNWY
tr|A0A0A0RNQ7|A0A0A0RNQ7_9CAUD	Peptidase	Bacillus phage Pascal	MAYSLNDLISKASNHEKMKGVHPLVKEKFLQVVTRAYNELGYKLVLAEGYRSVARQNELYAQGRTKKYDENGKRLYIVTNARGGSSYHNFGLAVDFAVLDPKNENKLDYTDSKYRQVGKIGKALGLEWGGDWKKIYDAPHFQITFGLTLAQLRAGAKPPKGSTEKPASSPKLPEKHCAVDDLTPLVPYPGILKQGSKGINVKRVQRAAGMPESLIDGVYGARTKSYVQAYQTKHKLVADGITGLKTWNMMF
tr|A0A0A0RNZ5|A0A0A0RNZ5_9CAUD	Endolysin	Bacillus phage Mater	MVQIKQMLVSPSLAKDVTYSGYNPCNFIIIHETDNEGATADANAHARLQAGGNSRAASWHYTVDDKGAYQSFDDRKQCWAAGSKKYNQVGISIEICVNKGGDYKKAVANTAELVKILMARHNIPKSAVITHRVSSGWKNCPRHLRDGDKGVTWNNFLAMLDGKAVTPTVTTKPAPAPSVPTTESTGGSKYVRAAQLFVNGSGYPTKAKFAPITVDGYNGPKTKDALTRVLQYLGGTTPDGLWGPKTAAAVQLVSRKTTAASWVCLVQSALNAKGASLAVDGIFGSASDAALRGFQKSHGLAADGIAGVLTFQKLLG
tr|A0A0A0RPZ6|A0A0A0RPZ6_9CAUD	Peptidase	Bacillus phage Pookie	MTYSLNDLLNKAKNHSKMKGVHPYLVEKALQLITDAYNKKKYKLVIGEGYRSIAYQNELYARGRTTPGPIVTNARGGSSFHNFGLAFDIAILDKEEDGIDNTDSKYREVGKLGKALGLEWGGDWKSIYDAPHFQFTFGLELDELRAGAKIPAGSPSKPVSTPKEPVKQCPVDDFAPLVPYPGILKLGSKGINVKRVQRAAGMPESLIDGEYGARTKSYVQAYQTKHKLAADGIVGKDTWNMMF
tr|A0A0A0RQG1|A0A0A0RQG1_9CAUD	LysM-like peptidoglycan binding protein	Streptomyces phage Jay2Jay	MATPMTATQIVAQLKKWGIKYKEVKSWKTHNRDSASGKSFGPVNGFIWHHTGADVSTANAASYAASTLYNGLSTLPGPLCQFGLAPDGMLYLVGWGRANHAGGGDPKVLQHVIDEDYSGQLKPTKGNSNGVDGNDRFYGVEIMYSGSRKMSSAQYQTALKLSAAILDFHKWSEKSCIAHGEWSNDKWDVGYASGKMMNMADVRADIKATLKAGPKGTVPAPSKPAPTIPKPTADTYTVKKGDTLWSISQALKVTVADLKSWNGLKSDDLSIGQVLKTKKPATTPTKPTTPTVPVPVPVIVPKSRETKDVIVAQSAIALKAWPFISEIEKAKGLPTGMLLAVGSRETNLTNVIGDGGNGFGVWQRDKRYWPVDESYLNDVKKQAEDAATLLAANYKVLKS…
tr|A0A0A0RR05|A0A0A0RR05_9CAUD	Endolysin	Acinetobacter phage YMC13/03/R2096	MDILKFNSRGDLVVHLQKKLASLGYKLNPDGIFGKDTQEAVIHFQRQNGLTSDGIVGKLTWSMLDSKTSSIGKTRTISQNGIDFIKSFEGLRLRAYDDGVGVITIGYGTTRYPNGHKVQLGDTCTEKQAEQYLANDLVKFEKAVNELVKVPVNQNQYDALVSFTYNVGVGALSTSKALKLLNAGDYTGCAKAMLSWNKGRVGGKLVEIGGLTRRRNAEKDLFLK
tr|A0A0A0RRL8|A0A0A0RRL8_9CAUD	Lysin A	Mycobacterium phage Murucutumbu	MEKVLPYDRAIVPQETGYWCGPAATQIVLNSRGLVVPEATLAREIGTTVRGTDYVGLIERILDLRVPDARYTSVYIENDPPTGDQREALWRNLTRSIDAGYGVVMNWVAPPSNYPRGVKNSVSPRYGGGTVYHYVAAMGYDDNPAARAVWIADSGFQPQGYWISFDQCASLIPPKGYAFADVDHPEGPEAPIDADAQAADALMRLMGGSLPFARYQALLPAVQQCLDECDCTTEARIAMWGAQVGHESVGLKFMSELWGPTAAQQGYEGRIDLGNTQPGDGYRFRGAGPIQVTGRHNFTVLSQWAHSKGLVPTPTYFVDNPDELRGDRYGFVGVVWYWTTQRPMNDAADARDLVRATQYVNGGQNGIDDRRTRYNGALAMGADLLKIANGGDDFMSALT…
tr|A0A0A0YP73|A0A0A0YP73_9CAUD	Lysozyme	Citrobacter phage Moon	MNIFEMLRIDEGYDSKIYKDTRGYYTIGIGHLLTKDPSLAVAKAALDKLVGRKCDGVITKVEAEKIFAKDVDNVIAGIQRNALLKSVYDSLNGDDPRQAALMNMVFQMGVTGVAGFTNSMALIKSKQWDKAAVNLAQSKWYKQTTNRAKRVISTFKTGTWKAYENL
tr|A0A0A0YS76|A0A0A0YS76_9CAUD	Protein RegB	Erwinia phage phiEa2809	MAMSKLKVIGAIMAFTLATGVSASCDVAFTSSQLDVMTRAYTTGKKSDLGYTLAAISWRESKAGQDVVRMGKSVKWANLGAFQNQVKSTGDRAGCKTQSCYADVGYRLMTDQRYAANAALNEVNYWMDRHNSNLRKALASYNSGGNHNTASRRYAQDVTKKAKYLQKCVSFAGRPVVNKPDPSVLADNTRTLKRLKRIQ
tr|A0A0A0YSC3|A0A0A0YSC3_9CAUD	Lysin A	Mycobacterium phage ZygoTaiga	MPAYTQDGIAIGIIAEGRRSRSGEGQLDHPVISEKGIVIALAVALVETNLKMYANRSDPESLNFPHDAVGSDANSVGVFQQRAPWWGTVADRMDVARSAAMFYNSLYRQRVGGADYNTDRVSPGTWGQMVQQSAFPDRYDKRMAEARQIYDRLKDRVVGGAPTPPPITAPDPNWRGDPVWLKEVLEAAGLVCHVYDGAYNRGHGDFGEIWGVVAHHTGSFGETPKGIAQHPSLGLASQLYLGRNGEYTLCGVGIAWHAGQGSYPGLPTNDANRLTIGIEAANDGGGSPPGKRDAWSDVQYNAYVRGVAAILRKLGRDSSRVIGHKEWAGAAQGKWDPGGIDMNTFRADVARVMGELGTSTDPVLELLAMPTNQEKLDFIYNEESKKFASRSIYRTPGEG…
tr|A0A0A0YSJ1|A0A0A0YSJ1_9CAUD	Lysozyme	Pseudomonas phage Pf-10	MARQVQFNKRTATNLLVVHCAATKASMDIGRKEIQMWHVQQGWLAIGYHFVIRRDGTIEEGRPHDAIGSHVKGRNHDSLGICLAGGIDDKGKPQDNFTDAQKAALQGLLWKMTSGLEFDGAYKGLPVVGHRDLDAGKACPSFDAKAWWKSVTE
tr|A0A0A0YSS3|A0A0A0YSS3_9CAUD	Putative peptidoglycan binding protein	Erwinia phage phiEa2809	MAILKIGSRGAEVKAVQVALNSLGYNIGIDGIYGTGTEKAVRLFQTGAGLAVDGMVGPKTLYALQNAGEPHEQHLTEMDLIRAAQSLQCELAAIKAVNTVESKGTGFSKTGLIKILFERHKMYKFLAQKYGSQKADELAAKYPDIVNKNSGGYIGGDAEHQRLKRAIALDEECAYLSASYGLFQMMGFNYKIAGYSSAKSMFDDFVASGEGAHLRAFVAFIKADQTLLRAIRSKDWPTFAYAYNGPGYAANKYDVKMADAYLAYS
tr|A0A0A0YTY4|A0A0A0YTY4_9CAUD	Lysozyme	Citrobacter phage Stevie	MTIKKGIAATVTGAALMLASPLIEEIEGVKYKPYKDIAGIWTVCHGITGKDVILGKEYTRRECDALLAKHMKVAADAVDKAVNVEIPLSMRAALYSFTFNAGTGAFRKSTMLKKINNGDLWGGCGELWNWTYYRNPKTGKKEKSRGLKNRRAVEYKYCVRDLNK
tr|A0A0A0YV41|A0A0A0YV41_9CAUD	N-acetylmuramoyl-L-alanine amidase	Streptococcus phage SpSL1	MDIDTSRLRTDLPIVGFEPFRQVHAHSTGNRNSTAQNEADYHMRRPVNSGFFSHVVGNGRVMQVGPTNNGAYDVGGGWNAETYAAVELIESHKTQEEFNRDYRLYVTLLRNLADEAGLPKTLDTDDLAGIKTHEYCTNNQPDNSSDHVDPYPYLAKWGVSREQFKRDIENGLGAETGWQKNDKGYWYVHSDGSYPKDKFEKINGTWYYFDGSGYMLADRWKKHSDGNWYYFDQSGEMATGWKKIVEKWYYFDVEGAMKTGWVKYKDTWYYLDSKGGNMVSNEFVRAGQGWYYIKPDGSMADKPEFTVEPDGLITTK
tr|A0A0A0YWA6|A0A0A0YWA6_9CAUD	Lysozyme	Escherichia phage Pollock	MSRDISNNGLKFTAAWEQLRTKAYRATQNEKYLTIGYGHYGPDVKPGDTITADGALNLLYKDMAKAVRKASELVHPSFNQAQFDAIVDLCFNVGIGVIEKDNVLGDFDDAVRLGDIPKAREIMGQFIYQNKKPLLGLKRRAVGRIALFDGKSWLEAEAIGRGVKSL
tr|A0A0A1ERA5|A0A0A1ERA5_9CAUD	lysozyme	Lactobacillus phage LfeSau	MALYVVDVYSGSDDSIIRDSHAQGVIVKATQGTGYVNPKCNHQWDLAGELGKLRGLYHYAGGGNPEEEAQFFINNIKNYVGQGILILDWEGYQNSAWGDVNWSLRFCKEVNRLTGVWPLVYVQESAVWQVASCAPYCGAWVAKYYSMNWNSWTLPNMSVNPGAFGTLTGWQFTGGDMDRSIFYLDEAGWKAIAKPGEIKTDTPSAPAPAPKSWTDSLGDRWVEEEGTFTTNQAINLRWGAKTNSALIATLRAGSEVKYDAYSRHDGYVWLRQPRGNGQYGYLVCRDANTGEAFGTFK
tr|A0A0A1I5L5|A0A0A1I5L5_9CAUD	Lysozyme	Burkholderia phage Bp-AMP1	MARIPSTVAKVVVGAGIAALALIAKFEGERPTAYLDPVGIPTICFGHTSGVKLGQTATHEECKALLQEDADKAASQVHALITEPITLSELNAYTSFVYNAGAGNFASSTLLKKLNAGDHVGACNELTRWVYAKGKLLPGLVKRRAEERELCLKELA
tr|A0A0A1IU37|A0A0A1IU37_9CAUD	Putative peptidoglycan binding protein	Pseudomonas phage vB_PaeM_C2-10_Ab02	MALTEQDFQSAADDLGVDVASVKAVTKVESRGSGFLLSGVPKILFERHWMFKLLKRKLGRDPEINDVCNPKAGGYLGGQAEHERLDKAVKMDRDCALQSASWGLFQIMGFHWEALGYASVQAFVNAQYASEGSQLNTFVRFIKINPAIHKALKSKNWAEFARRYNGPDYKKNNYDVKLAEAYKSFK
tr|A0A0A1IUI8|A0A0A1IUI8_9CAUD	Putative peptidoglycan hydrolase, endolysin	Pseudomonas phage vB_PaeM_PAO1_Ab17	MITDQEYQQAAEMLGVDVPAIKAVTKVEAPVGGFQPTGEPTILYERHQMYRQLQAKGLPTEGYPPDLVNKVAGGYGKYSEQHAKLARAVKIDRDSALESCSWGMFQIMGYHWKLMGYPTLQAFVNAMYASEGAQMDAFCRFIKAQPTTHAALKAHDWAKFARLYNGPGYAKNKYDVKLEKAYAEASG
tr|A0A0A1IUR9|A0A0A1IUR9_9CAUD	Lysozyme	Pseudomonas phage vB_PaeP_PAO1_Ab05	MNKPLRGAVLAAALAGLVALEGSETTAYRDIAGVPTICSGTTAGVKMGDKATPGQCYQMTLKDYQRFERIVLDAIKVPLNVNEQTALTFFCYNVGPVCTTSTAFKRFNQGRATEGCQALAMWNKVTINGQKVVSKGLVNRRNAEIKQCLEPSSQYSSLLW
tr|A0A0A1IVD1|A0A0A1IVD1_9CAUD	Putative lytic enzyme	Pseudomonas phage vB_PaeM_PAO1_Ab27	MKITKDILITGTGCTTDRAIKWLDDVQAAMDKFHIESPRAIAAYLANIGVESGGLVSLVENLNYSAQGLANTWPRRYAVDPRVRPYVPNALANRLARNPVAIANNVYADRMGNGCEQDGDGWKYRGRGLIQLTGKSNYALFAEDSGMDVLEKPELLETPAGASMSSAWFFWRNRCIPMAESNNFSMVVKTINGAAPNDANHGQLRINRYVKTIAAINQGS
tr|A0A0A1IVZ0|A0A0A1IVZ0_9CAUD	Lysozyme	Pseudomonas phage vB_PaeP_PAO1_1-15pyo	MRGAALAAALAGLVALEGSETTAYRDIAGVPTICSGTTAGVKMGDKATPEQCYQMTLKDYQRFERIVLDAIKVPLNVNEQTALTFFCYNVGPVCTTSTAFKRFNQGRATEGCQALAMWNKVTINGQKVVSKGLVNRRNAEIKQCLEPSSQYSSLLW
tr|A0A0A1IW45|A0A0A1IW45_9CAUD	Putative peptidoglycan hydrolase, endolysin	Pseudomonas phage vB_PaeM_PAO1_Ab03	MITDQEYQQAAEMLGVDVPAIKAVTKVEAPVGGFQPTGEPTILYERHQMYRQLQAKGLPTEGHPPDLVNKVAGGYGKYSEQHAKLARAVKIDRDSALESCSWGMFQIMGYHWKLMGYPTLQAFVNAMYASEGAQMDAFCRFIKAQPTTHAALKAHDWAKFARLYNGPGYAKNKYDVKLEKAYAEASG
tr|A0A0A6Z5A7|A0A0A6Z5A7_9CAUD	Putative endolysin	Enterobacter phage phiKDA1	MSLRNKVVGALAGASLLGGGITAVIQNNEGYSSTAYRDSAGVPTICYGETKGVQMGQKRSLSDCQKQLIQSAGEHAKALVGLPESLPDVVLLGSLDMAYNVGIYGFSNSTAKRKLMQGDYRAAGQAVLQWKYITLNGKKYDCSIKGNKVCYGLWKRRLWQSKAIGNEFKSVQEAVAALPK
tr|A0A0A6ZK76|A0A0A6ZK76_9CAUD	Putative endolysin	Proteus phage PM16	MSALGITKRVLAPAFIGVVGAVIGFNEGYSTSAYLDSAGIPTVCYGSTTGVKYPSAVTDAECTTRLKVDLESHLKALDKLPDDLPDSVLLGSIDFAYNIGVSGFRNSSVHSALLRRDYQTASANVLKWKYITVNGRKYDCSVQGNTVCYGLWKRRVWQSKAIGNQYSTLNEAKQGLMNE
tr|A0A0A7AQV3|A0A0A7AQV3_9CAUD	N-acetylmuramoyl-L-alanine amidase	Bacillus phage vB_BtS_BMBtp3	MKKTMKHITSFLMILVLAASFATSAFADRTLIIPDLPKQPYRYGVGAYEGVVAHSTATPEAPAINIQKYESRTWRNAFVHYAVDWDETIQIADTKYIAYGGGPAANKRFVHVELCETADYTKFKRSYDKYVKLLAKILRDRGLSVEKGLWTHSDVTHYLGGTDHEDPIDYLKSHGVSEAQFRADVQRAYNNSSVDVSVPEKPSKPSEVPTVVTDGIAYIEGYNVNLRKGPGTSYSKIRQLNKPESYIVWAEKDGWLNLGGDQWIKNDPSYVKFNKKSTVDSSIVGKRVVSKVNNLRFYDAPSWQDKDVAGSVDAGLGFTIDAKVNVDGAPQYKVHNSKGKTYYITASEAYVYVK
tr|A0A0A7CI10|A0A0A7CI10_9CAUD	Negative regulator of beta-lactamase expression	Propionibacterium phage Pacnes 2012-15	MRYIPAAHHSAGSNHPVNRVVIHATCPDVGFPSASRKGRAVSTANYFASPSSGGSAHYVCDVSETVQCLSESTIGWHAPPNPHSLGIEICADGGSHASFRVPGHAYTREQWLDPRVWPAVEKAAVLCRQLCDKHGVPKRKLSVADLKAGRRGVCGHVDVTDAWHQSDHDDPGPWFPWDRFMAVVNGGSGESGELSMADVKALHDQIKQLSGQVAQSVNKLHHDVGVVQVQNGDLARRVEALSWVKNPVTGKLWRTKDALWSVWYYVLECRSRLARLEADVNRLKK
tr|A0A0A7DMK9|A0A0A7DMK9_9CAUD	lysozyme	Lactobacillus phage Ldl1	MKKKIIPILLSSATVLGLMFANKISAATREEGVDVSSYQGSSSSYFKTLKNKGAKFVIVKVGGSGGGEGYHYQNPSASMQLANAKVNGLAVGAYFWAECGSSSSEALRMAKLAVSDAKRAGLKTSSVIAMDYEAGAYASQKTANTNAVITFMDHIKKAGYKPLFYSGASFARSNVDTKKLVNKYGKSALWIASYKTMNAQYTPDYNYFPSMDGIGIWQYADNWKGLNVDGNVQFFKVISNGEVTKKTPVKQANATTNKENGVKKFPKDNTYTVKNGDSWSSIAKAYGIDVNGLAKLNGATTKTMLHPGQKLKLTGHVSNVATKKPKKTTTKKKTVKKHSWIKKSGYFRLNTTIKLRSGASTSSRVISTLYRGQVIKFDAYKISGGYVWLRQKRSNGYGS…
tr|A0A0A7DN24|A0A0A7DN24_9CAUD	Extracellular transglycosylase	Lactobacillus phage Ldl1	MNSNIINSNKIGKKFIVAAGAFVGASLLATQQAQASTYTVKSGDTISSIAKKKYHTSSLAAIETIVQANNISDRNLIFVGDKLHLPKKVKKIKLSKATYQAPAQQPQQTQQRQNATSQANNNTVPAKTTPNSANGSDLQSYVTSKMADATGVSASTWAKIIQRESNWNTTVTNSSGHYGLFQLAPGYKGNGGSVDEQIEGAISLFEKQGLGAWSETNY
tr|A0A0A7HAX7|A0A0A7HAX7_9CAUD	Peptidase M15A C-terminal domain-containing protein	Vibrio phage CJY	MQKRGHFDIREFVSEADFKKYGLKAWRFVCPALLHTLNTLRDDLDCTITVNNWMYGGNFRWRGVRSSKSADYSETSMHSWGRAADFDVKGMTAPEVVVHIIKNRDKYPLITFIEIDINWVHIDVGQREYNPAEGLKLWSPKRKYVDIDTYLKEQGHG
tr|A0A0A7HC93|A0A0A7HC93_9CAUD	Lysozyme	Escherichia phage vb_EcoM-VR5	MDIFDMLRQDEGLDLNLYKDTEGYWTIGIGQLITKNPSKDVARAELDKLMGRVCNGRITMTEAEQLFNRSVENARRAILRNPKLKPVYDVLDEVRRCALINMVFQMGEAGVAGFTNSLRMLQQKRWDEAAVNLAQSRWYKQTPNRAKRVIATFRTGTWDAYKNL
tr|A0A0A7HCS4|A0A0A7HCS4_9CAUD	Lysozyme	Escherichia phage vB_EcoM_VR25	MNIFEMLRIDEGCKLDLYKDTEGYWTIGIGQLITKNPSKDVARAELDKLMGRVCNGRITQVEAETLFNRSVEKARASVMRNAKLKPVYDSLDEVRRCALINMVFQMGEAGVAGFTNSLRLLQQKRWDEAAVNLAQSKWYKQTPNRAKRVISTFKTGTWKVYENL
tr|A0A0A7HCY0|A0A0A7HCY0_9CAUD	Lysozyme	Escherichia phage vB_EcoM_VR20	MNIFEMLRIDEGCKLDLYKDTEGFWTIGIGQLITKNPSKDVARAELDKLMGRVCNGRITQVEAETLFNRSVEKARASVMRNAKLKPVYDSLDEVRRCALINMVFQMGEAGVAGFTNSLRLLQQKRWDEAAVNLAQSKWYKQTPNRAKRVISTFKTGTWKAYENL
tr|A0A0A7HEI1|A0A0A7HEI1_9CAUD	Lysozyme	Escherichia phage vB_EcoM_VR26	MNIFEMLRIDEGCKLDLYKDTEGYWTIGIGQLITKNPSKDVARAELDKLMGRICNGRITQHEAETLFNRSVEKAKAGILKHPVLKPVYDVLDEVRRCALINMVFQMGVAGVAGFPKGLRLLKAKSWEAAAKELADSRWYKVQTPNRAKRVIETFRTGTFDAY
tr|A0A0A7HER1|A0A0A7HER1_9CAUD	lysozyme	Arthrobacter phage vB_ArtM-ArV1	MTTALQERFLNGAAGNYYDPDGVYAFQCVDTAIAYAMACYPEVNWETTFGRGNAKDHYPKSNAYFDSIPNVVGDLNSYPQRGDIVVWGGDNFNPYGHIAVVLWADGYSMRVLQQNADGSARLPTQIATVGYVIPGAGGVVGWLRPKVSGTVPTPAPAPSGYLNGIDISMHQGTAINLAGTGAQFVGIKATEGVGYTDPNYLTNVSKARRDGLPILHYHFARPFAADGNTATAEADWFLSVVRSQIGPDDILVLDFEAENTHRTDWANDFLDLVQINTDKRPWLYANQTVANQGGWDAVKAKFPLWCARYPSPVIQSWSPLNAAPSVPGWNLVMWQYSQNGRLPGYGGDLDLNVFYGDRGAWQVLAAGGNFIAPVPPAVVAPPVGGTASQCIVDPGDTLS…
tr|A0A0A7NRS1|A0A0A7NRS1_9CAUD	Lysozyme	Shigella phage pSf-2	MSLKNNVIGASIGAALTLTPTLLERIEGVEYEVYYDIAGVPTVCSGITGPDVIPGKKYTKRECDALLIKHIGVAQRYVDKKVNVDIPVTMRASLYSFTFNVGTGAFGSSTMLKLINQGKHREACNQLWRWVYYYNPKTKKREVSRGLKNRRAEEYAYCVKEL
tr|A0A0A7NU10|A0A0A7NU10_9CAUD	lysozyme	Lactobacillus phage LfeInf	MTFKKRYTVPIVLAMATLALSTPVATGAVPLAENQVSTTLVAHAATIKHYGVDWSKYQGNSGIWGYSRDDFSISQIGGYYNGTFVPQSTYSSQVANTIAQNKRAHTYIFSQFSGTWQADQMLNYYLPRIQTPKGSIVALDVESGNPDTASVEYALKRVQDAGYTAVLYGYKGFLINHLGTDGLQEIANQYPLWLAEYPNYQVTTEPNYNFFPSFDNVQMLQFTSTYIAGGLDGNVDFTGITENGYKNGNAQRPATKTPATETGQQLHQDTHSYNVKSGDTLSAIASKYNMTVNALATLNGISNPNLIYPGQTLRVADSGKGNSVSDKATAPIANNVSTNSYVVKSGDTLSGIASRYGMSTSALASLNGISNANLIYPGQVLKVSGSSNGSSATTYTVKS…
tr|A0A0A7RSR5|A0A0A7RSR5_9CAUD	Putative endolysin	Escherichia phage DT571/2	MSFKFGKNSEKQLATVKPELQKVARRALELSPYDFTIVQGIRTVAQSAQNIANGTSFLKDPSKSKHITGDAIDFAPYINGKIDWNDLEAFWAIKKAFEQAGKELGIKLRFGADWNASGDYHDEIKRGTYDGGHVELV
tr|A0A0A7RTQ5|A0A0A7RTQ5_9CAUD	Putative N-acetylmuramoyl-L-alanine amidase	Clostridium phage phiCT453B	MDIKKTNLKFRGILSNRSMTKYIIYHHAEHGNCSVYDIHNWHLNNSWSGIGYNFFVRKDGSIWEGRPIDAMGAHAVGYNDIAVGICAEGKYAIEDMPQAQKKALIELGIYLKNKYNINHNNIIGHRDVNPTSCPGANFPLTEIKQSILKGKVPTINNSYINIDGGAYASYKCGAPGINLIIKDYSPDINRIFAWVDSDKGASWAFDLTPPNQNYTKLFKNTSKVITKRNGGYTFSKDSMYKLKVKGYNKCGQVIAENQIVLKVPKI
tr|A0A0A7RUJ1|A0A0A7RUJ1_9CAUD	Putative N-acetylmuramoyl-L-alanine amidase	Clostridium phage phiCT19406C	MSIKIAIRRGHQRTGKDLGAEGFVKEIEAVEQYMPYIIESLKSKGYEVLDVTPPEANRSLGDSLSYSINKAREFGADLFISCHANSFTEESANGCEVLFPSGDSIARNYALDVNSAISKLGFKSRGAKPDVRGLAEMNGSVGCPAIIIEPFFVTNKADVNNFNWVGGIKLGRAIGKALNVVPNPNKPASASISVDGGGTIVGDNLAINLIVRDYKDVDRIFGHVEGVNNALWAFDVNPPNANYVKLQKNANQVAVYKCLKPNTKYRIIVSGYRNEKKVTETSIVLKTLEQQKKVEEKLYKIQVGAFRNKGHAENLLKELKSKGYEGFITE
tr|A0A0A7RUN1|A0A0A7RUN1_9CAUD	N-acetylmuramoyl-L-alanine amidase	Clostridium phage phiCTC2A	MSYTTNFINSVKDGAIASQKKYGVLASITIAQAILESGWGKSSLSRDCKNLFGVKAIGGWRGCKKSYPTYEYYNGKKTLINDYFRVYNSYAESIEDHALFLVNNSRYKQHGFFNEKDYVGQANALQRAGYATSPIYAQQLINLIRQHNLNEYDNINNSYINIDGGGYASYQGGAPGINLIIRDYSKDINRIFAWVDNDKGASWAFDLTPPNSNYTKLFKNTSKVITKRNGGYTFSKGSIYKINVKGYDKKGKVVAENQIVLKVPKC
tr|A0A0A7RUU1|A0A0A7RUU1_9CAUD	Lysin A	Mycobacterium phage Edtherson	MSFRIVNGNTHTEKGWRCCNRDECDIVRIPGLYLTDTAPIRKGAPLTILGAWLYWYDRNVEEIVTPIWGWSLNNDVLGQPGKNNGSNHLSGVAVDVNAPKYPWGTYRMSADKIAKVEEGLRLFEGTVFWGRRWSKPDEMHYDLSYPEGDPRNEAFAKKLLDGYLGIYKPATQVSAAHILAAATGLSEARAAEILPAVRSGLRESECTNVNRIAMWLAQIGHESGSFQYTEEIAKNGRYAPYIGRTWIQITWDYNYRSFSQWAYAFGMVPTPDYFVVNYRELADLKWAGIGPAWYWTVARPDINELSDRRDLNTVTRRINGGTNGLADRQARYNRALAQGDALLQLLHEEDDFLSALTDAEQRELLDLARQQAKYKRKSRSPLHWPHEGEVDTIAGLSWS…
tr|A0A0A7RVQ3|A0A0A7RVQ3_9CAUD	N-acetylmuramoyl-L-alanine amidase	Clostridium phage phiCT453A	MDIKKTNLKFRGILSNRNMTKYIIYHHAEHGNCSVFDIHNWHLNNSWSGIGYNFFVRKDGSIWEGRPIDAMGAHAVGYNDISIGICAEGKYAIEDMPQVQKKALIELGIYLKNKYNINHNNIMGHRDVNSTTCPGRLFPLEEIKQSILKGKVPILNNSYINIDGGGYASYQGGAPGINLIIRDYSKDINRIFAWVDNDKGASWAFDLTPPNSNYTKLFKNASKVITKRNGGYTFSRNSMYKLKVKGYNKTGQVIAENQIVLKVPLK
tr|A0A0A7S349|A0A0A7S349_9CAUD	Lysin A, protease C39 domain	Mycobacterium phage Milly	MVEKVLPYDRSVVPQETPWDCGPAATQVVLNSRGIVVSESDLIREIGTTVNGTDYVGLITDRSLKRRLPDAKYTSVYIENDPPTAAQRDALWRNVVRSIDAGYGVVVNWVAPPSNYPRGVKGSVSPRYSGGTVYHYVACMGYDDNPALRAVWIADSGFQPQGYWISFDQLASLIPPKGYAYADAAPVGGGPAPSGPDPVDVLSQAMGGRLSRERYAALLPAVAQALAECQCGTVERVAMWCAQIGHESGGLYYMEEIADGSAYEGRLDLGNTQPGDGKRFKGRGPIQITGRSNYTRLSQWAFDKGLVPSPTFFVDDPAQLASDRYGFLGVVWYWTVARPQINSMCDANDLDGVTRAINGGLNGIDDRRARWDRCRAMGAALLAITTTQEDDPLSALSAD…
tr|A0A0A7TY81|A0A0A7TY81_9CAUD	Endolysin	Salmonella phage Shivani	MSFKFGKRSLDRLKGVHPDLVRVTHRALELSPYDFTITEGLRSLEQSAQNIKNGTSFLKDPSKSKHVQGLAVDFAPLKNGKIDWNDLESFKLVADAFFKAAEELGVKIRWGGDWNQNGSYKDEIQRGTFDGPHIELI
tr|A0A0A8IK88|A0A0A8IK88_9CAUD	Lysozyme	Aurantimonas phage AmM-1	MSEFGDFRGAARRLEDIDLPRIGHRIGVGEDEIHAVIDVETGNGQGFDSTGRPKMLFEPHIFYREVPRALRDKAIAAGLAYPSWRRNYPANSYPRLVEAMAIDATAALRSASWGLGQVMGFNHKMAGFDTVQQMVRAFMEDEDRHLEAMVAFIQSAGLDDEIRRHDWSGFARGYNGAGYRQNQYHLKLASRFAWWQKRRDTPWEPADEPPAAVGTVDVAYSRGDKGPAVRALQVDLAAAGFYAGDLDGKFGPATEAAVRAFQASRDLLVDGWAGPKTLNALADAVTAPAAAAAMAPAKVAPKPEPVAAAPGGFWAWLFAFIGGK
tr|A0A0A8J856|A0A0A8J856_9CAUD	Transglycosylase SLT domain-containing protein	Ralstonia phage RSL2	MDVRAIVKVESGGNPRAVHHDRNGSTSYGLMQINSIHLPELRKKKVFAKDLYKSCTNVSFGATLLSRNLDRYKTMDRAIAMYNPGDRRYLSKVKTAKAQIRRERLLSDFTHNRPLELAAD
tr|A0A0A8J8S6|A0A0A8J8S6_9CAUD	Uncharacterized protein	Ralstonia phage RSL2	MSFDPVYTAGIQKAINEKAGQNLKPDGAFGPMSVAALRTCQAKLGCPVTGVYDTATQAILDPFIRQKYLTMASFQAAAQALGVTPAHVRAVCAVESNGVGFLPDGRVKILFERHWFRAALIANKIPNFQQLSVANADIIGDQGGYVGGTGEYPRLARAIKIDPKSAYYATSYGLFQIMGFNASYAGYSSAEALYNACQQSETNQLLAFVSFIKTYQGGILWKALKAQDWVTFALHYNGAAYKQNQYDTKLSSYFATYTNNINAA
tr|A0A0A8KXN5|A0A0A8KXN5_9CAUD	Lysozyme	Burkholderia phage Bp-AMP4	MARIPSTVAKVVVGAGIAALALIAKFEGERPTAYLDPVGIPTICFGHTSGVKLGQTATHEECKALLQEDADKAASQVHALITDPITLSELNAYTSFVYNVGAGNFASSTLLKKLNAGDHVGACNELTRWVYAKGKLLPGLVKRRAEERELCLKELA
tr|A0A0A8WE15|A0A0A8WE15_9CAUD	N-acetylmuramoyl-L-alanine amidase	Clostridium phage phiCD24-1	MMKVVIVPGHTLTGKGTGAVGYIDEGKENRVLTDLIVKWLKQGGAIVYTGKIDKSNNYLAEQCEIANRQNVDLAVQIHFNANKTTLNPMGTETIYKTNNGKVYAERVNKKLSTIFKNRGAKSDVRGLYWLSHTKAPAILIEVCFVDSKADTDYYIRHKDIVAKLIAEGILNKTIDNKENGEGKIMYKHTIVYDGAVDKIPATVVGWGYNDGKILICDIKNYIPGQTENLYVVGGGACEKIGSMTKENYTLIKGNDRFDTLYKALDFINK
tr|A0A0A8WFX1|A0A0A8WFX1_9CAUD	Endolysin	Clostridium phage phiMMP01	MKICITVGHSILKSGACTSADGVVNEYQYNKSLAPVLADTFRKEGHKVDVIICPEKQFKTKNEEKSYKIPRVNSGGYDLLIELHLNASNGQGKGSEVLYYSNKGLEYATRICDKLGTVFKNRGAKLDKRLYILNSSKPTAVLIESFFCDNKEDYDKAKKLGHEGIAKLIVEGVLNKNINNEGVKQMYKHTIVYDGEVDKIPATVVGWGYNDGKILICDIKDYVPGQTQNLYVVGGVACEKIGSMTKEKFTMIKGNDRFDTLYKALEFINK
tr|A0A0A8WHU0|A0A0A8WHU0_9CAUD	Endolysine	Clostridium phage phiCD111	MKVALTAGHTLTGKGTGATGYINEGTENRILMDLVVKWLKKGGATVYSGKVDKSNNYLAEQCQIANKQNVDVAVQIHFNADHTTLDKMGTETIYKTNNGKVYAERVNEKLATIFKNRGAKSDARGLYWLSHTKAPAILIEVCFVDSKADTDYYIRHKDIVAKLIAEGILNKTIDNKENSEDKKMYKHTIVYDGEVDKIPATVVGWGYNDGKILICDIKDYVPGQTQNLYVVGGGACEKIGSMTKEKFTMIKGNDRFDTLYKALDFIDR
tr|A0A0A8WI59|A0A0A8WI59_9CAUD	Putative N-acetylmuramoyl-L-alanine amidase	Clostridium phage phiCD481-1	MVDIIKMLTKKKCYPNKNSPKFIVIHETDNEDKGADAKRHAQALNNGNLEASVHYYVDDKVIYQTLDHKDGAWAVGKSYGTALVAGVTNYNSINIEICVNRDGNYTKARQNAIDLTRKLMKDLNISTDKVIRHYDAKRKYCPRKMLDNPKLWVDFKDKIKNDGGVNSMIKYTIVYDGEVDRIPAEVIGWNYKKEECRVCDIKEYIPGQTQNLYIVGGGACNKIGSITKEHYTMIKGNDRFETLYKALDFIKK
tr|A0A0A8WIC2|A0A0A8WIC2_9CAUD	Endolysine	Clostridium phage phiCD506	MKIAIVPGHTLSGKGTGATGYIDEGKENRILTDLIVKWLKQGGATVYTGKVDKSNNYLAEQCKIANRQNVDLAVQIHFNANKTTLNAMGTETIYKTNNGKVYAERVNDKLATVFENRGAKSDVRGLYWLSHTKAPAILIEVCFVDSKADTDYYIRHKDIVAKLIAEGILNKTIDNKENGEGKIMYKHTIVYDGEVDKIPATVVGWGYNDGKILICDIKDYVPGQTQNLYVVGGGACEKISSITKENYTMIKGNDRFETLYKALDFIDR
tr|A0A0A8WIP6|A0A0A8WIP6_9CAUD	Endolysine	Clostridium phage phiCD211	MNIKTLTIHAGHNPDNKIGSGAIGNIKESTEARNVLKELLPLAQKECKVYDCTCNNGTSQSDILNKIIAKCNSYNTDLNVSIHFNSGGGRGVEVLVYNLNDKETVEIASRICKKITETYHAKGDKDFKNRGVKEKKTLAFLRRTKAKSILVECCFVDTSDTKKYNAKDMAIDIYEGIFNKSVAGKPQDNKVKYAIVYEGDVDKVIAQLMAMNYKTNEVSVCDLKNYVPGHCENLYVIGGASSKIKTSERFTKLQGDDRWATLHKVLDFIGK
tr|A0A0B4L9A9|A0A0B4L9A9_9CAUD	Lysozyme	Salmonella phage STP4-a	MNIFDMLRIDEGLKLEIYKDTEGFWTVGIGHLLTKNPNKSVAISELDRLVGRNTSGKITQSEAELIFKNDVETAVSGILKNATLKPVYNSFIGDEPRLAALINMVFQMGVAGVAGFKNSMALLKAKDWDRAAVNLAQSKWYRQTTNRARRVIKTFETGTWKAYENI
tr|A0A0B4MYW5|A0A0B4MYW5_BPCP1	Lysozyme	Streptococcus phage SOCP	MVKKNDLFVDVSSHNGYDITGILEQMGTTNTIIKISESTTYLNPCLSAQVEQSNPIGFYHFARFGGDVAEAEREAQFFLDNVPMQVKYLVLDYEDDPSGDAQANTNACLRFMQMIADAGYKPIYYSYKPFTHDNVDYQQILAQFPNSLWIAGYGLNDGTANFEYFPSMDGIRWWQYSSNPFDKNIVLLDDEEDDKPKTAGTWKQDSKGWWFRRNNGSFPYNKWEKIGGVWYYFDSKGYCLTSEWLKDNEKWYYLKDNGAMATGWVLVGSEWYYMDDSGAMVTGWVKYKNNWYYMTNERGNMVSNEFIKSGKGWYFMNTNGELADNPSFTKEPDGLITVA
tr|A0A0B4N1I9|A0A0B4N1I9_9CAUD	Lysozyme	Escherichia phage vB_EcoP_SU10	MDNVALPPVQLNLSPAGMEFIMKHEGMRTKAYKDSAGIWTICVGATRDMNGYPVRQGLTYSIEDCLALLDRDTQDSVRATQKNIKVPLLVHEFDALTSFNFNVGSGALSTSKLRKVINGEVKGDVYSEFLRWDKITVRGEKQRSQGLHNRRVAEADLYTEGKY
tr|A0A0B4UHR3|A0A0B4UHR3_9CAUD	Lysozyme	Pseudomonas phage EEP1	MNKPLRGAALAAALAGLVALEGSETAYRDIAGVPTICSGTTAGVKMGDKATPEQCYQMTLKDYQRFERIVLDAIKVPLNVNEQTALTFFCYNVGPVCTTSTAFKRFNQGRATEGCQALAMWNKVTINGQKVVSKGLVNRRNAEIKQCLEPSSQYSSLLW
tr|A0A0B4ZXC2|A0A0B4ZXC2_9CAUD	Lysozyme	Yersinia phage vB_YenM_TG1	MNLFEMLRYDEGLKLEVYFDTEGYPTVGVGHLLTKVHNLMSGISILDKELGLSTQGRITTEDAEYLFSKDVEKAKAGIKSNTVLNDLYLSLDPIRQMALVNMVFQMGVAGVAGFNNSIKLLKAKQWDQAALNLAQSKWFKQTPNRAKRVINVFKTGTMGAYK
tr|A0A0B5A075|A0A0B5A075_9CAUD	Endolysin	Streptococcus phage Str-PAP-1	MTTNSEILNYANSLTNTFVTVPTNKWGSQCIVLVDKIVQHFTDKNLSYTNAIDALKKAKSNGFVVEMDGPNKAPKATAFYVIDTTAEGNPYGHIGMATTDSDGTEIIGLEANVDGFTDTNADGVNDQYQVGGPVRAVKRDWYADGSLFVSGTNIKIGKVIGWFYLPTDKKGEPMGVKNVNGDIYSSLITSSRPEIFGSWGERDMKAIKYIVLHGTYGLSVQNAVDTWTVGGRDASAQYIIHDNQIVGCVGENFTAWHCGGTGAITNQNSIGVEHVNNRINGENSTFSAQTIETGAKLVAEICKRLGIAPSNKTIVPHRSVFATACPQAMDVPAYIDKVKQYYNGTQKKETPKPQPKETKSVASNEQTSARLLIFDEDLNGYKKGDYLLLNFDRGTYSKV…
tr|A0A0B5A0U2|A0A0B5A0U2_9CAUD	Lysin A	Mycobacterium phage Sheen	MTFVVPRERAQWVHDMARARAGLPYAYGGAFTTDPRRSTDCSGLVLQTGAWYAGRTDWSGNRYGSTESFRLDHKIVYDIGFRRMPPGGPAALPFKPVMLVGLQHGGGGVYSHTACTLMTMDIPGGPVKMSARGVDWESRGGNPGVFLYDGARAWNDPLFHDFWYLDAVLEGGAPQVDAADVLARATGLSYERAREILPTMQEGLRLADCTNPNRIAMALAQWGHESDDFRATEEYADGPEDEERWKYKGRTWIQITWRGNYERFSRWCFDRGLVPTPTYFADSPRALADIRWAGIGAAWYWTVERPSINRLCDERNITEVTRLINGAATWEYPSWLKHRQERYDRAIALGDELMAIINGGDDLTPEQDKMLREVHACLFNKTESWSPLATPGEGARWML…
tr|A0A0B5A2B2|A0A0B5A2B2_9CAUD	N-acetylmuramoyl-L-alanine amidase CwlA	Paenibacillus phage HB10c2	MMEIREMLVDPSKYGIKCPNKMTPKYITFHNTANDAPAENEIRYMIGNNNEVSFHVAVDDKEAVQGIPFDRNAWHCGDGNGTGNRQSIGVEICYSKSGGNRYYKAEDNAAIVIAQLMKQFCIPIENVVPHQHWSGKYCPHRMLDEGRIPSFIERIKQAYEGEEDDMNRTLQLEDWQWKQLFDNMGKAWNAGKFTDWNWMVKIENHSLTVDELVWLNNHILASSL
tr|A0A0B5A3P4|A0A0B5A3P4_9CAUD	Lysin A	Mycobacterium phage Alvin	MPRVVYGLSHSENGWPMVNADECEWTKIPGTSVTLQIAKGQPLAILRAFAADFHAYVEPLRDADSACWTPTNSVPSSNHLSGTAMDLNWNSHPFKVSYAGFDETKITTMRELLAFYEGTVFWGQDWNSPKDPMHAQCGYNTYGNPKTADFIARKIRADGYSTFRRGSAPASAAPILAAATGLSEARAAEILPAVRSGLRESECTNVNRIAMWLAQIGHESGSFQYTEEIAKNGRYAPYIGRTWIQITWDYNYRSFSQWAYAFGMVPTPDYFVVNYRELADLKWAGIGPAWYWTVARPDINELSDRRDLNTVTRRINGGTNGLADRQARYNRALAQGDALLQLLHEEDDFLSALTDAEQRELLDLARQQAKYKRKSRSPLHWPHEGEVDTIAGLSWSTDA…
tr|A0A0B5A4W2|A0A0B5A4W2_9CAUD	Lysin A	Mycobacterium phage Cosmo	MDVGTLRRVMSPTDISDAKLAEYLPHFVEAMNAAQINNQRRFAAWCSQIGHESGGLKYMAEIKTSDPSWSWDRTRYRGRGPIQLTWQSNYRKFGVWCKKMGYVSDSELFVNQPELVEQPRWGFLAAAWYWMEGGPKPGQINGFADAGNILAVSRCVNGWVESQLPNGWTDRQARWNRVLAIPFDGSYTPATTPEPGFTGDPWWLADVLRAEGLRVFEVDGWQNRGQGDQGTFWGVMFHHTGSPNETPEGIAFHPTLGLAAHILIKPNGDVWVCGIGKANHAGRGDYPGLPTNNANPVMIGVEVAILPRKDAPHREGWPDVQYDATVKVHAAILRKLGLRADRCISHREWGERAQGKWDPGAIDMNIHRRDVQARIDSFNPVGGDGGWLMALSDAEQREL…
tr|A0A0B5A5A2|A0A0B5A5A2_9CAUD	Endolysin	Paracoccus phage vB_PmaS-R3	MHLSTRDVQRLLTAAGYYNGGIDGDAGPKTLTAVDRIISGHTRELTDRNMNDRRRMIAAAQLVLKHAGYEPGLIDGYSGHNTHEAYNAWAYYQEHGKAESLGRDNDDDLFSGEPASGDWPRQRDVDTFYGAVGKNQTRIRLPYKMRIAWDTSDTVSSFLCHEKVADAMSGIFRRTFDAYGYKRITELGLDLYGGCLNVRKMRGGSSWSMHAWGIAVDLDPANNRLRWGRDRARFAKPEYDEFWRIVEDAGALSLGRARNYDWMHFQFARL
tr|A0A0B5A693|A0A0B5A693_9CAUD	Lysin A	Mycobacterium phage Chandler	MSNPDRTGTGYSDDMPAVLGQLTLDSSYDDVANAIVQESFRRGHQRVEAVAELATGIQESSLRPRAVSANGKWKGVYQQDTSYPGRDNANEQIREFMNRLDVKRRSPNHGDIWGNIFWLQQRPGEPSAAAAYANGRKAYMTEIKSRTAEAERLVAKYWPADNPSTPTPGGTAPVVARPDFNEINEIDGTHASPRSRPPINFFLHTQEGNGNAQTLAAYLRSTSGAGAVSYHYTVHEDPNDHGVTVVDVVDTDYYSWSVLDANVFSINLCFAGSYAAWTREQWLSKASRAIDVAAYLAVEDCKKYPTIAADVILPPYTNRPGISDHRYVTKCLGIGSHTDVGGPMQAPWTGFPWDVFQASVNKYAGVPVGAPEPAQPTFEQWLAKASEVDLLRYVAEQLG…
tr|A0A0B5A6N7|A0A0B5A6N7_9CAUD	Zinc D-Ala-D-Ala carboxypeptidase	Achromobacter phage JWX	MNLTPHFTLEELIHSDTAIARGIKNVPNETEKANLLRLAQSLEEVRNLLGGKAIIISSGYRGDALNKAVGGVADSAHRYGLAADLVCPAYGSPYEICKAISSSNIMFDQLIYEIGPRSPWVHFGLRAGNPRREVLTWKTGLGYRQGLQKL
tr|A0A0B5A6U7|A0A0B5A6U7_9CAUD	Peptidase M15	Achromobacter phage 83-24	MNLTPHFTLEELIHSDTAVARGIKNIPTEAEQANLLRLAQTLEEVRNVLGGKPIIISSGYRGEALNKAVGGVPDSAHRLGLAADFICPLFGSPYEICKAIQASGVKFDQLIYEIGPRSPWVHLGLRAGGSLPRMEVLTWKSGLGYRAGLQKL
tr|A0A0B5A729|A0A0B5A729_9CAUD	Putative chitinase	Achromobacter phage JWF	MITISPQQLKRIMPNASLANTELYAPLLTSHMLKWHIDTYEQVTAFIANVGHESGELKWVEEIASGAAYEGRRDLGNTEPGDGKRYKGRGLIQLTGRLNYVLIGFMLEQDFINNPEKLKEPKFASESACAFWWNNYLDRKATSETQFRQVVKIINGGYNGMDDRSKLYARARDVLAEQK
tr|A0A0B5CTW5|A0A0B5CTW5_9CAUD	N-acetylmuramoyl-L-alanine amidase	Listeria phage vB_LmoS_293	MSVLQYNYINKNQFSRPGYKLLRVSKIVMHYTANPGASADNHRRYFRDLKERYASAHIFIDDNEAICIIPLNEVAYHANERSCKLTALQASTSYYRGGNANLTSIGIEMCLDKNWNITAATFNRSVDVAAELCKTYDLTPSDIIRHYDVTGKNCPAPWVAKPSELTRFRNAVNAKLKGASQNKNRHDGKVVDSAPLLTKMDFKSSPFRMYKSGTEFLVYEHNQYWYKTYIDDKLYYMYKSFCDVVTKKDAKGRIKVRIKSAKDLRIPVWNNTKLSSGKIKWYAPNTKLAWYNNGKGYLELWYPSDGWYYTANYFLK
tr|A0A0B5D123|A0A0B5D123_9CAUD	N-acetylmuramoyl-L-alanine amidase	Listeria phage vB_LmoS_188	MSVLQYNYINKNQFSRPGYKLLRVSKIVMHYTANPGASADNHRRYFRDLKERYASAHIFIDDNEAICIIPLNEVAYHANERSCKLTALQASTSYYRGGNANLTSIGIEMCLDKNGNITAATFNRSVDVAAELCKTYDLTASDIIRHYDVTGKNCPAPWVAKPSELTRFRNAVNAKLKGASQNKNRHDGKVVDSAPLLPKMDFKSSPFRMYKSGTEFLVYEHNQYWYKTYINDKLYYMYKSFCDVVAKKDAKGRIPVKIKSAKDLRIPVWDNTRLNSGKIKWYKPGTKLSWYDNKKGYLELWYDKDGWYYTANYFLK
tr|A0A0B5GYD7|A0A0B5GYD7_9CAUD	N-acetylmuramoyl-L-alanine amidase	Vibrio phage phi 1	MKICLSVGHSEKEQGAVNQTYGVTEFQFNSALAPLIKEQLHKLGHEVVLVWRESLKDLPKKINATGADVAVELHCNAFNKIASGTEVLHYPSSKRGAKLAQFIQDSIIDILDLRDRGVKPSERELILRATSMPCVILEPGFIDNDVDYLLMENHKEELALAIASGIHEYSLTLR
tr|A0A0B5H8S9|A0A0B5H8S9_9CAUD	Peptidase M15 family protein	Vibrio phage phi 3	MSNLWNRGFSRKEFACKCGCGYSTVDAELLEVLVTLKEHFNGATVKIASGCRCEEHNKKVGGRPRKAGERYSGSKHLWGVAADIQVSGVAPSKVADYLEKTYPNKYGIGRYDTFTHIDIEDDAPRRW
tr|A0A0B5HA99|A0A0B5HA99_9CAUD	Endolysin	Salmonella phage Mushroom	MQLSRKGLEAIKFFEGLKLEAYEDSAGIPTIGYGTIRISGKPVKMGMKITAEQAEQYLLADVEKFVAAVNKVIKVPTSQNEFDALVSETYNIGITAMQDSTFIKRHNAGDKVGCAEAMQWWNKVTVKGKKVTSNGLKNRRRMEADIYLDSVYPK
tr|A0A0B5KND4|A0A0B5KND4_9VIRU	Lysozyme	Acinetobacter phage RL-2015	MKTSNPGVDLIKGFEGLRLKAYDDGVGVWTIGFGTIKYPNGVRVKKGDTCTESQAEEYLRNDLVVFESAINRLVKVPLNQNQFDALASFTYNLGEGNLSISTLLKKLNAKDYKGAAAEFPKWNKAGGRVLAGLVKRRKAEMELFLK
tr|A0A0B5KNE7|A0A0B5KNE7_9VIRU	Endolysin	Acinetobacter phage RL-2015	MPSTTRAELSQTEYDLYLDFTYQYGVPTFAKSSMLKHLKAGQYKAACDSLLKYKYVAKRDCSVRKNGCYGVWTRQVERHAKCIGAQ
tr|A0A0B5KTF7|A0A0B5KTF7_9VIRU	Endolysin	Acinetobacter phage RL-2015	MKIEQYLDDLIKREGGYVNNPVDRGGATKYGITEAVARENGYKGNMKDLPLDVAKAIYRKQYWIEPRFDQVNTLSSAVAEELLDTGVNCGINFAKPLLQRALNLLNNQGKAGYTDLKVDGVYGSSTLGALKTYLAKRGKEGEKVLVRVLNIMQGQRYIEICERNPKQEQFFYGWIANRIG
tr|A0A0B5KTG2|A0A0B5KTG2_9VIRU	Endolysin	Acinetobacter phage RL-2015	MKIEQYLDDLIKREGGYVNNPVDRGGATKYGITEAVARENGYKGNMKDLPLDVAKAIYRKQYWIEPRFDQVNTLSSAVAEELLDTGVNCGINFAKPLLQRALNLLNNQGKAGYADLKVDGVYGSNTLGALKTYLAKRGKEGEKVLVRVLNIMQGQRYIEICERNKSQEQFFYGWIANRIG
tr|A0A0B5KTG8|A0A0B5KTG8_9VIRU	Endolysin	Acinetobacter phage RL-2015	MKETEMNIEKYLDELIKREGGYVNNPADRGGATKYGITQAVARENGWNGNMKDLPLDVAKAIYKKQYWTAPRFDQVNAVSSAVAEELLDTGVNCGTGFAKPLLQRALNLLNNQGKAGYADLEVDGVYGSATLGALKTYLSKRGKEGEKVLVRVLNIMQGQRYIEICERNPKQEQFFYGWIANRIG
tr|A0A0B5KZF8|A0A0B5KZF8_9VIRU	Endolysin	Acinetobacter phage RL-2015	MTKNLSLHFWININIKFTDQLVAFLRLKESEMKIEQYLDDLIKREGGYVNNPVDRGGATKYGITEAVARENGYKGNMKDLPLDVAKAIYRKQYWIEPRFDQVNTLSSAVAEELLDTGVNCGINFAKPLLQRALNLLNNQGKAGYADLKVDGVYGSNTLGALKTYLAKRGKEGEKVLVRVLNIMQGQRYIEICERNKSQEQFFYGWIANRIG
tr|A0A0B5KZG2|A0A0B5KZG2_9VIRU	Lysozyme	Acinetobacter phage RL-2015	MKTSNSGINLIKGFEGKRLKAYDDGVGVWTIGFGTIKYPNGVRVKKGDICTESQAEGYLRNDLVAFENAINRLVKVPLNQNQFDALASFTYNLGEGNLSKSTLLKKLNAKDYKGAAAEFPKWNKAGGRVLAGLVKRRKAEMELFLK
tr|A0A0B5KZG5|A0A0B5KZG5_9VIRU	Endolysin	Acinetobacter phage RL-2015	MKIEQYLDDLIKRVGGYVNNPVDRGGATKYGITEAVARENGYKGNMKDLPLDVAKAIYRKQYWIEPRFDQVNTLSSAVAEELLDTGVNCGINFAKPLLQRALNLLNNQGKAGYADLKVDGVYGSNTLGALKTYLAKRGKEGEKVLVRVLNIMQGQRYIEICERNKSQEQFFYGWIANRIG
tr|A0A0B5L1J1|A0A0B5L1J1_9VIRU	Lysozyme	Acinetobacter phage RL-2015	MSNKTKIIVTTLSASALFFASLIGYEGYKSKPYLDSAKVATIGIGSTSYENGTKVKMTDKPITKERAVQIAKAHIAKDEVAFRKSLQGVRLTQTEYDVYLDFVYNYGQANWNGSSMLRNLKAGQYKQACASLLKYKYVAKRDCSIRSNGCYGVWTRQQDCYSKCMAVQ
tr|A0A0B5L5F7|A0A0B5L5F7_9VIRU	Lysozyme	Acinetobacter phage RL-2015	MSNKTKIIVTTLSASALFFASLIGYEGYKSKPYLDSAKVATIGIGSTSYENGTKVKMTDKPITKERAVQIAKAHIAKDEVAFRKSLQGVRLTQTEYDVYLDFVYNYGQANWNGSSMLRNLKAGQYKQACASLLKYKYVAKRDCSIRSNGCYGVWTRQQDRYSKCMAVQ
tr|A0A0B5L5G0|A0A0B5L5G0_9VIRU	Endolysin	Acinetobacter phage RL-2015	MKIEQYLDDLIKREGGYVNNPVDRGGATKYGITEAVARENGYKGNMKDLPLDVAKAIYRKQYWIEPRFDQVNTLSSAVAEELLDTGVNCGINFAKPLLQRALNLLNNQGKAGYADLKVDGVYGSSTLGALKTYLAKRGKEGEKVLVRVLNIMQGQRYIEICERNPKQEQFFYGWIANRIG
tr|A0A0B5L5G7|A0A0B5L5G7_9VIRU	Endolysin	Acinetobacter phage RL-2015	MPPSGGFLHLKETEMNIEQYLDELIKREGGYVNNPADRGGETKYGITEAVARTNGFKGNMKDLPLDVAKAIYKKQYWTDPRFDQVNVISSLVAEELLDTGVNCGTGFAKPLLQRALNLLNNQGKAGWPDLTVDGIYGPATLNALKTYLAKRGKDGEKVLVRVLNIMQGQRYIEICERNPSQEQFFYGWIANRVVI
tr|A0A0B6VNQ0|A0A0B6VNQ0_9CAUD	Lysozyme	Edwardsiella phage PEi20	MLRIDEGCKLELYKDTEGFWTIGIGQLITKNPSKDVARDALDKLMGRICDGRITQREAEELFNGSVEKARKGILANATLKPVYDVLDEVRRCALINMVFQMGVAGVAGFPKGMRLLKAKQWDAAAIELADSRWYKTQTPNRARRVIATFKTGTWKAYENL
tr|A0A0B6VT10|A0A0B6VT10_9CAUD	Lysozyme	Edwardsiella phage PEi26	MLRIDEGCKLELYKDTEGFWTIGIGQLITKNPSKDVARDALDKLMGRICDGRITQREAEELFNGSVEKARKGILANATLKPVYDVLDEVRRCALINMVFQMGVAGVAGFPKGMRLLKAKQWDAAAIELANSRWYKTQTPNRARRVIATFKTGTWKAYENL
tr|A0A0C4K550|A0A0C4K550_9VIRU	Lysozyme	Synechococcus phage S-EIVl	MSCFARAINIIKKYEGYSERAYPDTLTGGEPYTLGYGSQYYPDGTIVKKGQCCTKQKAMEYLLHDIEVIEGDLKRLNLGLDSAMTEALISFVHSVGWEPFLYSQLIDNIECENWPGVATVFSTWIFGEDQRVIGGLIDRRREETQLFLEEIKNTLEVSGDILLRAFRNYAATGRQINAIRRLEEQVNPYVLAAFANAFLLDDYSVDYPEDVRLLSMADNWS
tr|A0A0C4K626|A0A0C4K626_9VIRU	Mannosyl-glycoprotein endo-beta-N-acetylglucosamidase-like domain-containing protein	Synechococcus phage S-EIVl	MSIKLTDAAQYFNKEPHQLAAWNWLESKIPVEVLGEFADKYRTKTSAKPAFANTWEGVQTAGRHFGAKFPEVVAAQWALESSWGKHTSGTHNYFGLKGSGSNVGTKEFINGKWITITAGFINFPDLSTCVKYLVDRWYKDFDAYKGVNKAANRNECARLLTSEGYATDPDYATKLIKLMDKQLAAPGNAVPPVKEKILTVPYFYQLDNQSSQGNRECFSSSSAMIAAFYGKVKTDDEYNKIRSKFGDTTDSSAQLKALQSLGLKAKFINNGSAATIENEIRNNRPVACGWLHQGPVSRPTGGGHWGVICGFTATHFVVHDPFGEGNMVAGNYINNSSIAGKNIRYNKKDWLARWEVDGRNTGWSILVSK
tr|A0A0C4UQU4|A0A0C4UQU4_9CAUD	Lysozyme	Shigella phage SfMu	MAGIPKKLKAALLAATIAGGGVGGYQEMTRHSLIHLENIAYMPYRDIASVLTVCVGHTGPDIEMRRYSHAECMAFLDSDLKPVYAAIDRLVRVPLTPYQKTALATFIFNTGVTAFSKSTLLKKLNAGDYAGARDQMARWVFAAGHKWKGLMNRREVEMAIWNIRGADDLRQ
tr|A0A0C4Y1Z9|A0A0C4Y1Z9_9CAUD	Endolysin	Enterobacteria phage pEcSw	MVEINNQRKAFLDMLAWSEGTDNGRQKTRNHGYDVIVGGELFTDYSDHPRKLVTLNPKLKSTGAGRYQLLSRWWDAYRKQLGLKDFSPKSQDAVALQQIKERGALPMIDRGDIRQAIDRCSNIWASLPGAGYGQFEHKADSLIAKFKEAGGTVREIEV
tr|A0A0C5AFD4|A0A0C5AFD4_9CAUD	N-acetylmuramoyl-L-alanine amidase-like protein	Paenibacillus phage Sitara	MEIREMLVDPSKYGIKCPNKMAPKYITFHNTYNDAPAENEVRYMIGNNNEVSFHVAVDDKEAVQGIPFDRNAWHCGDGNGTGNRQSIGVEICYSKSGGNRYYKAEDNAAIIIAQLMKQFCIPIENVVPHQHWSGKYCPHRMLDEGRVPSFIERIKQAYEGEEDDMSRTLQLEDWQWKQLYDNMGKVWNAGKFTDWNWMVKIENRCLTVDELAWLNNHILASSL
tr|A0A0C5AFG6|A0A0C5AFG6_9CAUD	Peptidase	Bacillus phage Palmer	MTYSLNDLLSKAKNHSKMKGVHPYLVEKALQLITDAYNKKKYKLVIGEGYRSIAYQNELYARGRTTPGPIVTNARGGSSFHNFGLAFDIAILDKEEDGIDNTDSKYREVGKLGKALGLEWGGDWKSIYDAPHFQFTFGLELDELRAGAKIPAGSPSKPVSTPKEPVKQCPVDDFAPLVPYPGILKLGSKGINVKRVQRAAGMPESLIDGEYGARTKSYVQAYQTKHKLAADGIVGKDTWNMMF
tr|A0A0C5AIN0|A0A0C5AIN0_9CAUD	Phage tail lysozyme domain-containing protein	Cyanophage P-TIM40	MLEATLIASLMTYSLPDATKAEQHVLQELQEIGITDKNALATVMGNIKQESLFHPDICEGGARVKYENCYTGGYGLIQWTTVARYDGLGSFANKYGCDPSTLKCQTRYMINENQFQHILPDLKKDGGSISDYMKPAYYWLGWGIYGLRGTYANEYASRLTLE
tr|A0A0C5AJ66|A0A0C5AJ66_9CAUD	N-acetylmuramoyl-L-alanine amidase-like protein	Bacteriophage Lily	MMEIRQMLVDPSKYGIKCPNKMAPKYITFHNTSNDAPAENEIRYMIGNNNEVSFHVAVDDKEAVQGIPFDRNAWHCGDGNGTGNRQSIGVEICYSKSGGSRYYKAEDNAAIVIAQLMKQFCIPIGNVVPHQHWSGKYCPHRMLDEGRIPSFIERIKQAYEGEEDDMNRTLQLEDWQWKQLYDNMGKAWNAGLFTDWNWMVKIENRCLTVDELAWLNNHILASSL
tr|A0A0C5AN35|A0A0C5AN35_9CAUD	N-acetylmuramoyl-L-alanine amidase-like protein	Bacteriophage Redbud	MEIREMLVDPSKYGIKCPNKMTPKYITFHNTANDAPAENEIRYMIGNNNEVSFHVAVDDKEAVQGIPFDRNAWHCGDGNGTGNRQSIGVEICYSKSGGNRYYKAEDNAAIVIAQLMKQFCIPIENVVPHQHWSGKYCPHRMLDEGRIPSFIERIKQAYEGEEDDMNRTLQLEDWQWKQLFDNMGKAWNAGKFTDWNWMVKIENHSLTVDELVWLNNHILASSL
tr|A0A0C5PVL1|A0A0C5PVL1_9CAUD	Putative endolysin	Klebsiella phage vB_KpnP_SU552A	MSLRTKVIATLTGATMLGGAITGVVQHNEGLSLTAYKDSAGVPTICYGETKGVKMGQRATLSDCQKQLIQSAGEHAKALDGLPMQLSDVALVGSIDFIYNVGVAGFNGSAVKRHLKNLDYAAAGRAVLDWRYISKYQQKSPGTGWVYKGSNRWTFDCSQYINGQRNKVCWGLWERRQWQSKAIGNQYKNVNAAVSALIKSGG
tr|A0A0C5Q3S9|A0A0C5Q3S9_9CAUD	Putative endolysin	Klebsiella phage vB_KpnP_SU503	MSLRTKVIAALTGATMLGGAITGVIQHNEGLSFTAYKDSAGIPTICYGETKGVKLGQRASLSDCQKQLIQSAGEHAKALDGLPMQLSDVALLGALDFTYNVGVAGFNGSSVKRHLKSLDYAAASKAVLDWRYISKYQKNSPGVGWVYKGTNRWTFDCSQYINGQRNKVCWGLWERRQWQSKAIGNQYKNINTAVSALKKVGG
tr|A0A0D3MK08|A0A0D3MK08_9CAUD	Phage-related amidase	Leuconostoc phage Ln-9	MTKNINGDVYSDLITSADPRAMASGSIPRKNIDRIVIHHNATTNKDVAINTWLASGSAQTSAHYEVANNEIIGIVGEGTTAWHAGNGDMNARSIGIENLNSAGEPNWPVSSQTFESLSKLVADIAKRYGFPIDSTHVIPHNAVVGTRCPGGIDVAKVIAHAREIAGGNGGSNTNTGNNTNGLDQVLHVGEYFKARKAYRVDEMKFVNGVWQVVNYELAGGKDFSWLYNGFGVASTDKVDANGNITKDQELFVGAYFRLHSDRIKVVDANDSGVALDTRYGRVWVDASTLTEVK
tr|A0A0D3MKG1|A0A0D3MKG1_9CAUD	Phage-related amidase	Leuconostoc phage Ln-8	MTKNINGDVYSDLITSADSRAMASGSIPRKTIDRIVIHHNATTNKDVAINTWLASGSAQTSAHYEVANNEIIGIVGEGTTAWHAGNGDMNARSIGIENLNSAGEPNWPVSSQTFESLSKLVADIAKRYGFPIDSTHVIPHNAVVGTRCPGGIDVAKVIARAREIAGGNGGSNTNTGNNTNGLDQVLHVGEYFKARKSYRVDAMKFVNGVWQVVNYELAGGKDFSWVYNGFGVASTDKVDTNGNITKDQELSVGAYFRLHSDRIKVVDANDSGVALDTRYGRVWVDASTLTEVK
tr|A0A0D3MSS4|A0A0D3MSS4_9CAUD	Endolysin	Lactococcus phage WRP3	MTNYDKTFMLGAGQGSSQKTSNEYIIIHDTANDNNQGDNSAYNEASYMHNNWQNAYTHAIAGWDRVYLVGEAGYVAYGAGNVANSRAPFQIELSHYSDPVKQRQSYVNYVNAIREYANKFGIPLTLDSGGKGIKSHKWVSDNIWGDHQDPYGYLARIGISKAQLATDLANGIGGTAPASKPASKPAPAPAPAPKPAPKPSKPAQKVPTNVVYGLHQKGGGWLGEITNFNNSNSNGFAGLPSNKHDLLYMRVTHGALKYRVHTIEDGWLGWVTNGNKNDTVNGCAGISGHTIDGVQAYFYTPSGEVYQQAHYRSQTAKRAGWLAPVVDDSDFAGIFGEPLDRLQVAISNTNPF
tr|A0A0D3MUT0|A0A0D3MUT0_9CAUD	Endolysin	Staphylococcus phage phiIPLA-RODI	MAKTQAEINKRLDAYAKGTVDSPYRIKKATSYDPSFGVMEAGAIDADGYYHAQCQDLITDYVLWLTDNKVRTWGNAKDQIKQSYGTGFKIHENKPSTVPKKGWIAVFTSGSYQQWGHIGIVYDGGNTSTFTILEQNWNGYANKKPTKRVDNYYGLTHFIEIPVKAGTTVKKETAKKSASKTPAPKKKATLKVSKNHINYTMDKRGKKPEGMVIHNDAGRSSGQQYENSLANAGYARYANGIAHYYGSEGYVWEAIDAKNQIAWHTGDGTGANSGNFRFAGIEVCQSMSASDAQFLKNEQAVFQFTAEKFKEWGLTPNRKTVRLHMEFVPTACPHRSMVLHTGFNPVTQGRPSQAIMNKLKDYFIKQIKNYMDKGTSSSTIVKDGKTSSASTPATRPVTG…
tr|A0A0D3MVQ2|A0A0D3MVQ2_9CAUD	Endolysin	Staphylococcus phage phiIPLA-C1C	MKTKKQALKWILNTIGQGIDWDKMYGFQCMDLVVAYLYYVTDGKIAMWGNAIDAPKNNFKGTAKVIKNYPAFRPEEGDIVVWSYGNFSTYGHIAVVIDGDPYGDLQYITVAEQNWNGLGLYKQEVTTKRIHNYDGVSHFIRPKFKKTAKKEDNTPTKEKNNKKTKGKKLKVSTQRINYTMDKRGYKPKFVVIHNDAGSSSAQQYEQGLKNAGYSRYAQGVAHAYASDGYVWEAISEDRIAWHTGDGTNPGTGNFEGYGIEVCQSLGDRNTFLKNEQTVFQFIAEKLQKWNLPANRNTIRLHNEFIQTECPHASAYYHAGMNTKVDAYTKERQLKIKDYFIKQIRAYMKGSTPKSTVVKSSKNSGSLPKKKGKKQTSKSNIGKTFDFNGLSTNVWGTKWY…
tr|A0A0D3QHK9|A0A0D3QHK9_9CAUD	Endolysin	Escherichia phage P694	MSKVQFKQRAVTEAIFVHCSATKATMNVGLREIRQWHKEQGWLDVGYHFIIRRDGTIEEGRPVGVVGSHVKDWNSKSVGVCLVGGIDDKGKYEANFTPAQMHSLKEKLADLLDMYPDAEVKAHHDVAPKACPSFNLSRWLKTGELVTSDWG
tr|A0A0D3QHM9|A0A0D3QHM9_9CAUD	Endolysin	Escherichia phage P483	MSKVQFKPRAVTEAIFVHCSATKATMNVGLREIRQWHKEQGWLDVGYHFIIRRDGTIEEGRPVDVVGSHVKDWNSKSVGVCLVGGIDDKGKFEANFTPAQMQSLKEKLADLLDMYPDAEVKAHHDVAPKACPSFNLSRWLKTGELVTSDWG
tr|A0A0D4DAU1|A0A0D4DAU1_9CAUD	Endolysin	Salmonella phage vB_SPuM_SP116	MQLSRKGLEAIKFFEGLKLEAYEDSAGIPTIGYGTIRIDGKPVKMGMKITAEQAEQYLLADVEKFVAVVNKAIKVPTSQNEFDALVSETYNIGITAMQDSTFIKRHNAGNKVGCAEAMQWWNKVTVKGKKVTSNGLKNRRRMEADIYLDSVYPK
tr|A0A0D4DBF6|A0A0D4DBF6_9CAUD	Transglycosylase SLT domain protein	Vibrio phage ValKK3	MKKLFTLLLAVCAFNATASNQCHVKFKGQELSEKQWHNVRAVFVNGWFNDLSWSLAAIAIVESSAGEQMINHRTKDYGLMQNNIKTATTRLKRWEKAGRDFGPYDLNNPEDVKTILLTDRTVSVQLAIEELEYWKKIRGHHNWREVYASYNGGFYKGKRWEPRAEKYASKIINTMRKLKACKPQLMRGLY
tr|A0A0D4DCJ5|A0A0D4DCJ5_9CAUD	Uncharacterized protein	Acinetobacter phage YMC11/11/R3177	MNIEKYLDELIKREGGYVNNPADRGGATKYGITEAVARENGYKGNMKDLPLDVAKAIYKKQYWTAPRFDQVNAVSSAVAEELLDTGVNCGTGFAKPLLQRALNLLNNQGKAGYADLEVDGVYGSATLGALKTYLSKRGKEGEKVLVRVLNIMQGQRYIEICERNPKQEQFFYGWIANRIG
tr|A0A0D4DD04|A0A0D4DD04_9CAUD	Peptidase C51 domain-containing protein	Staphylococcus phage IME-SA4	MAEKWNGVPVKYDFLPIGTRRSGQPLTSKKPLFAVAHDTGNPETTAQTNVNYYKNTYMIDWSIVASAHIFVDDKECIVCIPVTEKAWHVLYNTPTDNQWYNADANDVAFGVEGSYFPSSQKRSRKSLDNMARVLAYLCNYWGIDYKTEVPGHQDIQDDKIDPGNLLEACGYSRNVKHLDKQIAKYINGVKPAPSKKLSTKTSKKPTPSPQSVVKYKQAIEYMHSLKGQYIDFDKEWAFQCADVVVDFIYHVTGGVRFYGNAKELHTKNAMPKGWKVVRNTRDYVPPICAIAIYTTGVYSRYGHTGLVWDNSGGTKTFTILEQNFDSKANSPAKLREDDYTGLTHFIVPDFADDSVDLTDIKEVQKTQRQSKSSIKLEQKPPLNLTWSNQPYFKAVADSE…
tr|A0A0D5BI97|A0A0D5BI97_9CAUD	Lysozyme	Escherichia phage 172-1	MDNAALPPVQLNLSPAGMEFIMKHEGMRTKAYKDSAGIWTICVGATRDMNGYPVRQGLTYSIEDCLALLDRDTQDSVRATQKNIKVPLLVHEFDALTSFNFNVGSGALRTSKLRKVINGEVKGDVYSEFLRWDKITVRGEKQRSQGLHNRRVAEADLYTEGKY
tr|A0A0E3D9B5|A0A0E3D9B5_9CAUD	lysozyme	Bacillus phage BCP8-2	MGYIVDMSKWNGSPDWDTAKGQLDLVIARVQDGSNYVDPVYKDYVAAMKARNIPFGSYAFCRFVSVEDAKVEARDFWNRGDKDSLFWVADVEVTTMSDMRAGTQAFIDELYRLGAKKVGLYVGHHKYVEFGAAQIKCDFTWIPRYGAKPAYPCDLWQYDEYGQVPGIGKCDLNRLNGDKSLEWFTGKGNSVNPPSGGNYDSSWFTKQNGVFTLDRTINLRTAPFPNAPLIAQLNAGDQVRYEAYGIEGEGFVWLRQNRGNGNFGYIASGEASNGKRASTWGTFQ
tr|A0A0E3DEU5|A0A0E3DEU5_9CAUD	Putative cell wall hydrolase/autolysin	Bacillus phage JBP901	MGTYNVHGGHNSIVQGANYGNRKEHVMDRQVKDALISKLRSLGHTVYDCTDETGSTQSANLRNIVAKCNAHNVDLDISLHLNAFNGSANGVEVCYYDQQALAAKVSKQLSDDIGWSNRGAKPRTDLYVLNNTRAPAILIELGFIDNDSDMAKWNVDKIADAICYAITGQRAGATGGSTGGSTGGSTGGGGYDSSWFTPQNGVFTANTTIKVRSEPSVNATHLRTLYSGGTFKYTSFGIEKEGYVWIKGVDGTYVATGETRDGKRISYWGTFQ
tr|A0A0E3DJI0|A0A0E3DJI0_9CAUD	Putative endolysin	Propionibacterium phage PHL009M11	MVRYIPAAHHSAGSNSPVNRVVIHATCPDVGFPSASRKGRAVSTANYFASPSAGGSAHYVCDIGETVQCLSEGTIGWHAPPNPHSLGIEICADGGSHASFRVPGHAYTREQWLDPRVWPAVEKAAILCRHLCDKYNVPKRKLSAADLKAGKRGVCGHVDVTDAWHQSDHDDPGPWFPWDRFMAVVCGGSGDSGELTVADVKALHDQIKQLSAQLTGSVNKLHHDVGVVQVQNGDLGKRVDALSWVKNPVTGKLWRTKDALWSIWYYVLECRSRISRLESAVNGLKK
tr|A0A0E3DJL6|A0A0E3DJL6_9CAUD	Putative endolysin	Propionibacterium phage PHL025M00	MVRFIPAAHHSAGSNSPVNRVVIHATCPDVGFPSASRKGRAVSTANYFASPSSGGSAHYVCDISETVQCLSESTIGWHAPPNPHSLGIEICADGGSHASFRVPGHAYTREQWLDPRVWPAVEKAAILCRRLCDKYNVPKRKLSAADLKAGKRGVCGHVDVTDAWHQSDHDDPGPWFPWDKFMAVVCGGSGDSGELTVADVKALHDQIKQLSAQLSGSVNKLHHDVGVVQVQNGDLGKRVDALSWVKNPVSGKLWRTKDALWSIWYYVLECRSRIDRLESTVNDLKK
tr|A0A0E3DK66|A0A0E3DK66_9CAUD	Putative endolysin	Propionibacterium phage PHL070N00	MVRFIPAAHHSAGSNSPANRVVIHATCPDVGFPSASRKGRAVSTANYFASPSAGGSAHYVCDIGETVQCLSEATIGWHAPPNPHSLGIEICADGGSHASFRVPGHAYTREQWLDPRVWPAVEKAAILCRRLCDKHGVPKRKLSAADLKAGRRGVCGHADVTDAWHQSDHDDPGPWFPWDRFMAVVCGGSSSDSGELTVADVKALHDQIKQLSAQLTGSVNKLHHDVGVVQVQNGDLGKRVDALSWVKNPVTGKLWRTKDALWSVWYYVLECRSRIGKLEAELAQLKK
tr|A0A0E3DKC5|A0A0E3DKC5_9CAUD	Putative endolysin	Propionibacterium phage PHL067M01	MTYVDGVWGWCVVRYIPAAHHSAGSNSPVNRVVIHATCPDVGFPSASRKGRAVSTANYFASPSSGGSAHYVCDIGETVQCLSESTIGWHAPPNPHSLGIEICADGGSHASFRVPGHAYTREQWLDPRVWPAVEKAAILCRRLCDKHGVPKRKLSVADLKAGKRGVCGHVDVTDAWHQSDHDDPGPWFPWDRFMAVVNGGSGDSGELTVADVKALHDQIKQLSAQLTGSVNKLHHDVGVVQVQNGDLGKRVDALSWVKNPVTGKLWRTKDALWSVWYYVLECRSRIDRLESAVNDLKK
tr|A0A0E3DLA2|A0A0E3DLA2_9CAUD	Putative endolysin	Propionibacterium phage PHL092M00	MVRFIPAAHHSAGSNSPVNRVVIHATCPDVGFPSASRKGRAVSTANYFASPSSGGSAHYVCDIGETLQCLSESTIGWHAPPNPHSLGIEICADGGSHASFRVPGHAYTREQWLDPRVWPAVEKAAILCRRLCDKHGVPKRKLSVADLKAGRRGVCGHVDVTDAWHQSDHDDPGPWFPWDKFMAVVNGKDASGELTVADVKALHDQIKQLSAQLTGSVNKLHHDVGVVQVQNGDLGKRVDALSWVKNPVTGKLWRTKDALWSIWYYVLECRSRIDRLESAVNGLKK
tr|A0A0E3DLE7|A0A0E3DLE7_9CAUD	Putative endolysin	Propionibacterium phage PHL041M10	MRYIPAAHHSAGSNKPVNRVVIHATCPDVGFPSASRKGRAVSTANYFASPSSGGSAHYVCDIGETVQCLSEGTIGWHAPPNPHSLGIEICADGGSHASFRVPGHAYTREQWLDPRVWPAVERAAVLCRQLCDKHGVPKRKLSVADLKAGKRGVCGHTDVTDAWHQSDHDDPGPWFPWDKFMAVVNGHGGGSSSEELTVADVKALHNQIKQLSAQLSGSVNKLHHDVGVVQVQNGDLARRVEALSWVKNPVTGKLWRTKDALWSVWYYVLECRSRIDRLESAVNGLKK
tr|A0A0E3DLE9|A0A0E3DLE9_9CAUD	Putative endolysin	Propionibacterium phage PHL095N00	MVRFIPAAHHSAGSNSPVNRVVIHATCPDVGFPSASRKGRAVSTANYFASPSSGGSAHYVCDIGETVQCLSESTIGWHAPPNPHSLGIEICADGGSHASFRVPGHAYTREQWLDPRVWPAVERAAILCRRLCDKYNVPKRKLSAADLKAGRRGVCGHVDVTDAWHQSDHDDPGPWFPWDRFMAVVNGKDESGELTVADVKALHDQIKQLSAQLTGSVNKLHHDVGVVQVQNGDLGKRVDALSWVKNPVTGKLWRTKDALWSVWYYVLECRSRIDRLESAVNGLKK
tr|A0A0E3DLJ0|A0A0E3DLJ0_9CAUD	Putative endolysin	Propionibacterium phage PHL085N00	MRFIPAAHHSAGSNSPVNRVVIHATCPDVGFPSASRRGRAVSTANYFASPSSGGSAHYVCDISETVQCLSESTIGWHAPPNPHSLGIEICADGGSHASFRVPGHAYTREQWLDPRVWPAVERAAILCRRLCDKYNVPKRKLSAADLKAGRRGVCGHVDVTDAWHQSDHDDPGPWFPWDKFMAVVCGGSGSEELTVADVKALHDQIKQLSAQLTGSVNKLHHDVGVVQVQNGDLGKRVDALSWVKNPVTGKLWRTKDALWSVWYYVLECRSRIDRLESTVNGLKK
tr|A0A0E3DLJ1|A0A0E3DLJ1_9CAUD	Putative endolysin	Propionibacterium phage PHL114N00	MRYIPAAHHSAGSNHPVNRVVIHATCPDVGFPSASRKGRAVSTANYFASPSSGGSAHYVCDIGETVQCLSESTIGWHAPPNPHSLGIEICADGGSHASFRVPGHAYTREQWLDPRVWPAVERAAVLCRQLCDKYNVPKRKLSAADLKAGRRGVCGHVDVTDAWHQSDHDDPGPWFPWDRFMAVVNGGSSSDSGELTVADVKALHDQIKQLSAQLTGSVNKLHHDVGVVQVQNGDLGKRVDALSWVKNPVTGKLWRTKDALWSIWYYVLECRSRIGKLEADIAQLKK
tr|A0A0E3DLN6|A0A0E3DLN6_9CAUD	Putative endolysin	Propionibacterium phage PHL116M00	MRYIPAAHHSAGSNSPVNRVVIHATCPDVGFPSASRKGRAVSTANYFASPSSGGSAHYVCDVGETVQCLSESTIGWHAPPNPHSLGIEICADGGSHASFRVPGHAYTREQWLDPRVWPAVEKAAVLCRQLCDKYNVPKRKLSAADLKAGRRGVCGHTDVTDAWHQSDHDDPGPWFPWDKFMAVVCGGSGSEELTVADVKALHDQIKQLSAQLTGSVNKLHHDVGVVQVQNGDLGKRVDALSWVKNPVTGKLWRTKDALWSVWYYVLECRSRLARLEADVARLKK
tr|A0A0E3DLP8|A0A0E3DLP8_9CAUD	Putative endolysin	Propionibacterium phage PHL117M01	MVRYIPAAHHSAGSNSPVNRVVIHATCPDVGFPSASRKGRAVSTANYFASPSSGGSAHYVCDIGETVQCLSESTIGWHAPPNPHSLGIEICADGGSHASFRVPGHAYTREQWLDPRVWPAVERAAVLCRQLCNKHGVPKRKLSVADLKAGRRGVCGHVDVTDAWHQSDHDDPGPWFPWDRFMAVVCGGSGSEELTVADVKALHDQIKQLSAQLTGSVNKLHHDVGVVQVQNGDLGKRVDALSWVKNPVTGKLWRTKDALWSVWYYVLECRSRIDRLESAVNDLKK
tr|A0A0E3DM53|A0A0E3DM53_9CAUD	Putative endolysin	Propionibacterium phage PHL116M10	MVRYIPAAHHSAGSNSPVNRVVIHATCPDVGFPSASRKGRAVSTANYFASPSSGGSAHYVCDVGETVQCLSESTIGWHAPPNPHSLGIEICADGGSHASFRVPGHAYTREQWLDPRVWPAVEKAAVLCRQLCDKYNVPKRKLSAADLKAGRRGVCGHTDVTDAWHQSDHDDPGPWFPWDKFMAVVCGGSGSEELTVADVKALHDQIKQLSAQLTGSVNKLHHDVGVVQVQNGDLGKRVDALSWVKNPVTGKLWRTKDALWSVWYYVLECRSRLARLEADVARLKK
tr|A0A0E3DMA4|A0A0E3DMA4_9CAUD	Putative endolysin	Propionibacterium phage PHL141N00	MRFIPAAHHSAGSNSPVNRVVIHATCPDVGFPSASRKGRAVSTANYFASPSSGGSAHYVCDISETVQCLSESTIGWHAPPNPHSLGIEICADGGSHASFRVPGHAYTREQWLDPRVWPAVEKAAVLCRQLCDKHGVPKRKLSVADLKAGRRGVCGHVDVTDAWHQSDHDDPGPWFPWDRFMAVVCGGSGSEELTVADVKALHDQIKQLSAQLTGSVNKLHHDVGVVQVQNGDLARRVEALSWVKNPVTGKLWRTKDALWSIWYYVLECRSRIDRLESTVNDLKK
tr|A0A0E3DMB4|A0A0E3DMB4_9CAUD	Putative endolysin	Propionibacterium phage PHL082M03	MRYIPAAHHSAGSNKPVNRVVIHATCPDVGFPSASRKGRAVSTANYFASPSSGGSAHYVCDVGETVQCLSESTIGWHAPPNPHSLGIEICADGGSHASFRVPGHAYTREQWLDPRVWPAVERAAILCRQLCDKHGVPKRKLSVSDLKAGKRGVCGHADVTDAWHQSDHDDPGPWFPWDRFMAVVCGGSGESEELTVADVKALHDQIKQLSAQLSGSVNKLHHDVGVVQVQNGDLGKRVDALSWVKNPVTGKLWRTKDALWSVWYYVLECRSRLDRLESAVNGLKK
tr|A0A0E3DMG9|A0A0E3DMG9_9CAUD	Putative endolysin	Propionibacterium phage PHL150M00	MGWCVVRFIPAAHHSAGSNSPVNRVVIHATCPDVGFPSASRKGRAVSTANYFASPSSGGSAHYVCDIGETVQCLSEGTIGWHAPPNPHSLGIEICADGGSHASFRVPGHAYTREQWLDPRVWPAVERAAILCRRLCDKYNVPKRKLSVADLKAGKRGVCGHVDVTDAWHQSDHDDPGPWFPWDKFMAVVNGKDESGELTVADVKALHDQIKQLSAQLSGSVNKLHHDVGVVQVQNGDLGKRVDALSWVKNPVTGKLWRTKDALWSVWYYVLECRSRIDRLESAVNDLKK
tr|A0A0E3DMJ0|A0A0E3DMJ0_9CAUD	Putative endolysin	Propionibacterium phage PHL152M00	MGWCAVRYIPAAHHSAGSNSPVNRVVIHATCPDVGFPSASRAGRAVSTANYFASPSAGGSAHYVCDVGETVQCLSESTIGWHAPPNPHSLGIEICADGGSHASFRVPGHAYTREQWLSPEVWPAVERAAVLCRQLCDKHGVPKRKLSVADLKAGRRGVCGHVDVTDAWHQSDHDDPGPWFPWDKFMAVVCGGSGSEELTVADVKALHDQIKQLSAQLTGSVNKLHHDVGVVQVQNGDLGKRVDALSWVKNPVTGKLWRTKDALWSIWYYVLECRSRIDRLESTVNGLKK
tr|A0A0E3DN21|A0A0E3DN21_9CAUD	Putative endolysin	Propionibacterium phage PHL151N00	MGWCAVRYIPAAHHSAGSNSPVNRVVIHATCPDVGFPSASRKGRAVSTANYFASPSSGGSAHYVCDIGETVQCLSESTIGWHAPPNPHSLGIEICADGGSHASFQVPGHAYTREQWLSPEVWPAVERAAVLCRRLCDRHGVPKRKLSVSDLKAGKRGVCGHVDVTDAWHQSDHDDPGPWFPWDRFMAVVCGHDSGSDSGELTVADVKALHDQIKQLSAQLTGSVNKLHHDVGVVQVQNGDLGKRVDALSWVKNPVTGKLWRTKDALWSVWYYVLECRSRISRLESDINSLKK
tr|A0A0E3DNS8|A0A0E3DNS8_9CAUD	Putative endolysin	Propionibacterium phage PHL132N00	MVRFIPAAHHSAGSNSPVNRVVIHATCPDVGFPSASRKGRAVSTANYFASPSSGGSAHYVCDIGETVQCLSESTIGWHAPPNPHSLGIEICADGGSHASFRVPGHAYTREQWLDPRVWPAVEKAAILCRRLCDKYNVPKRKLSAADLKAGRRGVCGHVDVTDAWHQSDHDDPGPWFPWDKFMAVVNGGSGSEELTVADVKALHDQIKQLSAQLTGSVNKLHHDVGVVQVQNGDLGKRVDALSWVKNPVTGKLWRTKDALWSVWYYVLECRSRIDRLESAVNDLKK
tr|A0A0E3DP81|A0A0E3DP81_9CAUD	Putative endolysin	Propionibacterium phage PHL171M01	MRFIPAAHHSAGSNSPVNRVVIHATCPDVGFPSASRKGRAVSTANYFASTSSGGSAHYVCDVGETVQCLSESTIGWHAPPNPHSLGIEICADGGSHASFRVPGHAYTREQWLDPRVWPAVEKAAVLCRQLCDKYNVPKRKLSASDLKAGRRGVCGHVDVTDAWHQSDHDDPGPWFPWDRFMAVVCGNDSGSEELTVADVKALHDQIKQLSAQVAQSVNKLHHDVGVVQVQNGDLGKRVDALSWVKNPVTGKLWRTKDALWSVWYYVLECRSRISRLESAVNGLNK
tr|A0A0E3DPA1|A0A0E3DPA1_9CAUD	Putative endolysin	Propionibacterium phage PHL179M00	MTYVDGVWGWCVVRYIPAAHHSAGSNSPVNRVVIHATCPDVGFPSASRKGRAVSTANYFASPSSGGSAHYVCDIGETVQCLSESTIGWHAPPNPHSLGIEICADGGSHASFRVPGHAYTREQWLDPRVWPAVERAAVLCRQLCDKHGVPKRKLSVADLKAGRRGVCGHVDVTDAWHQSDHDDPGPWFPWDRFMAVVGGGSGSEELTVADVKALHDQIKQLSAQLTGSVNKLHHDVGVVQVQNGDLGKRVDALSWVKNPVTGKLWRTKDALWSVWYYVLECRSRIDRLESTVNGLKK
tr|A0A0E3DPB8|A0A0E3DPB8_9CAUD	Putative endolysin	Propionibacterium phage PHL194M00	MVRYIPAAHHSAGSNSPVNRVVIHATCPDVGFPSASRKGRAVSTANYFASPSAGGSAHYVCDISETVQCLSESTIGWHAPPNPHSLGIEICADGGSHASFRVPGHAYTREQWLDPRVWPAVEKAAILCRRLCDKHGVPKRKLSAADLKAGRRGVCGHVDVTDAWHQSDHDDPGPWFPWDRFMAVVNGKDESGELTVADVKALHDQIKQLSAQLTGSVNKLHHDVGVVQVQNGDLGKRVEALSWVKNPVTGKLWRTKDALWSVWYYVLECRSRINRLESTVNGLKK
tr|A0A0E3DPD7|A0A0E3DPD7_9CAUD	Putative endolysin	Propionibacterium phage PHL199M00	MRYIPAAHHSAGSNSPVNRVVIHATCPDVGFPSASRKGRAVSTANYFTSPSSGGSAHYVCDIGETVQCLSEGTIGWHAPPNPHSLGIEICADGGSHASFRVPGHAYTREQWLDPRVWPAVERAAVLCRQLCDKHGVPKRKLSVADLKAGRRGVCGHVDVTDAWHQSDHDDPGPWFPWDRFMAVVNGHGGNDSDSGELTVADVKALHDQIKQLSAQLTGSVNKLHHDVGVVQVQNGDLGKRVDALSWVKNPVTGKLWRTKDALWSIWYYVLECRSRISRLESAVNDLKK
tr|A0A0E3DPF3|A0A0E3DPF3_9CAUD	Putative endolysin	Propionibacterium phage PHL301M00	MTYVDGVWGWCVVRYIPAAHHSAGSNSPVNRVVIHATCPDVGFPSASRKGRAVSTANYFASPSSGGSAHYVCDIGETVQCLSESTIGWHAPPNPHSLGIEICADGGSHASFRVPGHAYTREQWLDPRVWPAVEKAAVLCRQLCDKHGVPKRKLSVADLKAGRRGVCGHVDVTDAWHQSDHDDPGPWFPWDRFMAVVCGGSGSEELTVADVKALHDQIKQLSAQLTGSVNKLHHDVGVVQVQNGDLGKRVDALSWVKNPVTGKLWRTKDALWSVWYYVLECRSRIDRLESTVNDLKK
tr|A0A0E3EPI3|A0A0E3EPI3_9CAUD	Phage tail lysozyme domain-containing protein	Synechococcus phage ACG-2014d	MRKMILPTLVMSTAVSLAAVPSFLMTLPEAPPLPDGVAEVVEPSWQCPTCSAEEQYVLKELQAQTKITDKNALATLMGNIKQESKFIPNICEGGAIVPYENCLSGGYGLIQWTSAHRYRGLGTFCGKFSCDPSSLEGQTRWMINEPIFQRVLPEFETCSCCYGRH
tr|A0A0E3EQW1|A0A0E3EQW1_9CAUD	Lysozyme	Synechococcus phage ACG-2014f	MRIDFSNFFQYYDGDLKNHVESIALLEREIEKVAPHLLQDEAEWVKVYRNTAEVEKPDKVIALPVPYFPQTDNYTQPERTCNSSSCAMCLEYFRPGTLVGSKGDDAYIRKVFAVGDTTDHSVQTKVLADYGVDSEFNYSLSFDNLDHELENKRPVVIGILHRGSLAHPTGGHMVVVIGKTAEGDYICHDPYGDLNDGYTTNVYNGQSVVYKRNVLEARWTPDGPTSGWGRTFQAKVTAKKSEEGKLPSAGVELIKEFEGLHVLKSDGMIHAYPDPLSGGEPWTIGWGSTRDLDGSAFHPGDKITREKADILLEEQLRRDYLSKLEQTIPYWDEMNDNQHGALLSFGYNLGASFYGSPDFNTITRVLRDKEWNKVPDALYLYRNPGTPVEEGLSRRRIAE…
tr|A0A0E3F2G4|A0A0E3F2G4_9CAUD	Phage tail lysozyme domain-containing protein	Synechococcus phage ACG-2014f_Syn7803C7	MDSNKRSIIRKLAAIAAIGFVGIPAGAGLIPTLEQFQEENGYGTEEVVEDTTEEVVEEVAMTSRWVLPNGTHNEKIVLSALQDRGITDKVALAVVLGNIKQESRFHSNICEGGARVNYHGCRYGGYGLIQWTTSDRYRGLGHYASRIGGDPSSVETQVGYIFRERQWLDIESSLKRNGHSVGYYMNRAYYWLGWGHHGARTHYSHDYAARLIFK
tr|A0A0E3F4W2|A0A0E3F4W2_9CAUD	Lysozyme	Synechococcus phage ACG-2014f	MRIDFSNFFQYYDGDLKNHVESIALLEREIEKVAPHLLQDEAEWVKLYRNTAQVDKPDKVIALPVPYFPQTDNYTQPERTCNSSSCAMCLEYFRPGTLVGSKGDDAYIRKVFAVGDTTDHSVQTKVLADYGVDSEFNYSLSFDNLDHELENKRPVVIGILHRGSLAHPTGGHMVVVIGKTAEGDYICHDPYGDLNDGYTTNVYNGQSVVYKRNVLEARWTPDGPTSGWGRTFQAKVTAKKSEEGKLPSAGVELIKEFEGLHVLKSDGMIHDYPDPLSGGEPWTIGWGSTRDLDGSAFHPGDKITREKADILLEEQLRRDYLSKLEQTIPYWDEMNDNQHGALLSFGYNLGASFYGSPDFNTITRVLRDKEWNKVPDALYLYRNPGTPVEEGLSRRRIAE…
tr|A0A0E3F6A4|A0A0E3F6A4_9CAUD	Phage tail lysozyme domain-containing protein	Synechococcus phage ACG-2014d	MSTAVSLAAVPSFLMTLPEAPPLPDGVAEVVEPSWQCPTCSAEEQYVLKELQAQTKITDKNALATLMGNIKQESKFIPNICEGGAIVPYENCLSGGYGLIQWTSAHRYRGLGTFCGKFSCDPSSLEGQTRWMINEPIFQRVLPEFERRGDTIPQYMTHAYYWLGWGIKGNREVYAWDYESKLTWV
tr|A0A0E3FAS1|A0A0E3FAS1_9CAUD	Phage tail lysozyme domain-containing protein	Synechococcus phage ACG-2014c	MHFTILGVAGLAAFAAYAPMTAPPEVEEANLNKDIPKIEYDLTWKCEDCTPEEQFVLEELQKQTKISDRNALATIMGNIKQESKFIPNICEGGARVSYTECKVGGYGLIQWTSIGRYKGLGNFCAKYVCDPSSLEGQTRWMINEPIFQRNLPVFEGGGQSISYYMQPAYRWLGWGIKGNREVYAWDYTKKLILV
tr|A0A0E3FBF9|A0A0E3FBF9_9CAUD	Lysozyme	Synechococcus phage ACG-2014f	MRIDFSNFFQYYDGDLKNHVESIALLEREIEKVAPHLLQDEAEWVKVYRNTAQVDKPDKVIALPVPYFPQTDNYTQPERTCNSSSCAMCLEYFRPGTLVGSKGDDAYIRKVFAVGDTTDHSVQTKVLADYGVDSEFNYSLSFDNLDHELENKRPVVIGILHRGSLAHPTGGHMVVVIGKTAEGDYICHDPYGDLNDGYTTNVYNGQSVVYKRNVLEARWTPDGPTSGWGRTFQAKVTAKKSEEGKLPSAGVELIKEFEGLHVLKSDGMIHAYPDPLSGGEPWTIGWGSTRDLDGSAFHPGDKITREKADILLEEQLRRDYLSKLEQTIPYWDEMNDNQHGALLSFGYNLGASFYGSPDFNTITRVLRDKEWNKVPDALYLYRNPGTPVEEGLSRRRIAE…
tr|A0A0E3FDR5|A0A0E3FDR5_9CAUD	Phage tail lysozyme domain-containing protein	Synechococcus phage ACG-2014g	MKSMSYPIIAAAVAVAAPFLMTLPEAPPLPEGVAEVVEPDPSWQCPTCSVEEQYVLKELQEHTKITDKNALATLMGNIKQESKFIPNICEGGARVSYTNCLTGGYGLIQWTSIGRYRGLGTFCNKFSCDPSSLEGQVRWMINEPIFQRHLPEFEGRGQTISQYMVPAYYWLGWGIKGNREVYAWDYESKFTWA
tr|A0A0E3FF86|A0A0E3FF86_9CAUD	Phage tail lysozyme domain-containing protein	Synechococcus phage ACG-2014d	MRKMILPTLVMSTAVSLAAVPSFLMTLPEAPPLPDGVAEVVEPSWQCPTCSVEEQYVLKELQAQTKITDKNALATLMGNIKQESKFIPNICEGGAIVPYENCLSGGYGLIQWTSAHRYRGLGTFCGKFSCDPSSLEGQTRWMINEPIFQRVLPEFERRGDTIPQYMTHAYYWLGWGIKGNREVYAWDYESKLTWV
tr|A0A0E3FHR4|A0A0E3FHR4_9CAUD	Phage tail lysozyme domain-containing protein	Synechococcus phage ACG-2014d	MRKMILPTLVMSTAVSLAAVPSFLMTLPEAPPLPDGVAEVVEPSWQCPTCSAEEQYVLKELQAQTKITDKNALATLMGNIKQESKFIPNICEGGAIVPYENCLSGGYGLIQWTSAHRYRGLGTFCGKFSCDPSSLEGQTRWMINEPIFQRVLPEFERRGDTIPQYMTHAYYWLGWGIKGNREVYAWDYESKLTWV
tr|A0A0E3FMK6|A0A0E3FMK6_9CAUD	Phage tail lysozyme domain-containing protein	Synechococcus phage ACG-2014f	MDSNKRSIIRKLAAIAAIGFVGIPAGAGLIPTLEQFQEENGYGTEEVVEDTTEEVVEEVAMTRRWVLPNGTHNEKIVLSALQDRGITDKVALAVVLGNIKQESRFHSNICEGGARVNYHGCRYGGYGLIQWTTSDRYRGLGHYASRIGGDPSSVETQVGYIFRERQWLDIESSLKRNGHSVSYYMNKAYYWLGWGHHGARTHFSHDYAARLVFK
tr|A0A0E3FN03|A0A0E3FN03_9CAUD	Phage tail lysozyme domain-containing protein	Synechococcus phage ACG-2014e	MGRLPTIIAISSVVITGRIISPMIFETLTAFLMPPPPATIPPVVPVEAVEYKETWKCPDCTPSEQFVLTELQAQTKITDRNALATLMGNIKQESKFIPNICEGGAIVSYTNCLSGGYGLIQWTSAHRYRGLGDFCNKFACDPSSLSGQVRWMINEPIFQRVLPEFEGRGDSIPQYMTHAYYWLGWGIKGNREVYAWDYRDKMVFS
tr|A0A0E3FPJ6|A0A0E3FPJ6_9CAUD	Lysozyme	Synechococcus phage ACG-2014f	MKIDFSNFFQYYDGNLKNHVESIALLEREIEKVAPHLLQDEAEWVKLYRNTAQVDKPDKVIALPVPYFPQTDNYTQPERTCNSSSCAMCLEYFRPGTLVGSKGDDAYIRKVFAVGDTTDHSVQTKVLADYGVDSEFNYSLSFDNLDHELENKRPVVIGILHRGSLAHPTGGHMVVVIGKTAEGDYICHDPYGDLNDGYTTNVYNGQSVVYKRNVLEARWTPDGPTSGWGRTFQAKVTAKKSEEGKLPSAGVELIKEFEGLHVLKSDGMIHAYPDPLSGGEPWTIGWGSTRDLDGSAFHPGDKITREKADILLEEQLRRDYLSKLEQTIPYWDEMNDNQHGALLSFGYNLGASFYGSPDFNTITRVLRDKEWNKVPDALYLYRNPGTPVEEGLSRRRIAE…
tr|A0A0E3FPV5|A0A0E3FPV5_9CAUD	Lysozyme	Synechococcus phage ACG-2014f	MRIDFSNFFQYYDGDLKNHVESIALLEREIEKVAPHLLQDEAEWVKLYRNTAQVDKPDKVIALPVPYFPQTDNYTQPERTCNSSSCAMCLEYFRPGTLVGSKGDDAYIRKVFAVGDTTDHSVQTKVLADYGVDSEFNYSLSFDNLDHELENKRPVVIGILHRGSLAHPTGGHMVVVIGKTAEGDYICHDPYGDLNDGYTTNVYNGQSVVYKRNVLEARWTPDGPTSGWGRTFQAKVTAKKSEEGKLPSAGVELIKEFEGLHVLKSDGMIHAYPDPLSGGEPWTIGWGSTRDLDGSAFHPGDKITREKADILLEEQLRRDYLSKLEQTIPYWDEMNDNQHGALLSFGYNLGASFYGSPDFNTITRVLRDKEWNKVPDALYLYRNPGTPVEEGLSRRRIAE…
tr|A0A0E3FR35|A0A0E3FR35_9CAUD	Lysozyme	Synechococcus phage ACG-2014f	MKIDFSNFFQYYDGNLKNHVESIALLEREIEKVAPHLLQDEAEWVKLYRNTAQVDKPDKVIALPVPYFPQTDNYTQPERTCNSSSCAMCLEYFRPGTLVGSKGDDAYIRKVFAVGDTTDHSVQTKVLADYGVDSEFNYSLSFDNLDHELENKRPVVIGILHRGTLAHPTGGHMVVVIGKTAEGDYICHDPYGDLNDGYTTNVYNGQSVVYKRNVLEARWTPDGPTSGWGRTFQAKVTAKKSEEGKLPSAGVELIKEFEGLHVLKSDGMIHAYPDPLSGGEPWTIGWGSTRDLDGSAFHPGDKITREKADILLEEQLRRDYLSKLEQTIPYWDEMNDNQHGALLSFGYNLGAGFYGSPDFNTITRVLRDKEWNKVPDALYLYRNPGTPVEEGLSRRRIAE…
tr|A0A0E3FSD0|A0A0E3FSD0_9CAUD	Phage tail lysozyme domain-containing protein	Synechococcus phage ACG-2014f	MDSNKRSIIRKLAAIAAIGFVGIPAGAGLIPTLEQFQEENGYGTEEVVEDTTEEVVEEVAMTRRWVLPNGTHNEKVVLTALQDRGITDKVALAVVLGNIKQESRFHSNICEGGARVNYHGCRYGGYGLIQWTTSDRYRGLGHYASRIGGDPSSVETQVGYIFRERQWLDIESSLKRNGHSVGYYMNKAYYWLGWGHHGARTHYSHDYAARLIFK
tr|A0A0E3G233|A0A0E3G233_9CAUD	Lysozyme	Synechococcus phage ACG-2014f	MKIDFSNFFQYYDGNLKNHVESIALLEREIEKVAPHLLQDEAEWVKLYRNTAQVDKPDKVIALPVPYFPQTDNYTQPERTCNSSSCAMCLEYFRPGTLVGSKGDDAYIRKVFAVGDTTDHSVQTKVLADYGVDSEFNYSLSFDNLDHELENKRPVVIGILHRGTLAHPTGGHMVVVIGKTAEGDYICHDPYGDLNDGYTTNVYNGQSVVYKRNVLEARWTPDGPTSGWGRTFQAKVTAKKSEEGKLPSAGVELIKEFEGLHVLKSDGMIHAYPDPLSGGEPWTIGWGSTRDLDGSAFHPGDKITREKADILLEEQLRRDYLSKLEQTIPYWDEMNDNQHGALLSFGYNLGASFYGSPDFNTITRVLRDKEWNKVPDALYLYRNPGTPVEEGLSRRRIAE…
tr|A0A0E3G3E5|A0A0E3G3E5_9CAUD	Lysozyme	Synechococcus phage ACG-2014f	MRIDFSNFFQYYDGDLKNHVESIALLEREIEKVAPHLLQDEAEWVKVYRNTAEVEKPDKVIALPVPYFPQTDNYTQPERTCNSSSCAMCLEYFRPGTLVGSKGDDAYIRKVFAVGDTTDHSVQTKVLADYGVDSEFNYSLSFDNLDHELENKRPVVIGILHRGTLAHPTGGHMVVVIGKTAEGDYICHDPYGDLNDGYTTNVYNGQSVVYKRNVLEARWTPDGPTSGWGRTFQAKVTAKKSEEGKLPSAGVELIKEFEGLHVLKSDGMIHAYPDPLSGGEPWTIGWGSTRDLDGSAFHPGDKITREKADILLEEQLRRDYLSKLEQTIPYWDEMNDNQHGALLSFGYNLGASFYGSPDFNTITRVLRDKEWNKVPDALYLYRNPGTPVEEGLSRRRIAE…
tr|A0A0E3HBK9|A0A0E3HBK9_9CAUD	Phage tail lysozyme domain-containing protein	Synechococcus phage ACG-2014b	MRKMILPTLALTAAAVSAPFLMTLPEAPPLPDGVAEVVVEPDPSWQCPECSTEEQYVLKELQENTKITDKNALATLMGNIKQESKFIPNICEGGARVSYQNCLRGGYGLIQWTSIGRYKGLGTFCGKFSCDPSSLEGQTRWMINEPIFQRVLPEFEGRGQSISQYMVPAYYWLGWGIKGNREVYAWDYHDKFVWA
tr|A0A0E3HBP3|A0A0E3HBP3_9CAUD	Phage tail lysozyme domain-containing protein	Synechococcus phage ACG-2014a	MRQMILPTLVMSAAVSLAAVPSFLMTLPEAPPLPDGVAEVVPDPSWQCPTCSVEEQYVLKELQEHTKITDKNALATLMGNIKQESKFIPNICEGGARVSYTECKSGGYGLIQWTSIGRYKGLGNFCARFSCDPSSLEGQTRWMINEPIFQRALPDFEVSGQSISQYMVPAYYWLGWGIKGNREVYAWDYESKLTWV
tr|A0A0E3HCR0|A0A0E3HCR0_9CAUD	Phage tail lysozyme domain-containing protein	Synechococcus phage ACG-2014d	MRKMILPTLVMSTAVSLAAVPSFLMTLPEAPPLPDGVAEVVEPSWQCPTCSVEEQYVLKELQAQTKITDKNALATLMGNIKQESKFIPNICEGGAIVPYENCLSGGYGLIQWTSAHRYRGLGTFCGKFSCDPSSLEGQTRWMINEPIFQRVLPEFEDVETPFLST
tr|A0A0E3HD20|A0A0E3HD20_9CAUD	Phage tail lysozyme domain-containing protein	Synechococcus phage ACG-2014d	MRKMILPTLVMSTAVSLAAVPSFLMTLPEAPPLPDGVAEVVEPSWQCPTCSAEEQYVLKELQAQTKITDKNALATLMGNIKQESKFIPNICEGGAIVPYENCLSGGYGLIQWTSAHRYRGLGTFCGKFSCDPSSLEGQTRWMINEPIFQRVLPEFEGRGDTIPQYMTHAYYWLGWGIKGNREVYAWDYESKLTWV
tr|A0A0E3HES0|A0A0E3HES0_9CAUD	Phage tail lysozyme domain-containing protein	Synechococcus phage ACG-2014i	MGRLPTIIAISSVVITGRIISPMIFETLAAFLMPLPPPTTVAVDAVEYKETWKCPDCTPSEQFVLTELQAQTKITDRNALATLMGNIKQESKFIPNICEGGAIVSYTNCLSGGYGLIQWTSAHRYRGLGTFCNKFACDPSSLSGQVRWMINEPIFQRVLPEFERRGDSIPQYMTHAYYWLGWGIKGNREVYAWDYRDKMVFS
tr|A0A0E3HIT9|A0A0E3HIT9_9CAUD	Phage tail lysozyme domain-containing protein	Synechococcus phage ACG-2014f	MDSNKRSIIRKLAAIAAIGFVGIPAGAGLIPTLEQFQEENGYGTEEVVEDTTEEVVEEEVAMTRRWVLPNGTHNEKIVLSALQDRGITDKVALAVVLGNIKQESRFHSNICEGGARVNYHGCRYGGYGLIQWTTSDRYRGLGHYASRIGGDPSSVETQVGYIFRERQWLDIESSLKRNGHSVGYYMNRAYYWLGWGHHGARTHYSHDYAARLIFK
tr|A0A0E3HL41|A0A0E3HL41_9CAUD	Phage tail lysozyme domain-containing protein	Synechococcus phage ACG-2014f	MDSNKRSIIRKLAAIAAIGFVGIPAGAGLIPTLEQFQEENGYGTEEVVEDTTEEVVEEVAMTRRWVLPNGTHNEKIVLSALQDRGITDKVALAVVLGNIKQESRFHSNICEGGARINYHGCRYGGYGLIQWTTSDRYRGLGHYASRIGGDPSSVETQVGYIFRERQWLDIESSLKRNGHSVGYYMNKAYYWLGWGHHGARTHYSHDYAARLVFK
tr|A0A0E3HQI7|A0A0E3HQI7_9CAUD	Lysozyme	Synechococcus phage ACG-2014f	MRIDFSNFFQYYDGDLKNHVESIALLEREIEKVAPHLLQDEAEWVKVYRNTAEVEKPDKVIALPVPYFPQTDNYTQPERTCNSSSCAMCLEYFRPGTLVGSKGDDAYIRKVFAVGDTTDHSVQTKVLADYGVDSEFNYSLSFDNLDHELENKRPVVIGILHRGSLAHPTGGHMVVVIGKTAEGDYICHDPYGDLNDGYTTNVYNGQSVVYKRSVLEARWTPDGPTSGWGRTFQAKVTAKKSEEGKLPSAGVELIKEFEGLHVLKSDGMIHAYPDPLSGGEPWTIGWGSTRDLDGSAFHPGDKITREKADILLEEQLRRDYLSKLEQTIPYWDEMNDNQHGALLSFGYNLGAGFYGSPDFNTITRVLRDKEWNKVPDALYLYRNPGTPVEEGLSRRRIAE…
tr|A0A0E3HS43|A0A0E3HS43_9CAUD	Phage tail lysozyme domain-containing protein	Synechococcus phage ACG-2014d	MRKMILPTLVMSTAVSLAAVPSFLMTLPEAPPLPDGVAEVVEPSWQCPTCSAEEQYVLKELQAQTKITDKNALATLMGNIKQESKFIPNICEGGAIVPYENCLSGGYGLIQWTSAHRYRGLGTFCGKFSCDPSSLEGQTRWMINEPIFQRVLPEFEERGDTIPQYMTHAYYWLGWGIKGNREVYAWDYESKLTWV
tr|A0A0E3HT97|A0A0E3HT97_9CAUD	Phage tail lysozyme domain-containing protein	Synechococcus phage ACG-2014d	MRKMILPTLVMSTAVSLAAVPSFLMTLPEAPPLPDGVAEVVEPSWQCPTCSVEEQYVLKELQAQTKITDKNALATLMGNIKQESKFIPNICEGGAIVPYENCLSGGYGLIQWTSAHRYRGLGTFCGKFSCDPSSLEGQTRWMINEPIFQRVLPEFEGRGDTIPQYMTHAYYWLGWGIKGNREVYAWDYESKLTWV
tr|A0A0E3HZ22|A0A0E3HZ22_9CAUD	Phage tail lysozyme domain-containing protein	Synechococcus phage ACG-2014f	MDSNKRSIIRKLAAIAAIGFVGIPAGAGLIPTLEQFQEENGYGTEEVVEDTTEEVVEEVAMTRRWVLPNGTHNEKIVLSALQDRGITDKVALAVVLGNIKQESRFHSNICEGGARVNYHGCRYGGYGLIQWTTSDRYRGLGHYASRIGGDPSSVETQVGYIFRERQWQHIESSLKNEGQSLSYYMNKAYYWLGWGHHGARTHYSHDYAARLIFK
tr|A0A0E3HZE4|A0A0E3HZE4_9CAUD	Phage tail lysozyme domain-containing protein	Synechococcus phage ACG-2014d	MRKMILPTLVMSTAVSLAAVPSFLMTLPEAPPLPDGVAEVVEPSWQCPTCSAEEQYVLKELQAQTKITDKNALATLMGNIKQESKFIPNICEGGAIVPYENCLSGGYGLIQWTSAHRYRGLGTFCGKFSCDPSSLEGQTRWMINEPIFQRVLPEFEARGDTIPQYMTHAYYWLGWGIKGNREVYAWDYESKLTWV
tr|A0A0E3I447|A0A0E3I447_9CAUD	Phage tail lysozyme domain-containing protein	Synechococcus phage ACG-2014f	MDSNKRSIIRKLAAIAAIGFVGIPAGAGLIPTLEQFQEENGYGTEEVVEDTTEEVVEEVAMTRRWVLPNGTHNEKIVLSALQDRGITDKVALAVVLGNIKQESRFHSNICEGGARVNYHGCRYGGYGLIQWTTSDRYRGLGHYASRIGGDPSSVETQVGYIFRERQWLDIESSLKRNGHSVGYYMNRAYYWLGWGHHGARTHYSHDYAARLIFK
tr|A0A0E3I5T3|A0A0E3I5T3_9CAUD	Phage tail lysozyme domain-containing protein	Synechococcus phage ACG-2014a	MRQMILPTLVMSAAVSLAAVPSFLMTLPEAPPLPDGVAEVVPDPSWQCPTCSVEEQYVLKELQEHTKITDKNALATLMGNIKQESKFIPNICEGGARVSYTECKSGGYGLIQWTSIGRYKGLGNFCARFSCDPSSLEGQTRWMINEPIFQRALPDFEGSGQSISQYMVPAYYWLGWGIKGNREVYAWDYESKLTWV
tr|A0A0E3I747|A0A0E3I747_9CAUD	Phage tail lysozyme domain-containing protein	Synechococcus phage ACG-2014f	MDSNKRSIIRKLAAIAAIGFVGIPAGAGLIPTLEQFQEENGYGTEEVVEDTTEEVVEVAMTRRWVLPNGTHNEKIVLSALQDRGITDKVALAVVLGNIKQESRFHSNICEGGARVNYHGCRYGGYGLIQWTTSDRYRGLGHYASRIGGDPSSVETQVGYIFRERQWLDIESSLKRNGHSVGYYMNRAYYWLGWGHHGARTHYSHDYAARLIFK
tr|A0A0E3I906|A0A0E3I906_9CAUD	Lysozyme	Synechococcus phage ACG-2014f	MRIDFSNFFQYYDGDLKNHVESIALLEREIEKVAPHLLQDEAEWVKVYRNTAEVEKPDKVIALPVPYFPQTDNYTQPERTCNSSSCAMCLEYFRPGTLVGSKGDDAYIRKVFAVGDTTDHSVQTKVLADYGVDSEFNYSLSFDNLDHELENKRPVVIGILHRGTLAHPTGGHMVVVIGKTAEGDYICHDPYGDLNDGYTTNVYNGQSVVYKRNVLEARWTPDGPTSGWGRTFQAKVTAKKSEEGKLPSAGVELIKEFEGLHVLKSDGMIHAYPDPLSGGEPWTIGWGSTRDLDGSAFHPGDKITREKADILLEEQLRRDYLSKLEQTIPYWDEMNDNQHGALLSFGYNLGAGFYGSPDFNTITRVLRDKEWNKVPDALYLYRNPGTPVEEGLSRRRIAE…
tr|A0A0E3I9G4|A0A0E3I9G4_9CAUD	Phage tail lysozyme domain-containing protein	Synechococcus phage ACG-2014f	MDSNKRSIIRKLAAIAAIGFVGIPAGAGLIPTLEQFQEENGYGTEEVVEDTTEEVVEEVAMTRRWVLPNGTHNEKIVLSALQDRGITDKVALAVVLGNIKQESRFHSNICEGGARVNYHGCRYGGYGLIQWTTSDRYRGLGHYASRIGGDPSSVETQVGYIFRERQWLDIESSLKRNGHSVGYYMNKAYYWLGWGHHGARTHYSHDYAARLIFK
tr|A0A0E3I9S5|A0A0E3I9S5_9CAUD	Lysozyme	Synechococcus phage ACG-2014f	MRIDFSNFFQYYDGDLKNHVESIALLEREIEKVAPHLLQDEAEWVKVYRNTAEVEKPDKVIALPVPYFPQTDNYTQPERTCNSSSCAMCLEYFRPGTLVGSKGDDAYIRKVFAVGDTTDHSVQTKVLADYGVDSEFNYSLSFDNLDHELENKRPVVIGILHRGTLAHPTGGHMVVVIGKTAEGDYICHDPYGDLNDGYTTNVYNGQSAVYKRSVLEARWTPDGPTSGWGRTFQAKVTAKKSDEGKLPSAGVELIKEFEGLHVLKSDGMIHAYPDPLSGGEPWTIGWGSTRDLDGSAFHPGDKITREKADILLEEQLRRDYLSKLEQTIPYWDEMNDNQHGALLSFGYNLGAGFYGSPDFNTITRVLRDKEWNKVPDALYLYRNPGTPVEEGLSRRRIAE…
tr|A0A0E3IAT3|A0A0E3IAT3_9CAUD	Lysozyme	Synechococcus phage ACG-2014f	MRIDFSNFFQYYDGDLKNHVESIALLEREIEKVAPHLLQDEAEWVKVYRNTAEVEKPDKVIALPVPYFPQTDNYTQPERTCNSSSCAMCLEYFRPGTLVGSKGDDAYIRKVFAVGDTTDHSVQTKVLADYGVDSEFNYSLSFDNLDHELENKRPVVIGILHRGTLAHPTGGHMVVVIGKTAEGDYICHDPYGDLNDGYTTNVYNGQSVVYKRNVLEARWTPDGPTSGWGRTFQAKVTAKKSEEGKLPSAGVELIKEFEGLHVLKSDGMIHAYPDPLSGGEPWTIGWGSTRDLDGSAFHPGDKITREKADILLEEQLRRDYLSKLEQTIPYWDEMNDNQHGALLSFGYNLGASFYGSPDFNTITRVLRDKEWNKVPDALYLYRNPGTPVEEGLSRRRIAE…
tr|A0A0E3JI96|A0A0E3JI96_9CAUD	Uncharacterized protein	Rhodoferax phage P26218	MNIQDTITELIKREGGYTNDPNDNGGETNFGITVVVARAFGYTGPMASMTQQVARDIYAQRYWHQPRFDDIDMVSASIAEELLDTGVNMGTGTAGKFLQRALNVLNQGDKTYPNVTVDGAVGNMTIAALKAFLAARGKAGETVLLRMLNAQQSVRYIELAEANVTQESFEYGWQLNRVGGL
tr|A0A0E3JQE4|A0A0E3JQE4_9CAUD	Endolysin	Streptomyces phage YDN12	MAKTMTAAQFLAALKAEGVPVRERKGWRTHNRNHKGAWGPMNGVMVHHTASDSDGIESFVSNGNSALPGPLCHGLIEKTGRVVLIGWGRANHAGGGDPDVLAAVRAERWPVPKTNEHDGSAGSVDGNAHFVGYECVNQGNGKDPWPAIQLEGIARACAAVCRFQGWTVDSVIRHLDWSDWKVDPRGIDWTKMRARISTILAGKPNATPFTSWADGDGDDAEQPQQPEQPSKPDADAYPGAAAFGPGRSGPHVTRLGQMLVKRGGGRFYSVGPGPRWGEADRKATEAFQRAQGWTGSDADGIPGGTTWRMLVTGTGKSIPAAAPAKKPVVSLANVIAASRKDPAAPQGKTSHPADVKPVEAALLKLGFLGKTYAADGAYGTTTVAAYNAFRRSIGLKGAD…
tr|A0A0E3JT47|A0A0E3JT47_9CAUD	Peptidase	Bacillus phage Stahl	MAYTLDDLLKKAKPRLEGVHPSVQACALQLITKAYAKGYKLIITQGLRTIYEQNKLYAKGRTTAQLRAVGISGIAGNPSAAIVTRAKGGTSYHNYGLAFDIGILRTDEKDVDWTDSKYRPIGALGKELGLEWGGDFKSIKDTPHYQLSFGLSIADLQAGKRPKNSTVSVHPGVQVVKMGSEGSLVKEVQQKLNKLGFDCGDPDGIAGKKTVAAIEDFQAKFGLSKDGIAGRDTLAKLNQLAAEKTEEVKKEAEKKDLPKVESFGGTPIRVTTITDAGVYRHADISDKHRTIKKGTTFRVYGNTYAAWAVNDGFVQMKDVEPQAMTIHTGGVNIAMQTELKRFMSGLNKDTVLIFKSEGGNPYAEITAKGLVLVEILRYLKANKWYYKEAPKA
tr|A0A0E3M152|A0A0E3M152_9CAUD	Endolysin	Citrobacter phage phiCFP-1	MAKVQFKPRATTEAIFVHCSATKPSQNIGVREIRQWHKEQGWLDVGYHFIIKRDGTVEAGRDELAVGSHVKGYNHNSVGVCLVGGIDDKGKFDANFTPAQMQALRSLLVTLLAKYEGSVLRAHHDVAPKACPSFDLNRWWEKNELVTSDRG
tr|A0A0E3T679|A0A0E3T679_9CAUD	Endolysin	Gordonia phage Gsput1	MDQGAEFGNVERRCAVVDYFKVEPDYTRLMNKHYTRGRGGSRIEFITRHHNGGVSSTDGSWDTWQSREASAHYQIETTGRVGQLVNDGDTAWANGNASANARTIAIEHSNNGGADYAMNDATVVAGAKWAAALCWFYKLGRPQYGKNIRDHRDFYSTACPYHLANGGKYHARYMQVAQAHYDSMVGAKLAPVINEIDSEANRAKVWLGKRITKGENVTPDGKGRFAQFENGYVYFHPDVRSNQPSGDRAIAVPTHVFETWAVLGWETGPLGYPLARHAVIEGVGDIQGFQGGVIYRKYGEPGYFVTGRIWDRFAATGYENGNGWPTTNERDFDGGRMQRFENLDMLYHPSTVSRLAHGKVSGEW
tr|A0A0E3T6C0|A0A0E3T6C0_9CAUD	L-alanyl-D-glutamate peptidase	Bacillus phage Stills	MAYSLDDLLKKAQPKLEGVHPSVQACALQLITKAYAKGYKLIITQGLRTIAEQNKLYAKGRTTAQLRAVGITGIAGNPSAAIVTRAKGGTSYHNYGLAFDIGILRTDEKDVDWTDSKYRPIGALGKELGLEWGGDFKSIKDTPHYQLSFGLSIADLQAGKRPKGSTVSVHPGVQVVKLGSEGALVKDVQIKLNKLGFDCGDPDGIAGKKTVAAIEDFQAKFGLSKDGIAGRDTLAKLNELAAEKAEEVKEEAEKKDLPKVESFGGTPIRVTTITDAGVYAHADISGKSRTIKKGTTFRVYGNTYAAWAVNDGFVQMKDVEPQPMTIHTGGVNIAMQTELKRFMSGLNKDTVLIFKSEGGNPYAEITAKGLVLVEILRYLKANKWYYKEAPKA
tr|A0A0E3T6F9|A0A0E3T6F9_9CAUD	Lysin A	Gordonia phage GordTnk2	MAFVNGPQMMRDIATMCNQRYGINIVYAPGWETRGNGQSWPAGGPKGFIDHHTAGGNNIYLDQNLISGIPGLSGPLCNFAGLYDGDLAVVAAYPANHAGASGGWDTAPLPNTSMFNREVLGIEMQYRGTEPMSPAQYRTMCAVNRCAAIVLGWKNMNVIKTHNGTSIQGKWDPGYAPGKTYDINKIRSDATALDPNGSASEDPKIFDAIMTQLMGTRD
tr|A0A0E3T6Y3|A0A0E3T6Y3_9CAUD	Lysin	Staphylococcus phage IME-SA1	MEFVPTACPHRSMVLHTGFNPVTQGRPSQAIMNKLKDYFIKQIKNYMDKGTSSSTVVKDGKTSSASTPATRPVTGSWKKNQYGTWYKPENATFVNGNQPIVTRIGSPFLNAPVGGNLPAGATIVYDEVCIQAGHIWIGYNAYNGNRVYCPVRTCQGVPPNQIPGVAWGVFK
tr|A0A0E3T822|A0A0E3T822_9CAUD	Lysin	Gordonia phage GordDuk1	MSTVLDSGSFVSPAAIKQAGHAGSFGYLSTSRPGTSFSGKPIKKSWVDEMNKLGLTVISCWQFGKNATADWRKGFMGGVADANAALTKHKELGGDPSAPIFFAIDDDVTLATFNGPVSEYLKGAASILGVDRVGVYGSIRVVEWAVEDELIGKTHDGSGRYYGWQTKAWSQGISKHACVYQRIVDTASNPGPIVGSSRVDVNDVLTADYGQWGYSRDGVDWDAVMHQFMGTLD
tr|A0A0E3TBA5|A0A0E3TBA5_9CAUD	N-acetylmuramoyl-L-alanine amidase	Enterococcus phage EFLK1	MAGEVFSSLITSVNPNPMNAGSRNGITIDTIILHHNATTNKDVAMNTWLLGGGAGTSAHYECTPTEIIGCVGEQYSAFHAGGTGGIDVPKIANPNQRSIGIENVNSSGAPNWSVDPRTITNCARLVADICTRYGIPCDRQHVLGHNEVTATACPGGMDVDEVVRQAQQFMAGGSNNAVKPEPSKPTPSKPSNNKNKEGVATMYCLYERPINSKTGVLEWNGDAWTVMFCNGVNCRRVSHPDEMKVIEDIYRKNNGKDIPFYSQKEWNKNAPWYNRLETVCPVVGITKKS
tr|A0A0E3X9U3|A0A0E3X9U3_9CAUD	Lysin A	Gordonia phage GordDuk1	MAFVNGPQMMRDIATMCNQRYGINIVYAPGWETRGNGQSWPAGGPKGFIDHHTAGGNNIYLDQNLISGIPGLSGPLCNFAGLYDGDLAVVAAYPANHAGASGGWDTAPLPRTSMFNREVLGIEMQYRGTEPMSPAQYRTMCAVNRCAAIVLGWKNMNVIKTHNGTSIQGKWDPGYAPGKTYDINKIRSDATALDPNGSASEDPKIFDAIMTQLMGTRD
tr|A0A0E3XA78|A0A0E3XA78_9CAUD	Lysin	Gordonia phage GordTnk2	MSTVLDSGSFVSPAAIKQAGHAGSFGYLSTSRPGTNFSGKPIKKSWVDEMNKLGLTVISCWQFGKNATADWRKGFMGGVADANAALTKHKELGGDPSAPIFFAIDDDVTLATFNGPVSEYLKGAASILGVDRVGVYGSIRVVEWAVEDELIGKTHDGSGRYYGWQTKAWSQGISKHACVYQRIVDTASNPGPIVGGSRVDVNDVLTDDYGQWGYSRDGVDWDAVMHQFMGTLD
tr|A0A0E4BZI4|A0A0E4BZI4_9CAUD	Putative phage lysin, N-acetylmuramoyl-L-alanine amidase	Staphylococcus phage PSa3	MKSQQQAKEWIYKHEGVGVDFDGAYGFQCMDLAVAYVYYITDGKVRMWGNAKDAINNDFKGLATVYENTPSFKPQLGDVPVYTNSQYGHIQCVISGNLDYYTCLEQNWLGGGFDKWEKATIRTHYYDGVTHFIRPKFSNSDSKVLEQNIQKTNNWKQNQYGTYYRNENGTFTCGFLPIFARVGSPKLSEPNGYWFQPNGYTPYDEVCLSDGYVWIGYNWQGTRYYLPVRQWNGKTGNAYSVDIPWGVFS
tr|A0A0F6NY97|A0A0F6NY97_9CAUD	Endolysin	Proteus phage PM 75	MSVLGITKRVLAPTFIGVVGAVIGFNEGYSTSAYLDSAGVPTVCYGSTVGVEYPSTVSDAECTSRLKSDLESHLKALDKLPNDLPDSVLLGSIDFAYNIGVSGFRNSSVHSALLRKDYETASANVLKWKYITVNGRKYDCSIRGNTLCYGLWKRRVWQSKAIGNHYRTLQEAKGALIDG
tr|A0A0F6R6B1|A0A0F6R6B1_9CAUD	Endolysin	Escherichia coli O157 typing phage 5	MKLDKNVQRKAFLDMIAYSEGTDNGRQPTKDRGYDVIVGGKLFSDYSKHPGVYVKLNAKLTSSAAGRYQVLEKFAKHYMKQLGLPDFGPASQDKIALQLIRECKALADIDEGRIHEAIHKCRSRWASLPGAGYGQHEQKIEKLIEVFKKAGGVVLD
tr|A0A0F6R7Z1|A0A0F6R7Z1_9CAUD	Endolysin	Escherichia coli O157 typing phage 12	MQLSRKGLDAIKFFEGLELEAYEDSAGIPTIGYGTIRIDGKPVKMGMKITAEQAEQYLLADVEKFVAAVNKAVNVPTSQNEFDALVSETYNIGITAMQDSTFIKRHNAGNKVGCAEAMQWWNKVTVKGKKVTSNGLKNRRRMEADIYLDSVYPK
tr|A0A0F6R8D1|A0A0F6R8D1_9CAUD	Lysozyme	Escherichia coli O157 typing phage 13	MNIFEMLRNDEGLRLTLYKDTEGFWTIGIGHLVTKNPSLAVAKAELDRMIGRKCNGTITLDEAEKLFNEDVDKAVRGILGNAKLKPVYDSLDAVRRCALVNMVFQMGVAGVAGFTNSLRMLQQKRWDEAAVNLAQSKWYRQTPNRAKRVISTFKTGTWKAYI
tr|A0A0F6R8M1|A0A0F6R8M1_9CAUD	Chitinase class I	Escherichia coli O157 typing phage 10	MEIKQFQRAAGISEALAARWFSHITSAMKEFGISKAEDQAMFIAQVGHESGGFIRLQENFNYSVTGLANFVRAGRLAQGQANALGRRAGEPPLPLERQRAIANLVYSKRMGNNAPGDGWNYRGRGLIQITGLNNYRDCGNGLKVDLLESPELLAHDEYAARSAAWFFASKGCMKYTGDIARVTLIINGGRNGIDDRRARYITASKVLAV
tr|A0A0F6SJF7|A0A0F6SJF7_9CAUD	Lytic enzyme	Pseudomonas phage DL68	MKITKDVLITGTGCTTDRAIKWLDDVQAAMDKFHIESPRAIAAYLANIGVESGGLVSLVENLNYSAQGLANTWPRRYAVDPRVRPYVPNALANRLARNPVAIANNVYADRMGNGCEQDGDGWKYRGRGLIQLTGKSNYSLFAEDSGMDVLEKPELLETPAGASMSSAWFFWRNRCIPMAESNNFSMVVKTINGAAPNDANHGQLRINRYVKTIAAINQGS
tr|A0A0F6TKN2|A0A0F6TKN2_9CAUD	Endolysin	Escherichia coli O157 typing phage 14	MKLDKNVQRKAFLDMIAYSEGTDNGRQPTKDRGYDVIVGGKLFSDYSKHPGVYVKLNAKLTSSAAGRYQVLEKFAKHYMKQLGLPDFGPASQDNIALQLIRECKALADIDEGRIHEAIRKCRSRWASLPGAGYGQHEQKIEKLIEVFKKAGGVVLD
tr|A0A0F6WBX9|A0A0F6WBX9_9CAUD	Chitinase	Sinorhizobium phage phiM7	MNRKTFFDKVRNDPLLFRGSLTADQVKGMDAILNRMVKLDARWLAYALATAFHETGGRMVPIMENLNYSAKGLRATFPKYFNLADAAKYERKPQAIANRAYGNRMGNGPEASGDGWKYRGRGLVQITGKDNYTKYGIADNPDRALEPDVAVMIMFDGMTAGKFTGKKLSDYFDADTTDWVGARKIINGLDKAEKIAGEAKAFFAAIQAAK
tr|A0A0F6WCZ4|A0A0F6WCZ4_9CAUD	Lytic enzyme	Pseudomonas phage DL52	MKITKDILITGTGCTTDRAIKWLDDVQAAMDKFQIESPRAIAAYLANIGVESGGLVSLVENLNYSAQGLANTWPRRYAVDPRVRPYVPNALANRLARNPVAIANNVYADRMGNGCEQDGDGWKYRGRGLIQLTGKSNYALFAEDSGMDVLEKPELLETPAGASMSSAWFFWRNRCIPMAESNNFSMVVKTINGAAPNDANHGQLRINRYVKTVAAINQGF
tr|A0A0F6WDH7|A0A0F6WDH7_9CAUD	Lytic enzyme	Pseudomonas phage DL60	MKITKDILITGTGCTTDRAIKWLDDVQAAMDKFHIESPRAIAAYLANIGVESGGLVSLVENLNYSAQGLANTWPRRYAVDPRVRPYVPNALANRLARNPVAIANNVYADRMGNGCEQDGDGWRYRGRGLIQLTGKSNYALFAEDSGLDVLEKPELLETPAGASMSSAWFFWRNRCIPMAESNNFSMVVKTINGAAPNDANHGQLRINRYVKTIAAINQGS
tr|A0A0F6WE39|A0A0F6WE39_9CAUD	Lysin A	Mycobacterium phage Cambiare	MGSENGWEPARLAPDSPLLVWKIVPGTNPPVHLQVMRGFPEVFLIAWAADWNEFIEPLRDADSACYTPTNSVSTSNHLNATAEDLNWQSHPFRKRGSLNAQQMAVLKEMEDFYEGWMFWAGRWQNPIDEMHSQCGYDTWNDNDRGFDFIHRKIRSDGRSTFRRGSLPGENLPAAAPAFPPIAPAHDDEVAATVLYDAVPIIDMDRARKLLPLVRAGLVAAKCDTPRKIAMYLAQVGWESDGFNATEEYAKNGRYAPFIGRTWIMVTWQSNYAAFGRWCYDRHLVSDPDVFVKNPRKLADDEWAGLGPAWYITDARPNINAMADAGDLLGVTKAINGGTNGLEDPRPGVPGRRTRWNQAIALGERLLELINHPDTEDTMPGLTDDEQRELLVNTRWLREQ…
tr|A0A0F6WE88|A0A0F6WE88_9CAUD	Lysin A	Mycobacterium phage FlagStaff	MGSENGWEPARLAPDSPLLVWKIVPGTNPPVHLQVMRGFPEVFLIAWAADWNEFIEPLRDADSACYTPTNSVSTSNHLNATAEDLNWKNHPFKQRGSLNAAQMAVLKEMEDFYEGWMFWAGRWQNPIDEMHSQCGYDTWNDNDRGFDFIHRKIRSDGRSTFRRGSLPGENLPAATPAFPPIAPAHDDEVAATVLYDAVPIIDMNRARKLLPLVRAGLVAARCDTPRKIAMYLAQVGWESDGFNATEEYAKNGRYAPFIGRTWIMVTWQSNYAAFGRWCYDRHLVSDPDVFVKNPRKLADDEWAGLGPAWYITDARPNINAMADAGDLLGVTRAINGGTNGLEDPRPGVPGRRTRWNQAIALGERLLELINHPDTEDVMPGLTDDEQRELLVNTRWLREQ…
tr|A0A0F6WEB0|A0A0F6WEB0_9CAUD	Lysin A	Mycobacterium phage Baee	MTERVLPFDRKIIRQDTGYWCGPASTQMALSARGKYVDEATLARECKTTVNGTDNVGQIERVLDVRLPEGNYTSMYPGGTKIGSPARPAAERKTRFWWDIVRSIDNGFAVILNWVVPPARKPIKAVKGSTNPSYGGGTTYHYVTAVGWSDEGNGGRPAVLIADSGFAPNVYWVDLDTAFALIHTDLYKGYAFADLPLIAPPPPGVEVPPGIPIKVGTPPVATTPPAPVPPTQPPPTKLGSLTDPFTGALWSPNHYDGRGGLGTPGWIAVHTQEGGRTARDLALFLANPANEVSYHSVNDDVEVLKCVAETDAPWSASNANKYAFHHCFAGSYAGWSRDKWLSPDASDGKNEDVQLTKGAHVVAWWCDKYGIPAEWIGGRAQPPWGARGILGHVDLGQWG…
tr|A0A0F6WEB5|A0A0F6WEB5_9CAUD	Lysin A	Mycobacterium phage AlanGrant	MSFIRSKFAPRALLTVDQWIAIFVAVADELDMPDKRGAVICAAMCAFQEAGADLDDGRGRQIWIPGNMADPCYAADPDAYPHDSEGNDGQSTGPFQQQMNRPGTTPWGWGGNYGDCTGTRKRMDPWDSTRMFFGWPGSGLRDKGYDASSAQAANDSIQRVQGSGVPWAYGQHWGLAQAAYARYLGNPIPAPPSPGGGGPAPALAPNPDWRGDPLYLPQLLRAFGVSVTTYTDADGIPWDQRGHGDFGRISWVLWHHTGSVNETDNGIAHHPALGLAANMLIHPDGHVVLTGSGIAWHGGAGIYPGIPEDNINGISIGIECSYGPDRNGQYTLPWPTAQMNAMIAVGGAISWFLGDTLPPSHQIAHKEWAGRDNPLGINKQGKPDPGNLDMTWFRAQIAA…
tr|A0A0F6YPI2|A0A0F6YPI2_9CAUD	Chitinase	Sinorhizobium phage phiN3	MDRKKFFDAIRDNPLLFNGRLSSEQVVGISAILNRMEKLDARWLAYALATAFHETGGRMVPIMENLNYSAKGLRATFPKYFNLADAAKYERKPQAIANRAYGNRMGNGPEASGDGWLMRGRGLVQLTGRDNYRKYGIENNPDKALEPDFAVAIMFDGMTSGAYTGKKLSDYFNDTKTDWVGARRIINGTDKAEKIAGEAKAFYAAIIAAK
tr|A0A0F6YQE4|A0A0F6YQE4_9CAUD	Lysin A	Mycobacterium phage Nerujay	MPSENGWEPARASASQCEWVRIPGTNVTLQLLKGQPLAILRAFAADFHAYVEPLRDADSAAYTPTNSVATSNHLNGTAMDLNWNSHPFKVLNAGFTPEQIAIIRELLAFYEGTVFWGNDWNSPKDAMHWNLGYNTYGNPKTADFIARKIRADGYSTFRRGSAPASAAPILAAATGLSEARAAEILPAVRSGLRESECTNVNRIAMWLAQIGHESGSFQYTEEIAKNGRYAPYIGRTWIQITWDYNYRSFSQWAYAFGMVPTPDYFVVNYRELADLKWAGIGPAWYWTVARPDINELSDRRDLNTVTRRINGGTNGLADRQARYNRALAQGDALLQLLHEEDDFLSALTDAEQRELLDLARQQAKYKRKSRSPLHWPHEGEVDTIAGLSWSTDANVHIQL…
tr|A0A0F6YQN9|A0A0F6YQN9_9CAUD	Lysin A	Mycobacterium phage MOOREtheMARYer	MTEKVLPFDRKIIRQDTGYWCGPASAQMALSSRGKFVDEATLARECRTTQNGTDNVGLIERVLDVRIPDAKYLSVYPGGLKIGTPARPANERRDYFWWDVVRSIDAGYPVILNWVVPPNRKPIRGVKGSPNPSYGGGTTYHYVTCVGWSDEGNDGRPSLLIADSGFAPNVYWVDFETAFQLIHTDGYKGYAFADHPLNPPPAGVRVPPGVPIAGTAPAPAPAPAPPPAIVKPAGKIADPGVYLLTKANRYENRDGKPWPFWIALHTSESRSRARDLRQYCETHEVSYHGIGDDREVIRMVRDEDGSWSAVGANNLAYHYCFSSSFAGWSREAWLDPNPADGYNEREALRLGAKQVAFWIQLSIERGRPIPLEWIKGRGTPPWGHNGICDHSSFGAWGGG…
tr|A0A0F6YQU5|A0A0F6YQU5_9CAUD	Lysin A	Mycobacterium phage Luchador	MVTRANVEATKAFIRARLGNPYVYGGALSENVRQGTDCSEVWQTVLEMVHGRWVQGRQSEGATTESYRYIDVGQVGPFGTIRVNHWRDIPADAAARIAFHHGPGGGANSHMWGELDGMRIESGGSKGLVTGDRAMAVESSYATAWAYLPGPIGGTGSLGVGSTGPAVIALQHKLNERGAGLDVDGEFGPLTASAVTRAQQELHVVGDPPGVAGEATLRALGLLGADGAIPAQPNVLAAEYLAEATGVSVQKAQQMLPTMRDGLKQADATNVNRIAMFYAQTGHESANFNATEEYASGAAYEGRADLGNNYPGDGVRFKGRTWIQITGRHNYGEFSKWAHWKGLVPSPSYFLDHPQELSDLKWAGIGAAWYWTVQRPDINALSDRRDLDTVTRRINGGLN…
tr|A0A0F6YQY4|A0A0F6YQY4_9CAUD	Lysin A	Mycobacterium phage OrangeOswald	MLSVLSNPDRTDTGYSDDMPAVLGQLTLDSSYDDVANAIVQESFRRGHQRVEAVAELATGIQESSLRPRAVSANGKWKGVYQQDTSYPGRDNANEQIREFMNRLDVKRRSPNHGDIWGNIFWLQQRPGEPSAAAAYANGRKAYMTEIKSRTAEAERLVAKYWPADNPSTPTPGGTAPVVARPDFNEINEIDGTHASPRSRPPINFFLHTQEGNGNAQTLAAYLRSTSGAGAVSYHYTVHEDPNDHGVTVVDVVDTDYYSWSVLDANVFSINLCFAGSYAAWTREQWLSKASRAIDVAAYLAVEDCKKYPTIAADVILPPYTNRPGISDHRYVTKCLGIGSHTDVGGPMQAPWTGFPWDVFQAAVNKYAGVPVGAPEPAQPTFEQWLAKASEADLLRYVA…
tr|A0A0F6YRF6|A0A0F6YRF6_9CAUD	Lysozyme	Pseudomonas phage DL62	MNKPLRGAALAAALAGLVALEGSETTAYRDIAGVPTICSGTTAGVKMGDKATPEQCYQMTLKDYQRFERIVLDAIKVPLNVNEQTALTFFCYNVGPVCTTSTAFKRFNQGRATEGCQALAMWNKVTINGQKVVSEGLVNRRNAEIKQCLEPSSQYSSSLW
tr|A0A0F6YRS1|A0A0F6YRS1_9CAUD	Lysin A	Mycobacterium phage Phayonce	MTENGWPACGPELLDRSPVPGTSIVIPLQRGIPSRIMKAFAADFHAYVESLYNARGGTDEGGWTPTNSVATSNHLGGTAMDLNWSDHPMGKAYDGFTQAEIAATRELLAFYEGMIFWGNDWNSPKDSMHFQMGYNTYNNQAKCNDFIKRKIRADGFSTFRRGGTGGGTTPAPTPAENLYAQLGDNNDRVRSLQQFLNDNFGGYSKLDVDGDFGPLTEGVVREFQRRVGVAADGMVGPVTLAKLVEHGYVPLGAITQPPPAPQGFAYPSADEMLKQVWEQLLGPQAKGWPELLGKTGDRGKYVVEAIADLHQAAS
tr|A0A0F7IJV6|A0A0F7IJV6_9CAUD	Lysin	Delftia phage IME-DE1	MIPDSQLKTPFKKRLKTNTIFIHAADTPSTMDIGWKEIHQWHVKDNGWAAIGYHVVIRRDGTIEAGRPLDAVGAHVASRNSDSVGICLIGGKGPFSAGPEAHYTKDQLVSLVAVIKELLGKYPGAEVLGHRNADPGKQCPSFDAKGWWAAISK
tr|A0A0F7LDR8|A0A0F7LDR8_9CAUD	Endolysin	Escherichia phage pro147	MPVINTHQNIAAFLDMLAVSEGTANHPLTKNRGYDVIVTGLDGKPEIFTDYSDHPFAHGRPAKVFNRRGEKSTASGRYQQLYLFWPHYRKQLALPDFSPLSQDRLAIQLIRERGALDDIRAGRIERAISRCRNIWASLPGAGYGQREHSLEKLVTVWRTAGGVPA
tr|A0A0G2SSI0|A0A0G2SSI0_9CAUD	Peptidase	Proteus phage vB_PmiP_Pm5460	MLNKYFKRKEFACKCGCGTSTVDAELLQVITDVREHFGKPVIITSGHRCFKHNTNVGGARNSMHLTGKAADIKVKGVDPADVADYLETKYPEQYGIGRYAGRFTHIDVRGYKARWRG
tr|A0A0G2SSJ3|A0A0G2SSJ3_9CAUD	Endolysin	Proteus phage vB_PmiM_Pm5461	MYVLSQRSKDRLKGVNPDLVKVVERAIQISEIDFMVIEGVRTLEKQKENVKKGVSKTLNSRHLTGDAVDLGPLVNRDIPWKDWSKFELVAKAMKQAAKELGVKIEWGGDWKSFPDGPHFQV
tr|A0A0G2T5U2|A0A0G2T5U2_9CAUD	Endolysin	Pseudomonas phage phiPsa17	MAKVQFKPRPATDFIVVHCAATKASMDIGVREIRQWHVQQGWLDIGYHFVIRRNGTVENGRPHDVIGSHVKSYNSRALGICLAGGIDDKGQPQNNFTPEQFASLKLLLIANKRQYPQAQIVGHHDLDSGKACPSFKVSDWLKTAGI
tr|A0A0G3EVH8|A0A0G3EVH8_9CAUD	Uncharacterized protein	Achromobacter phage phiAxp-1	MSKIKSEIENLIVREGDFVDHSADRGGPTRWGITEKTARRHGYTGNMRDLPKDIARSIYMAEYWTDPKFDQIEQRSEKLAVALFDWGVNSWHTHPVKALQRALNVLVPNNPAGKPDGIIGPATLRALDAFITARGTNGLNVLTDMINGQRQVFLMEIAERNPSQRAFSYGWARRVAELG
tr|A0A0H3U310|A0A0H3U310_9CAUD	Endolysin	Staphylococcus phage 3MRA	MSIIMEVATMQAKLTKKDFIEWLKTSEGKQFNVDLWYGFQCFDYANAGWKVLFGLLLKGLGAKDIPFANNFDGLATVYQNTPDFLAQPGDMVVFGSNYGAGYGHVAWVIEATLDYIIVYEQNWLGGGWTDGIEQPGWGWEKVTRRKHAYDFPMWFIRPNFKSEITPRSVQSPTQAPKKETAIPQPKAVELKIIKDVVKGYDLPKRGGNPKGIVIHNDAGSKGATAEAYRNGLVNAPLSRLEAGIAHSYVSGNTVWQALDESQVGWHTANQLGNKYYYGIEVCQSMGADNATFLKNEQATFQECARLLKKWGLPANRNTIRLHNEFTSTSCPHRSSVLHTGFDPVTRGLLPEDKRLQLKDYFIKQIRAYMDGKIPVATVSNESSASSNTVKPVASAWKRN…
tr|A0A0H3YIB7|A0A0H3YIB7_9CAUD	Lysozyme	Pectobacterium phage Peat1	MSLKNKIIGALFGVTALGGGITSVVKYNEGLSLPAYQDSAGIWTICYGETKGVQRGMRLSMESCDAQLSKSIVDYSKALDGLPTSLPDVVVLGSIDMAYNVGIWGFSSSQVKRRLMVGDFKGAAAAVLSWRYIHKKSSVSPGLGWVLVKGTKNKWQFDCSQLLQGKRNRVCWGLWERRVWQSKAIGNEFKSVQQAVQALPK
tr|A0A0H4A794|A0A0H4A794_9CAUD	Lysozyme	Pseudoalteromonas phage Pq0	MNKQKLVEQLEVHEGLRLKPYRDIVGKLTLGIGRNLEDKGITQGEARMMLNNDIDEFVRKLELNVPVYNRLSDCRQNVLVNMAFNMGIGGLKTFVNMLNFLNVADYHGAAKEMLNSKWAVQVGNRALELAEQMRTDEYK
tr|A0A0H4ILU0|A0A0H4ILU0_9CAUD	Putative endolysin	Brucella phage V_141	MDRNFKVSLKEVLKHEGGWADHPSDPGGATMKGVTIATFRAFVNPKGTKADLRKITDAQLETVYRRQYWDKVHGAELPDGVDFAVFDYAVNSGPSRAVKDLQKVVGVSQDGKVGPKTLEAIKSMGSRNVINKLCDTRLAFMKRARDKKTKKILWPTFGKGWTKRVAGVRDFALGLSSKPTPERPSVVTKEVDKPVMPTSVDKEVKKKFSLAGWLGTLFSGGGIGALGLAGFGWRELLALGAVALVVLLGGLALRGWIVKAIKDIRQELNDA
tr|A0A0H4IM32|A0A0H4IM32_9CAUD	Lysin	Propionibacterium phage Solid	MRFIPAAHHSAGSNSPVNRVVIHATCPDVGFPSASRKGRAVSTANYFASPSSGGSAHYVCDISETVQCLSESTIGWHAPPNPHSLGIEICADGGSHASFRVPGHAYTREQWLDHRVWPAVERAAVLCRRLCDKHGVPKRKLSVADLKAGRRGVCGHVDVTDAWHQSDHDDPGPWFPWDRFMAVVNGGSGDSGELTVADVKALHDQIKQLSAQLTGSVNKLHHDVGVVQVQNGDLGKRVEALSWVKNPVTGKLWRTKDALWSIWYYVLECRSRIDRLESAVNGLKK
tr|A0A0H4IM74|A0A0H4IM74_9CAUD	Lysin	Propionibacterium phage SKKY	MRYIPAAHHSAGSNSPVNRVVIHATCPDVGFPSASRKGRAVSTANYFASPSAGGSAHYVCDVGETVQCLSESTIGWHAPPNPHSLGIEICADGGSHASFRVPGHAYTREQWLDPRVWPAVEKAAVLCRQLCDKYNVPKRKLSVSDLKAGRRGVCGHTDVTDAWHQSDHDDPGPWFPWDRFMAVVNGGSGESGELSMADVKALHDQIKQLSGQVAQSVNKLHHDVGVVQVQNGNLKKQVDSLSMVKNPVTGKLWRTRDAIWSIWYYVLECRSRIGKLEAEVARLKK
tr|A0A0H4INS6|A0A0H4INS6_9CAUD	Lysin	Stenotrophomonas phage IME-SM1	MRNITKVVVHCSATPPDMNIGADTIKRWHVDPPPKGNGWADIGYHWVIKRDGTLEKGRPEEKQGAHTSANGGNVDSIGVCMVGGVRREGNKLVTENNFTPEQWWTLKQVLQDLTRRYPKIVSIKGHRDYDKGKDCPSFNVTEWLKLEGCIDGRFWNG
tr|A0A0H4IQH6|A0A0H4IQH6_9CAUD	Lysin A	Mycobacterium phage Apizium	MRAGTYTLSSGFGPRWGSQHRGLDFAAKDGTPIYAAQGGTVAYIGRADGFGQWIVIDHPAADGGGTTVYGHMWDAFATGLRQGQRVEAGQLIAYVGTNGQSTGPHLHFEVHPTVWRQGSQIDPKPWLANARNPGDPAPAPAPPKGGTLAKLTDPFTGELWSPNRYHPRGLGDPRWIVVHTQEGGRTARDLAAYLAQKSSQVSYHVVVDDREVLKVVAEGDAPWAAAGANKYAFHICMAGSYASWSRNKWLDVDTSDGKNEDLQLTKTAHVIAWWCDKYGIPPVWIGGRNIPPWGLDGVCGHVDLGAWGGGHTDPGPNFPRDELMRRVSQFLAGTELPPLPTPPPVTVPGTKPDQYGDWMLYRGNPRNDADRVRRVQRRLKAAYRSYAGHLEIDGDFGPL…
tr|A0A0H4IRK2|A0A0H4IRK2_9CAUD	Lysin	Propionibacterium phage Procrass1	MRYIPAAHHSAGSNSPVNRVVIHATCPDVGFPSASRKGRAVSTANYFASPSSGGSAHYVCDIGETVQCLSESTIGWHAPPNPHSLGIEICADGGSHASFRVPGHAYTREQWLDPRVWPAVEKAAVLCRRLCDKYNVPKRKLSAADLKTGKRGVCGHVDVTDAWHQSDHDDPGPWFPWDRFMAVVNGGSGDSGELTVADVKALHDQIKQLSAQLSGSVNKLHHDVGVVQLQNGDLGKRVDALSWVKNPVTGKLWRTKDALWSIWYYVLECRSRISRLESTVNGLKK
tr|A0A0H4IRN8|A0A0H4IRN8_9CAUD	Lysin	Propionibacterium phage Kubed	MRFIPAAHHSAGSNSPVNRVVIHATCPDVGFPSASRAGRAVSTANYFASPSSGGSAHYVCDVGETVQCLSEGTIGWHAPPNPHSLGIEICADGGSHASFKVPGHAYTREQWLSPQVWPAVEKAAILCRRLCDKHNVPKRKLSAADLKAGKRGVCGHVDVTDAWHQSDHDDPGPWFPWDKFMAVVCGGSGSDSGELTVADVKALHDQIKQLSAQLTGSVNKLHHDVGVVQVQNGDLGKRVDSLSWVKNPVTGKLWRTRDALWSVWYYVLECRSRIGKLESDIAQLKK
tr|A0A0H4IS22|A0A0H4IS22_9CAUD	Lysin	Propionibacterium phage Keiki	MRYIPAAHHSAGSNSPVNRVVIHATCPDVGFPSASRKGRAVSTANYFASPSSGGSAHYVCDIGETVQCLSESTIGWHAPPNPHSLGIEICADGGSHASFRVPGHAYTRGQWLDPRVWPAVEKAAVLCRQLCDKYNVPKRKLSVSDLKAGKRGVCGHVDVTDAWHQSDHDDPGPWFPWDRFMAVVCGGSGSEELTVADVKALHDQIKQLSAQLAGSVNKLHHDVGVVQAQNGDLGKRVDALSWVKNPVTGKLWRTKDALWSVWYYVLECRSRIDRLESAVNDLKK
tr|A0A0H4IS52|A0A0H4IS52_9CAUD	Lysin	Propionibacterium phage Lauchelly	MRFIPAAHHSAGSNSPVNRVVIHATCPDVGFPSASRAGRAVSTANYFASPSSGGSAHYVCDISETVQCLSESTIGWHAPPNPHSLGIEICADGGSHASFRIPGHAYTREQWLDPRVWPAVEKAAVLCRQLCDKYGVPKRKLSAADLKAGKRGVCGHVDVTDAWHQSDHDDPGPWFPWDKFMAVVCGGSGSEELTVADVKALHDQIKQLSAQLTGSVNKLHHDVGVVQVQNGDLGKRVDALSWVKNPVTGKLWRTKDALWSIWYYVLECRSRIDRLESAVNGLKK
tr|A0A0H4IS90|A0A0H4IS90_9CAUD	Lysin	Propionibacterium phage Attacne	MRYIPAAHHSAGSNSPVNRVVIHATCPDVGFPSASRKGRAVSTANYFASPSAGGSAHYVCDIGETVQCLSESTIGWHAPPNPHSLGIEICADGGSHASFRVPGHAYTREQWLDPRVWPAVERAAVLCRQLCDKHGVPKRKLSVADLKAGRRGICGHTDVTDAWHQSDHDDPGPWFPWDRFMAVVNGKDESGELTVADVKALHDQIKQLSAQLSGSVNKLHHDVGVVQVQNGDLGKRVDALSWVKNPVTGKLWRTKDALWSVWYYVLECRSRISRLESAVNDLKK
tr|A0A0H4ISD2|A0A0H4ISD2_9CAUD	Lysin	Propionibacterium phage Stormborn	MRFIPAAHHSAGSNSPVNRVVIHATCPDVGFPSASRKGRAVSTANYFASPSSGGSAHYVCDIGETVQCLSESTIGWHAPPNPHSLGIEICADGGSHASFRVPGHAYIREQWLDPRVWPAVERAAILCRRLCDKYNVPKRKLSAADLKAGRRGICGHVDVTDAWHQSDHDDPGPWFPWDKFMAVVCGGSGSEELTVADVKALHDQIKQLSAQLTGSVNKLHHDVGVVQVQNGDLGKRVDALSWVKNPVTGKLWRTKDALWSVWYYVLECRSRIDRLESAVNGLKK
tr|A0A0H4ISM7|A0A0H4ISM7_9CAUD	Lysin	Propionibacterium phage Ouroboros	MRYIPAAHHSAGSNSPVNRVVIHATCPDVGFPSASRKGRAVSTANYFASPSSGGSAHYVCDVGETVQCLSESTIGWHAPPNPHSLGIEICADGGSHASFRVPGHAYTREQWLSPQVWPAVEKAAVLCRRLCDKHGVPKRKLSVADLKAGRRGVCGHVDVTDAWHQSDHDDPGPWFPWDRFMAVVCGGSGSEELTVADVKALHDQIKQLSAQLTGSVNKLHHDVGVVQVQNGDLGKRVDALSWVKNPVTGKLWRTKDALWSVWYYVLECRSRIDRLESAVNGLNK
tr|A0A0H4ITG0|A0A0H4ITG0_9CAUD	Lysin A	Mycobacterium phage Phamished	MSDLSTRSSGTSTVTRMPRYMPMRAGTYTLSSGFGPRWGSQHRGLDFAAKDGTPIYAAQGGTVAYIGRADGFGQWIVIDHPAADGSGTTVYGHMWDAFATGLRQGQRVEAGQLIAYVGSNGQSTGAHLHFEVHPTVWRQGSQIDPKPWLANALNPGDPAPAPEPSPAPPKGGTLPKLTDPFTGELWSPNRYHPRGLGDPRWIVVHTQEGGRTARDLAAYLAQKSSQVSYHVVVDDREVLKVVAEGDAPWAAAGANKYAFHICMAGSYASWSRNKWLDVDTSDGKNEDLQLTKTAHVIAWWCDKYGIPPVWIGGRNIPPWGLDGVCGHVDLGAWGGGHTDPGPNFPRDELMRRVNQFLVGTELPPLPTPPPVTVPGTKPDQYGDWMLYRGNPRNDADRVR…
tr|A0A0H4IU50|A0A0H4IU50_9CAUD	Lysin	Staphylococcus phage 55-3	MQAKLTKKEFIEWLKTSEGKQFNVDLWYGFQCFDYANAGWKVLFGLLLKGLGAKDIPFANNFDGLATVYQNTPDFLAQPGDMVVFGSNYGAGYGHVAWVIEATLDYIIVYEQNWLGGGWTDGIEQPGWGWEKVTRRQHAYDFPMWFIRPNFKSEIAPRSVQSPTQAPKKETAIPQPKAVELKIIKDVVKGYDLPKRGGNPKGIVIHNDAGSKGATAEAYRNGLVNAPLSRLEAGIAHSYVSGNTVWQALDESQVGWHTANQLGNKHYYGIEVCQSMGADNATFLKNEQATFQECARLLKKWGLPANRNTIRLHNEFTSTSCPHRSSVLHTGFDPVTRGLLPEDKRLQLKDYFIKQIRAYMDGKIPVATVSNDSSASSNTVKPVASAWKRNKYGTYYMEE…
tr|A0A0H4J0L5|A0A0H4J0L5_9CAUD	Lysin	Propionibacterium phage MrAK	MRYIPAAHHSAGSNSPVNRVVIHATCPDVGFPSASRKGRAVSTANYFASPSAGGSAHYVCDIGETVQCLSESTIGWHAPPNPHSLGIEICADGGSHASFRVPGHAYTREQWLDPRVWPAVERAAILCRQLCDKHGVPKRKLSVADLKAGRRGICGHTDVTDAWHQSDHDDPGPWFPWDKFMAVVNGHGGGSSSEELSMADVQALHNQIKQLSAQVAQSVNKLHHDVGVVQVQNGDLSKRVDALSWVKNPVTGKLWRTKDALWSVWYYVLECRSRIDRLESAVNGLKK
tr|A0A0H4J0X6|A0A0H4J0X6_9CAUD	Lysin	Propionibacterium phage Wizzo	MRFIPAAHHSAGSNKPVNRVVIHATCPDVGFPSASRKGRAVSTANYFASPSAGGSAHYVCDIGETVQCLSEGTIGWHAPPNPHSLGIEICADGGSHASFRVPGHAYTREQWLDPRVWPAVERAAVLCRQLCDKHGVPKRKLSVSDLKAGRRGICGHTDVTDAWHQSDHDDPGPWFPWDRFMAVVNGGSGSEELSMADVKALHNQIKQLSGQVAQSVNKLHHDVGVVQVQNGDLARRVEALSWVKNPVTGKLWRTKDALWSVWYYVLECRSRIDRLESAVNGLKK
tr|A0A0H4J3E2|A0A0H4J3E2_9CAUD	Lysozyme	Shigella phage Ss-VASD	MSRKFRYGLSAVVLALIAAGASAPEILDQFLDEKEGNHTTAYRDSAGIWTICRGATRVDGKPVIPGMKLSKEKCDRVNAIERDKALAWVEKNIKVPLTEPQKAGIASFCPYNIGPGKCFPSTFYKRINAGDRRGACEAIRWWIKDGGRDCRIRSNNCYGQVSRRDQESALACWGIDR
tr|A0A0H4SQ70|A0A0H4SQ70_9VIRU	Lysozyme 1 (Fragment)	Cyanophage cp-OS	MQSIDFGRALDFTLRWEGGYVNHPSDPGGATNRGITQVTYNQWRTQKGLPTREVRLIEEDEVRSIYWQFYWAPVEGRTAPSWVQFRVCLFDTFVQFGVFGGTFLWQKVCGVPADGQWGPVTSRATENLVSTKGPLWSGMALVGERVRYRAQRVSQNRSQLAFLQGWLNRDSDLLLYLLNLR
tr|A0A0H4TH14|A0A0H4TH14_9CAUD	Endolysin	Yersinia phage vB_YenP_ISAO8	MTTAIKSTAVGCSVAAVLAMVATFHPNELRTSQAGLELLAGYEDCRLAAYKDHVGVPTIGVGSTKGVCMGQVIDVAKAAEMFVRDVREAEQCVITHFNGKAMPQSVFDSTTSLVYNNGCYGTRWNKKANRPTWIQRYAVAEDWSNVCARHMDFVNAGGQRSQGLVNRRTKEIQHCVSYRISGNGL
tr|A0A0H4THJ6|A0A0H4THJ6_9CAUD	Lysin A	Mycobacterium phage Kinbote	MADPALVSSRPVRFYPLGTGRIVTSAFGSTTGRSAPHGGVDFGRAGGSAGMPVYAIQSGTVIYAGAASGYGGPDPAGWLVIDSDDAEGGGCLEYGHIVREVNRGDHVTAGQRIGHINPNNRTNGGVAPHLHVTDWPHAYGQGSRQNVMARLSGAREPEAQAAPTPTEQGTVVGDPVWLADVVRPTVAKFAEYPGWRNRGHGDFKDIRGVMVHHTGGPASAASIANGRPDLAGPLAQLHISRDGTVTVVAVGVAWHAGAGSYPWLPTNMGNWHLIGIECEWPYGEPGINERNAYTVRWRDPEIIALRNTCAAILLRLGLGVDRLIGHKDYAGRAQGKWDPGNMSMDWLRGEVRKDMDGFVFPGEDIVNVTPPPVPAPVPAPPATANVLLHRGMSGPNVVK…
tr|A0A0H4TI64|A0A0H4TI64_9CAUD	Lysin A	Mycobacterium phage Ovechkin	MTTKDQVAQITIAEAKARGYTRSECLAVMSTFYQESGWNDTIWDPTHTTYGIAQQDGSYPHRFDGAAAQIKGFFDKLDVWRAKPGASTDIWLNICWMQQAPNWPSADYWYANGRRAYLTEIKSRIATVTPYLDKYWPADGGTAVPENRPPYNEFPIWSNNNSARSGKPTMFLIHTQEGGGGDAAAENLAKWFQNGNGVSYHYTISQASDGGVTVVDCVDTDRAAWSVGNANSISINLCFAGSRASWMRDQWMKQSNAIDVAAYLAVQDAKKYGFTPLVVPPPYMNGRPGISDHRWVTDVFKWGTHTDVGANFPWDYFTECVNHWAAGGKTEPEPPKVKRFPDDWTDREILVEILRQLRGYNLTGWPQLGDKTLVDAVAEIRNVVCDK
tr|A0A0H4TJG1|A0A0H4TJG1_9CAUD	Lysozyme	Klebsiella phage Sushi	MGIKTRVTFAAAVAIAVAFLPKVEDTKYNVYMDIAGVPTVCEGITGPDVIKGKTYTRSECDALLTKHIQVAKRTVDSKIKVDVPDTFRASMYSFTFNAGGGAYSGSTMLKLTNQGRLREACEQLYRWTYYRNPKTGKMEKSKGLHNRRVQEYQLCIKELK
tr|A0A0H4U066|A0A0H4U066_9CAUD	Endolysin	Acinetobacter phage Fri1	MILTKDGFSIIRNELFGGKLDQTQVDAINFIVEKATESGLSYPEAAYLLATIYHETGLPSGYRTMRPIKEAGSDSYLRSKKYYPYIGYGYVQLTWKDNYERIGKLIGIDLIKNPEKALEPLIAIQIAIKGMLNGWFTGVGFRRKRPVSKYNKQQYVAARNIINGKDKAELIAKYAIIFERALRSL
tr|A0A0K0L8Z4|A0A0K0L8Z4_9CAUD	Chitinase class I	Pseudomonas phage vB_Pae_PS44	MKITKDILITGTGCTTDRAIKWLDDIQAAMDKFHIESPRAIAAYLANIGVESGGLVSLVENLNYSAQGLANTWPRRYAVDPRVRPYVPNALANRLARNPVAIANNVYADRMGNGCEQDGDGWKYRGRGLIQLTGKSNYALFAEDSGMNVLEKPELLETPAGASMSSAWFFWRNRCIPMAESNNFSMVVKTINGAAPNDANHGQLRINRYVKTIAAINQGS
tr|A0A0K0MWD7|A0A0K0MWD7_9CAUD	Lysozyme	Streptococcus phage APCM01	MTSLKKGNYFIDVSGYQPADLHGVCSASGTNKTIIKLTESTGYYNTSATSQVATSDCIGFYHFARFGGSVAQAQAEANFFLSTLAKTDVKYLVCDYEDSASGDKQANTDAVLAFMNVVASAGYKPIYYSYRPFTLANVYHDQINAKYPNSTWIAAYPNYAVTPDPVWSIFPSIDGARWWQFTSTAIAGGLDKNVVLLDDSAVNEILKGLEEDMDYTIREKSGKYPYMVLTHGSAVAVGHIDTISAFQSAGAKDLNLDTDDYQRLIAVINKGK
tr|A0A0K0MWL2|A0A0K0MWL2_9CAUD	Endolysin	Streptococcus phage APCM01	MLKKTLTIIGLSASLLIVSARASAHTSRLTLDQTNELYTRLAAEGRGVDDDCAYGMQCVDIAYDLTRNYAGVPISGNAIDLLDSARAAGYEIVSANKPPRAGDLFVMDTSTVYGHPFGHTGYIYKVNPDGSFETVEQNVGDDSNLYTGTVAKFMHRTRDYMLGYIRLAYRK
tr|A0A0K0MWR8|A0A0K0MWR8_9CAUD	Putative lysin	Gordonia phage GMA5	MTFRTVYGNTYSENGWRMCNADETVVVRVADMPLRVRGGYAAEALGAWARWYHENVEPIDRYKPLDDWGWSQTNDVGTSNHLSGTAIDLNATQYPWGARVMPAERIRKVRTGLRLFEGVIFWGADWDRADEMHFQLNGGTAAGTGASAKLADFCRRRIRDGRLIGEDDMSDADVNKIVDRIEGFIKAYLGPNNSDTKDVREQLTGSRDLVYVTDPHSGKRVVDLAASYRGFQQTGGRSMLDTVAAIGAAVGVPNCHDTKAVR
tr|A0A0K0MX08|A0A0K0MX08_9CAUD	Putative lysin	Gordonia phage GTE6	MTYSARALGYARRVAAVGKSLGITPRGIKIAFATMIVETAVNDADGNLTLRNLANSKVPASLKIPNDGIGSDGYSVGVFQQQVRQGNGGEWWWGDAATCMNIESSARLFFTRLAKLNYNGSGSPGSYAQAVQGSAYPDRYDKRFAEATALYDLVAGDVPATTPPTGGSNVAIGYGITHTIYGYNAGSIGTGNSNGNRSRTDFAAVHTQEGGNGDAIGLANYANGAEVAYNIEVDDEHTVLNVPVTEGPWAAADANNVAFHLCFAGSYAAWSSSRWLSKDASDGLDEDAMLWRGARAVAAACQQFGIPVKRVGATSYAAGNWPSERGICGHVAFGSRGGGHYDPGTGFPWAEFIRRVQTFFATAPAPINLIEAEAKVAASWIGKRLAVAGQAGETAILKA…
tr|A0A0K0N570|A0A0K0N570_9CAUD	Peptidase	Tsukamurella phage TIN2	MPTRYHPLKKGYVITSPFGWRAFDNAVHTGIDFGSSTGSPANWPVYAIQGGTVLHFGAASGYGGPDPAGWIVIDSSDAEGSGVFEYGHIIREPWVKENAKVKAGDKIGYINPNRNTNAGVDPHLHVSYMPYEYNPKKKKDFAPLLSGARFAGEPLPVEQPSTGGTKMSDGSEVRVQLRGPGDNGWTQLAPQPDDQGNRFSIFKGRNVTAQTVVEALATIVFELTFRLPRAGRGYLDFKKRKGDTVLGHSASAAAIAAENQEILRRIAAKMEVDVSDIGGTQ
tr|A0A0K0N5D8|A0A0K0N5D8_9CAUD	Putative lysozyme	Tsukamurella phage TIN2	MSVKIIGDIAAEFNRLGGRSVFTRGWESRGNGQTSNYGGLLLHHTAGSRNVNIDQILISGRWDLAGPLCNFCIMYDGDLGVIAAHPANHAGASGGWDTAPFPRTGLFNREIIGCEIQYPGVEPMAQVQYESAKRLATATLNVLGKAGQYQWVKFHQGTSIEGKWDPGYAEGKTYNISSFRNDAKGTVQGEDMNSLDWKDNLRQLVGYPE
tr|A0A0K0N5F1|A0A0K0N5F1_9CAUD	Putative lysozyme	Tsukamurella phage TIN4	MSVKIIGDIAAEFNRLGGRSVFTRGWESRGNGQSSNYGGLLLHHTAGSRNVNIDQILISGRWDLAGPLCNFCIMYDGDLGVIAAHPANHAGASGGWDTAPFPRTGLFNREIIGCEIQYPGVEPMAQVQYESAKRLATATLNVLGKAGQYQWVKFHQGTSVEGKWDPGYAEGKTYNISSFRNDAKGTPQGEDMNSPDWKDNLRQLMGYPE
tr|A0A0K0N5N5|A0A0K0N5N5_9CAUD	Putative lysin	Gordonia phage GRU3	MSFRTVYGYTYSENGWRMCNADETVVVRVAGMPLRVRGGYAAEVLGAWARWYHANVEPIDRYKPLDDWGWSATNDVGNSNHLSGTALDLNATQYPWGARTMPAARKALVRKGLALFEGTIFWGADWDRADEMHYQLNGGTAAGNASSAKLADFCRRRIRDGQLIGEDDMSANDVNEIVGRIEGFIKAYLGPNNSDTKDVREQLTGSRDLVYVTDPHSGKRVVDLAASYRGFQQTGGRSMLDTVAAIGAAVGVPNCHDTKAAR
tr|A0A0K0N5Q5|A0A0K0N5Q5_9CAUD	Putative peptidase	Tsukamurella phage TIN3	MCAAADFPPLPPLKEDIMPTRYHPLKKGYVVTSPFGWRAFDNAVHTGIDFGSSNGSPASWPVYAIQSGTVLHYGAASGYGGPDPAGWIVIDSSDAQGSGVFEYGHIVREPWIKEGVAVSAGQKIGYINPNRNTNAGVDPHLHVSYMPYEYNPKKKKDFAPLLSGALFPGETAPVTPPTTGGTKMSDGSEVRVQLRGPGDNGWVQLTPQPDDQGNRFSIFKGKNVTAQTVVEALATVVFELTFRLPRAGRGYADFKKRKGDTVLGHSASAAAIAAENQEILRRLADKAGVDVSDIGKVS
tr|A0A0K0N611|A0A0K0N611_9CAUD	Putative lysin	Gordonia phage GTE8	MAVGDVVLDFDHVIIPQETYYWCGPATMQVLLSIRGIRVTEKYMADQLGTTENGTDTILYLTRELNERLGDIYRTVQVPGAGDLDQFRKHVFHSIDAGYGVGGNIMVPPSNYPLPQRGERAQYRGGWIYHYWSIVGKNERLDQMAIADSGFPDYYYWVTSKQALSMISGKGYTWAANAKVADDFLGLLTDAEIAKVLAGAAQVGEPHRGS
tr|A0A0K0N6C3|A0A0K0N6C3_9CAUD	Putative lysin	Gordonia phage GTE8	MDVATLRKALAPTPLTDDELARHLPAVEAAMTQAGVTTVRRAAAWFSQITVESGGLRYFEEIWGPTSQQRGYEGRSDLGNTVPGDGYRFRGRGPIQLTGRNNYREFGKWCVAQGLVSDPEHFTKNPDLVATPKWGFLAAAKYWAMTWRRGKSINEWADAGDILAVSRCVNGWVDGSYPYHYAERKKSWDNCLALGEAILPGGFLMAIDEAGQRKILGAAIQTADAQQTDLEKGVIGPRPQRHTQFYNVDGNPSLAAKGKKLAYLRAMVMDLWNELVYDGYVAEVEDPALDDKRYGSPVRFITAIHKNVRQSFLLIRAIADKVGVDTKAVLEPAPSIEEKK
tr|A0A0K0N6L3|A0A0K0N6L3_9CAUD	Putative lysin	Gordonia phage GMA4	MTWRGDPTWLADVLRAEGLKVIEEPGWKQRGHGDFLDIRGIIWHHTAGGGSGDWRIVRDGRPDLPGPLAQLVLERDGTYRVIAAGVCWHAGRGSWPGWPTNNANYHTIGIEAVNDGRGQPWPAVQLDAYRRGTAAIARKAGFGASMAAGHREYSSEGKIDPTGINMDAARADVGRLIKGAPKPAPLPNLINEAAEASKAWIGKRLTVGENKLFGADGKLIGAWAEFAAGHVYWRNGAKRAIAVPHDGGLFDAWAARGWERGELGFPFYPHAVVEGGRVQYFEGGTLLVQAGGDPKGHVVHGRIGEHYAAMKSEQGPLGWPLSDEEKVPGTDNITQRFEHGRLTWSPSGIVVQLEAVA
tr|A0A0K0N6L7|A0A0K0N6L7_9CAUD	Putative lysin	Gordonia phage GMA2	MTVHKDLTGISIPKGGTSGMWNAANTIKQVIVIHDTESGNAAGALNWMRSQQNGSYHILVDTDGDSFRMVPDSRQAWAAAATGNRIGLHVCATGYASWRLKMLSKLQSDPKPATMAGRVDNPKDGICTDTGSRRASTVRWADHPAMLEIIAQNVAQWSVTYNIPLRILNAEQVRAGLKGICGHNEISLAFRQTDHTDPGVNFPKTRIVARAIEIVSEKANLLGLTDSELAEVARNFNQLGPA
tr|A0A0K0N739|A0A0K0N739_9CAUD	Putative peptidase	Gordonia phage GMA7	MTTRYHPLKRGYVITSNFGWRSFDNAVHTGIDFGNPKGSSAGWPVYAIQGGRVIFAGSASGYGGPDPAGWLVIDSDDSQGSGVFEYGHIVRSPRVTVGTVVRAGDQIGTINPNSATNGGVAPHLHVSYMPYEYNPKKKKDFAPFLTGATFPGEAAPAPKPSENNTGGTMSDAKDVRVQLRGPGDNGWTQLAPQPDEKGVRFSIFKGRHVTAQTVVEAFATVVFELTYRLPRKGRGYADYKSRAGDTVLGNAGNAAAIAAENQDILRRIEDKLDGK
tr|A0A0K0N745|A0A0K0N745_9CAUD	Putative peptidase	Gordonia phage GMA2	MSEVVLDFEFMEASLPKLQVDPRARKTFPSEAAEELARKGVLNYDYYVQNTGYWCGPTTVQMILKARSVTASQSALATRLRTTTNGTDYIGQFPPVLNSFLPAAKYFHKDSPKKDALWNYVVDSIDAGYGVAANIVARSYNKPPGYPGYDVWHYVPVFGYGTKGSTKRIFCGDSANFSGVKSWWASLDQMTSLVSEKGIAPASAGKPKNFLGATDEEIQQLKANFNQLGPS
tr|A0A0K0NKI0|A0A0K0NKI0_9CAUD	Uncharacterized protein	Gordonia phage GMA3	MAYVNGPQMMRDIANMCHELFGTTIVYSNGWETRGNGQDWAYGGPKGFIDHHTAGGNNIYLDGNLITGVPGLSGPLCNFAGLYDGDLAVVAAYPANHAGASGGWDTAPLPVTGMFNREVLGIEMQYRGVEPMSPAQYQTLLAVNYCAAKVLNWPSFNRIKNHQGTSIQGKFDMGFAPGKTYDIAAIRRDIAAKGGTAGTDDKLWNDIQLQMMGTKG
tr|A0A0K0NKS2|A0A0K0NKS2_9CAUD	Putative lysin	Gordonia phage GMA6	MADRVGIDFSANEIDPAAIKAAGVEAVINYISEARPSAPWMKAVKPMKAEYAKRLRDAGIQIVSNYQYGKTGDATPSDWRGGYEAGKRHGAIALSNHWKAGGTPWRPCYAPCDDNPTMDEVTKYVLPFIKGWAEVWGKEYTGIYCNAQTWDWLKSLGAPVTWFWQHNWDGKAEHPHHPDAHMHQVRIDKDRVGGTGVDWNILLKADYGQWSLSKNPNPIEKFPIVDMIKTSGVGYNAGNSGRLRVYLHSSEGKDWVSTARGTMQYQATSQTGSYHYLIDDNEIIQTIALNNSAWAVLSDNDVSINICLVLSSGATGYGITARENQPKSRAQWLEHEKMLKMLRFLIDHVCRETGIPKTRVDIKGVGQNKRGVSSHNNYTYGSVVLKGFKDGTHWDIPDT…
tr|A0A0K0NKU4|A0A0K0NKU4_9CAUD	Putative lysin	Gordonia phage GMA3	MTRTLIDSGARIEAAGIKRAGHVGSFGYLSTSRPGTFFSGKPIRQDWVNDMNSLGLMIVSCWQFGKNATADWRRGFNGGVADAKAAARKHRELGGPDDAPIYFAVDDDVNLSDYRLFVRPYLQGVNSVIGVNRTGVYGHDECVTWAATDQLLGKTRDGSGKTFGWQTRAWSEGDISRYACVYQRIVDTASTPGPPIDGNPTDVNDMLCDDIGQWNYGGGKWNDILTQMLGTKD
tr|A0A0K0PVI5|A0A0K0PVI5_9CAUD	Endolysin	Roseobacter phage RDJL Phi 2	MTTPIRMTSSQIRKLQRQLNRLGYGPLDVDGVYGPKTKRAHTKATNDRNGSDRQFQRPRTHVIHATDWPINSQQDLIAFYGSPGGPQCTAGKVILPFPFKIAWDLDKSVSRFSCHDKVVQPMTGIFRDAAAHYGEAEFRRLGLDLFGGCYNNRAIRGGSRKSTHAWGIAVDLDPARNRLRWGRDRAVFARPEYEPFWQIVEAYGATSLGRAANFDWMHFQFADQI
tr|A0A0K0QS04|A0A0K0QS04_9CAUD	Endolysin	Citrobacter phage IME-CF2	MFKFSQKSINNLKGVKPELVKVVNRALELSTVDFGVREGLRTVEQQREYVRQGVSQTMASKHITGDAVDLYPSKLPDGWQKNPKVWLPVLEAMKKAGDELGVKLRFGINWKNDPNLPIETKFIDAPHIELA
tr|A0A0K0VLG5|A0A0K0VLG5_9CAUD	Lysozyme	Klebsiella phage KLPN1	MGMKTRLTFSAAVAIAVAFLPEVEDTKYNVYMDIAGVPTVCEGITGPDVIKGKTYTRSECDALLTKHIQVAKRTVDSKIKVDVPDTFRASMYSFTFNAGGGAYSGSTMLKLTNQGRLREACEQLYRWTYYRNPKTGKMEKSKGLYNRRVQEYQLCIKDLK
tr|A0A0K1LIU2|A0A0K1LIU2_9CAUD	Lysin A	Mycobacterium phage UnionJack	MSFRTVYGYEWSENGWRMCNRDECDIVKIPELYLVDTAPLRKGAPLTILGAWIYWYDRNVEEIFTPVWGWSATNDVANSNHLSGTAVDICAPKYPWKRYTMTADKVAKVRQGLDLFEGTVFWGRKWGETGVSSPDEMHYQMAFREGDARNEAFAKKLKDGYLGIYKAAPPAPALDPIAKHQKFLKEATERELLVYIADQLGPGHPDWRSKGTTLRDKVFGL
tr|A0A0K1LK07|A0A0K1LK07_9CAUD	Lysozyme	Escherichia phage QL01	MDIFDMLRQDEGLDLNLYKDTEGYWTIGIGQLITKNPSKDVARAELDKLMGRVCNGRITMAEAEQLFNQSVENARRAILRNPKLKPVYDVLDEVRRCALINMVFQMGEAGVAGFTNSLRMLQQKRWNDAAVNLAQSRWYKQTPNRAKRVISTFKTGTWKAYENL
tr|A0A0K1LK41|A0A0K1LK41_9CAUD	Peptidase	Vibrio phage H188	MNTAHFKAKEFMCNCGCGQTKPNSELMAVLQLVRLHFNKPVVITSSYRCPKHNKAVGGASKSKHLEGIAADIQVKDIEPMEVYHLLDSIFPNHYGIGSYKTFTHIDVRPTKARW
tr|A0A0K1LKD3|A0A0K1LKD3_9CAUD	N-acetylmuramoyl-l-alanine amidase	Staphylococcus phage vB_SauS_phi2	MQAKLTKKEFIEWLKTSEGKQYNADGWYGFQCFDYANAGWQVLFGYNLKGVGAKDIPSANDFNGLATVYQNTPDFLAQPGDMVVFGSNYGAGYGHVAWVIEATLDYIIVYEQNWLGGGWTDGVQQPGSGWEKVTRRQHAYDFPMWFIRPNFKSETAPRSVQSPTQASKKETAKPQPKAVELKIIKDVVKGYDLPKRGSNPNFIVIHNDAGSKGATAEAYRNGLVNAPLSRLEAGIAHSYVSGNTVWQALDESQVGWHTANQIGNKYGYGIEVCQSMGADNATFLKNEQATFQECARLLKKWGLPANRNTIRLHNEFTSTSCPHRSSVLHTGFDPVTRGLLPEDKRLQLKDYFIKQIRAYMDGKIPVATVSNDSSASSNTVKPVASAWKRNKYGTYYMEE…
tr|A0A0K1LKR7|A0A0K1LKR7_9CAUD	Peptidase	Rhodobacter phage RcTitan	MTLKPYPHIYPNVSAVPLGEFQARWPNFHPSEIACRGTGKVAFNFEAMDKLQALRVRRNRPLILNSAFRSAEHNRAVEGAPGSKHLTAEAFDVSMSNHNPDEYEEDAKAVGFTGFGFYPRSNFIHADIGPARSWGSRFPKTVTGLPTENKAAPEALKEDKSAVAALVGGGGSVAGAGVMVSSLGALSPTAQVIAVVAFVIGLGAMAYIFRRRLKALSE
tr|A0A0K1LL70|A0A0K1LL70_9CAUD	Endolysin	Rhodobacter phage RcRhea	MVPLFIGLALGVGLILGRIRRAPVKATAAGGAVAAILSAAAAFVGPWEGLETDAYLDRIASPAVWTVCYGETRGVKAGDSYTAEECADKLAVALGEYRGQLAACIPDLPRQPEGVQVALTSWAYNVGGGAACGSTLARMANAGDWRGACDQLPRWNKAGGKVVRGLTNRRAAERDLCIKAIGG
tr|A0A0K1LLX7|A0A0K1LLX7_9CAUD	Endolysin	Caulobacter phage Sansa	MQQNLKDRGLYTGVIDGDVGPASLQGLAEYVTDGAAPDDIGRQLAKWLPIGNIEGRTLVTAFLAHAATESKLRPIAENLNYSVDGLIESFGRHRISIAEAQKYGRAPGRPANQEMIANIVYGGEWGRKNLGNTQPGDGWERRGMGIIQNTGRAAQREAGKRVGMDFEARPELLLTLEGAVAGAVGFWIWKGLNAICMQPGDTTEAETRAINGGFNGLEERRRNKTRLRQIWPY
tr|A0A0K1LLY2|A0A0K1LLY2_9CAUD	Peptidase M15	Rhodobacter phage RcSpartan	MTLKPYPHIYPNVSAVPLAEFQARWPNFHPSEIACRGTGKVAFNFEAMDKLQALRVLRNRPLILNSAFRSPEHNRAVDGAPGSKHLTAEAFDVSMSNHNPEEYEADARSVGFTGFGFYPKSNFIHADIGPSRQWGDRFPKTATGLPVERKAAPETLKEDKSAVAAIVGGGGSVAGAGVMVSSLGALSPTAQIIAVVAFVIGVGAMAYIFRRRLKALSE
tr|A0A0K1LMD7|A0A0K1LMD7_9CAUD	Endolysin	Bacillus phage Silence	MTVKFFFDFGHGKKRTADGRGDPGAVNEKEGLIESDLVEIIGGHAAEFLKNNYTGFEIGYTRKDDSFVSLSNRCKKANAWGADYFISFHINAGGGTGYESFVYTNASSKSVALQNMINAKAIAAAKKHGLGVHGDASKRKNLAVLRGTTMPAVLTETCFIDSSRDIKLLKNSAFLKDMGYAYGQALAEFTGLPKKAVSKPAPSVPASTGIKLLVVEYDGKDGLNYRSKPDYTAKPVGVARKGDAFTIVDEEGDFYKVKSGYYFTKNPKYVSVKTK
tr|A0A0K1LMN3|A0A0K1LMN3_9CAUD	Lysozyme	Citrobacter phage Merlin	MNIFEMLRIDEGYDSKIYKDTRGYYTIGIGHLLTKDPSLAVAKAALDKLVGRKCDGVITKAEAEKIFAKDVDDVVAGIQRNALLKSVYDSLNGDDPRQAALMNMVFQMGVTGVAGFTNSMALIKSKQWDKAAINLAQSKWYKQTTNRAKRVIATFKTGTWAAYENL
tr|A0A0K1LN56|A0A0K1LN56_9CAUD	Endolysin	Caulobacter phage Seuss	MNLSDLQAHLKTSGRYSGKVDGIWGRLTSSAILLMMTDGPDTALVEADFAASAQRLAVPIRNIKAVTQVEAPGSGFQAGLPKILPEPHRFSRNTGGRFDRTYPTISYPNWGARPYPATQDARYDTLLAMVRLDVDAGFASASYGRFQIMGENAGMCGYASSMAFAEAMARDEKTQLRAFEAFVTKKGLVQALRQISTNPADCVPFARGYNGTGFAKQNYHGKIAAAVR
tr|A0A0K1LQC3|A0A0K1LQC3_9CAUD	Endoribonuclease	Klebsiella phage Miro	MKKIIIAASIFLCSFSGNAATDPLGDFIADLPTHQLPLQKATVKPPANKNSPSYIKDLDNITPKQKEVLEYAYRVGHNYDLKTAKPVEKDKAKRLGYHLAAIVWIESRACENVGKGKKGHHAYGCWQVTARSASARMDKSYPKRVVIKKLETLQGGSKYAIYELEYWLDYHKGDLKKALASYNAGFKYTKKEARDYARMVNTTAKLLEEKQII
tr|A0A0K1LRP3|A0A0K1LRP3_9CAUD	Lysin A	Mycobacterium phage Godines	MTLENGWPECDLADCDYATIPGTPLRLPFQRGIPFIILQAFLRDLNDFIEPANNARHYTDEGSWTEDNSVYTSNHKGATAFDYNWSDHPLGYAAPDPRAGWNGSVLIKGDQTPAVRELLAWYTFEGLQLVWWGNDWNSPKDSMHFQMGYGTATADGRAKATRFIDRFIRADGYSTYRRGGVPRGGGAAVPPVSVGLTPAVLAKVMDNRVSMARYEVLAPQLISAFHLAGCDTLLRRRHFLAQVGHESGGLKYQEEIASGAAYEGRADLGNTQRGDGVRFKGRDFIQITGRSNYTRLSQWAYGRGQVPTPTFFVDHPEALATDAYAFLGVVWYWTQARDMNALADRDDIVAVTKAVNGGTNGLEDRKAFYARAVAAGDNLLDPVPTDEWEALMADGQKDQ…
tr|A0A0K1LRS8|A0A0K1LRS8_9CAUD	Lysin A	Mycobacterium phage Barriga	MSFRVVNGNTHTEKGWRCCNRDECDIVRIPGLYLTDTAPIRKGAPLTILGAWLYWYDRNVEEIVTPIWGWSLNNDVLGQPGKNNGSNHLSGVAVDVNAPKYPWGTYRMSADKIAKVEEGLRLFEGTVFWGRRWSKPDEMHYDLSYPEGDPRNEAFAKKLLDGYLGIYKPATQVSAAPILAAATGLSEARAAEILPAVRSGLRESECTNVNRIAMWLAQIGHESGSFQYTEEIAKNGRYAPYIGRTWIQITWDYNYRSFSQWAYAFGMVPTPDYFVVNYRELADLKWAGIGPAWYWTVARPDINELSDRRDLNTVTRRINGGTNGLADRQARYNRALAQGDALLQLLHEEDDFLSALTDAEQRELLDLARQQAKYKRKSRSPLHWPHEGEVDTIAGLSWS…
tr|A0A0K1LS76|A0A0K1LS76_9CAUD	Lysin A	Mycobacterium phage Madruga	MPFAPNAYTPDTIMIGIIRACKQLGVDDLATVCAIACSAVESNHKMYANEADPDTLNYPYQALSKDKNSAGIYQQRAPWWDDPDTDDNGGSSDRMDIFRSTKMFINSLLKQKNPTYRENPGVAIANVQQPAPQYRGRYAERMDESWANFNRLKGAAMAPPTGTTPTPAPEVSAPPKPEFRELNYMTGGGRTTRTRPIINFFLHTEEGNASAEALAIYCNGKNGVSYHYTLRDRILCDVVDTDYASWSVLDANVFSINLCFAGSRASMTREQWLQREDDIKIAAWIAVQDCRKYGQSMSTFVIKPPYSFKGPGISDHKYVTQALKIGTHTDVGPNFPWDVFEKYVLLYNGNTNSGDEMTKEEHDKLFQLWGVFMNDTWSSSPYAPPSEGNRWPTKEMIRH…
tr|A0A0K1LSK8|A0A0K1LSK8_9CAUD	Lysin A	Mycobacterium phage Pops	MRAGTYTLSSGFGPRWGSQHRGLDFAAKDGTPIYAAQGGTVAYIGRADGFGQWIVIDHPAADGGGTTVYGHMWDAFATGLRQGQRVEAGQLIAYVGTNGQSTGPHLHFEVHPTVWRQGSQIDPKPWLANARNPGDPAPAPAPPKGGTLAKLTDPFTGELWSPNRYHPRGLGDPRWIVVHTQEGGRTARDLAAYLAQKSSQVSYHVVVDDREVLKVVAEGDAPWAAAGANKYAFHICMAGSYASWSRNKWLDVDTSDGKNEDLQLTKTAHVIAWWCDKYGIPPVWIGGRNIPPWGLDGVCGHADLGAWGGGHTDPGPNFPRDELMRRVNQFLAGTELPPLPTPPPVTVPGTKPDQYGDWMLYRGNPRNDADRVRRVQRRLKAAYRSYAGHLEIDGDFGPL…
tr|A0A0K1LT30|A0A0K1LT30_9CAUD	Lysin A	Mycobacterium phage Quico	MTTKDQVAQITIAEAKARGYTRSECLAIMSTFYQESGWNDTIWDPTHTTYGIAQQDGSYPHRFDGAAAQIKGFFDKLDVWRAKPGASTDIWQNICWMQQAPNWPSADYWYANGRRAYLTEIKSRIATVTPYLDKYWPADGGTAVPDEPRPDFNEFPIWSNNNSARSGKPTMFLIHTQEGGGGDAAAENLAKWFQNANGVSYHYTISQASDGGVTVVDCVDTDRAAWSVGNANSISINLCFAGSRASWTRDQWMKQSNAIDVAAYLAVQDAKKYGFEPLVVPPPYVNGRPGISDHRWVTDVFKWGTHTDVGAWFPWDYFTERVNHWAAGGKTEPEPPKVKHFPDDWTDRELAVETLRQQRGYTLNGWPQLGGRTVVDVLGAIGEKLGVEGCYDVKGKS
tr|A0A0K1LTD6|A0A0K1LTD6_9CAUD	Lysin A	Mycobacterium phage Nhonho	MSFRVVNGNTHTEKGWRCCNRDECDIVRIPGLYLTDTAPIRKGAPLTILGAWLYWYDRNVEEIVTPIWGWSLDNDVLGQPGKNNGSNHLSGVAVDVNAPKYPWGTYRMSADKIAKVEEGLRLFEGTVFWGRRWSKPDEMHYDLSYPEGDPRNEAFAKKLLDGYLGIYKPATQVSAAPILAAATGLSEARAAEILPAVRSGLRESECTNVNRIAMWLAQIGHESGSFQYTEEIAKNGRYAPYIGRTWIQITWDYNYRSFSQWAYAFGMVPTPDYFVVNYRELADLKWAGIGPAWYWTVARPDINELSDRRDLNTVTRRINGGTNGLADRQARYNRALAQGDALLQLLHEEDDFLSALTDAEQRELLDLARQQAKYKRKSRSPLHWPHEGEVDTIAGLSWS…
tr|A0A0K1Y6F2|A0A0K1Y6F2_9CAUD	Endolysin	Rhodobacter phage RcSaxon	MVPLFIGLALGVGLILGRIRRAPVKATAAGGAVAAILSAAAAFVGPWEGLETDAYLDRIASPAVWTVCYGETRGVKAGDSYTAEECADKLAVALGEYRGQLAACIPDLPRQPEGVQVALTSWAYNVGGGAACGSTLARKANAGDWRGACDQLPRWNKAGGKVVRGLTNRRAAERELCIKAIGG
tr|A0A0K1Y763|A0A0K1Y763_9CAUD	Lysin A	Mycobacterium phage BrownCNA	MSFIRSKFAPRALLTVDQWIAIFVAVADELNMPDKRGAVVCAAMCAFQEAGADLQDGNGRQIWIPGNMADPCYADDPDAYPHDSEGNDGQSTGPFQQQMNQPGKAPWGWGGNYGDCAGTRKRMDPWDSTRMFFGWPGSGLRDKGYDASTAQRANDSIQRVQGSGVPNAYAQWWGLANAAYDRYLSNPIPAPPSPGGGSSGAPALTPNPAWRGDPLFLPQLLRAFGVSVTTYTDADGIRWDQRGHGDFGKISWVLWHHTGSVNETDNGIAHHPALGLAANMLIHPDGHVVLTGSGIAWHGGIGVYPGIPEDGINQISIGIECSYGPDRDGRYTLPWPEAQMNAMIAVGGAISWFLGDTLPPSHQIAHKEWAGADNPLGVNKQGKPDPGNLDMTWFRAQIA…
tr|A0A0K1Y764|A0A0K1Y764_9CAUD	Lysin A	Mycobacterium phage Dante	MSFTWFADKPLRTREQVAREVHAVSLARGLDELATVIALMTISTEVGTGTGDDRKWWCPANDRVPATKNYPHDSRSDDNRSSGYFQQQPGPNGEPWWGTPENMMTLPQAANTFLERLSDDYRRAANNPRLAGEFAQRVQQSAYPDRYADKWDEAWSVLRRALNETTPEEPVTENRPAYNEFPIWSANNSARSGKPTMFLIHTQEGGGGDAAAENLAKWFQNANGVSYHYTISQASDGGVTVVDCVDTDRAAWSVGNANSISINLCFAGSRASWTLDQWMKQSNAIDVAAYLAVQDAKKYGFEPLVVPPPYVNGRPGISDHRWVTDVFKWGTHTDVGAWFPWDYFTERVNHWAAGGKTEPEPPKVKHFPDDWTDRELAVEILRQQRGYTLNGWPQLGGRT…
tr|A0A0K1Y9C5|A0A0K1Y9C5_9CAUD	Endolysin	Streptomyces phage Lannister	MSVKIISRAQWGAKAWNGTPNSVPLSKRTEFFVHYDGGHPVTRTGNAVPQAIERVHLNQGWSGVGYNFVVDQEGNIYEGRGWNLQGAHCPNHNVSGIGVQIAIGGDQAPSDKALAATRALYDEACRKTGRTLAKKGHKDGFATACPGPKLYAWVKAGMPAPKGSTPAPAPAPKPSGSTYTVVKGDTLSGIGAKLKKNWQDIAKLNGLKAPYLLSIGQKLKLPGASAPAPKPVSKIVALNPAVKPGATHPQVAELQQLLIKAGYGPIPGAVTKFYGEQTKKAVIRFHRKNPQFSVGSVIDPSIGPKGFAELQREAGRR
tr|A0A0K1Y9L3|A0A0K1Y9L3_9CAUD	Endolysin	Streptomyces phage Amela	MSVKIISRAAWGAKPWTSTPYTAPLSKRTEFFVHYDGAHPVGRKGSAIPKAIENIHLGNGWSGIGYNFVVDQDGNIYEGRGWDLVGAHCPNHNTSGIGVQIAIGGDQEPSEKALAACRALYDEACRKTGRTLAKKGHKDGIATACPGPKLYAWVKAGMPVKAAPAPAPSKPAPAKPATGTYVVKAGDTLSLIGERLKIKWSEIARVNGLKAPYTIVVGQKLKLPSGTATGAKPAVKPASKIYKLSDAVKPGVRHVQVKDIQQLLLKLGYKIPGAVTDFYGPATEAAVAAWHERNPKFKNYGLRRDTRLGPSGYIALQKQCGRR
tr|A0A0K1Y9U1|A0A0K1Y9U1_9CAUD	Endolysin	Streptomyces phage Verse	MSVKIISRAAWGAKPWTSTPYTAPLSKRTEFFVHYDGAHPVGRKGSAIPKAIENIHLGNGWSGIGYNFVVDQDGNIYEGRGWDLVGAHCPNHNTSGIGVQIAIGGDQEPSEKALAACRALYDEACRKTGRTLAKKGHKDGIATACPGPKLYAWVKAGMPVKATPAPAPSKPAPAKPATGTYVVKAGDTLSLIGERLKIKWSEIARVNGLKAPYTIVVGQKLKLPSGTATGTKPAVKPASKIYKLSDAVKPGVRHVQVKDIQQLLLKLGYKIPGAVTDFYGPATEAAVAAWHERNPKFKNYGLRRDTRLGPSGYIALQKQCGRR
tr|A0A0K1YA75|A0A0K1YA75_9CAUD	Transglycosylase SLT domain-containing protein	Streptomyces phage Amela	MPAGVTALASALSLGLLGGGFATSTTDEPVPTPKPAPTVTVTVTATPKPSPSPTKAKPTPKPTPRTPKQIGKALAAERGWTGAEWEALEELWTNESDWNPDAQNPTSTAYGIAQFLDSTWAGYGIAKTSDPERQIVAGLRYIEARYGTPSKALAFWHGRYPHWY
tr|A0A0K1YAG1|A0A0K1YAG1_9CAUD	Transglycosylase SLT domain-containing protein	Streptomyces phage Verse	MPAGVTALASALSLGLLGGGFATSTTDEPVPTPKPAPTVTVTVTATPKPSPSPTKAKPTPKPTPKTPKQIGKALAAERGWTGAEWEALEELWTNESDWNPDAQNPTSTAYGIAQFLDSTWAGYGIAKTSDPERQIVAGLRYIEARYGTPSKALAFWHGRYPHWY
tr|A0A0K2CLB2|A0A0K2CLB2_9CAUD	Lysin A	Mycobacterium phage TheloniousMonk	MSFRIVNGNTHTEKGWRCCNRDECDIVRIPGLYLTDTAPIRKGAPLTILGAWLYWYDRNVEEIVTPIWGWSLNNDVLGQPGKNNGSNHLSGVAVDVNAPKYPWGTYRMSADKIAKVEEGLRLFEGTVFWGRRWSKPDEMHYDLSYPEGDPRNEAFAKKLLDGYLGIYKPATQVSAAHILAAATGLSEARAAEILPAVRSGLRESECTNVNRIAMWLAQIGHESGSFQYTEEIAKNGRYAPYIGRTWIQITWDYNYRSFSQWAYAFGMVPTPDYFVVNYRELADLRWAGLGAAWYWTEQRPMNALVDAGDAAVWKNNLGTFRGFEAVTAAINGGTNGLADRRARYNRALAQGDALLQLLHEEDDFLSALTDAEQRELLDLARQQAKYKRKSRSPLHWPHE…
tr|A0A0K2CMS0|A0A0K2CMS0_9CAUD	Lysin A	Mycobacterium phage Chadwick	MYQNRKEHMSFRTVYGYDWSENGWRMCNRDECDIVKLPELYLVDTAPLRKGAPLTILGAWIYWYDRNVEEIFTPVWGWSATNDVANSNHLSGTAVDICAPKYPWKRYTMTADKIAKVRQGLDLFEGTVFWGRKWGETGVGSPDEMHYQMAFREGDARNEAFAKKLKDGYLGIYKAPPPVVTPPAPALDPIARHQKFLKEATERELLVYIAEQLGPGHPDWASKGKTVRDKVFGL
tr|A0A0K2CN83|A0A0K2CN83_9CAUD	Endolysin	Citrobacter phage Mordin	MQLSSKGLEAIKFFEGLRLEAYKDSAGIPTIGYGTIRINGRPVTMGMKITAEQAEQYLLADVENYVGAVNKAIKVPTTQNEFDALVVETYNIGIGAMQDSTFIKRHNTGNKVGCAEAMQWWNKITVNGKKVTSKGLQNRRGMEAKIYLDAVYPK
tr|A0A0K2CPP8|A0A0K2CPP8_9CAUD	Putative N-acetlymuramoyl-L-alanine amidase CwlA	Brevibacillus phage SecTim467	MSFKMKYPIEKKYLPNKSKRRSGILIPKVGFIVAHDTGNDGSTALGNINWYTNTAYQQDPSAHTFIDDQHIVECIPATTGAPEKAWHVLYEKTIDNELFGDDANDIAIGVELCYSYKKGSINNAEAYKRYVWYMAYLCYKFGLDPATKITGHFILDPERKTDPQNALTKYGKNFDILVKDVVAEYKACTAGETPKSKVLEDDSSMKLNDWAFDMLVEALTEFKSEGYFTDDAWIAKAKNKTLTASELAFLNTIMLKKAVK
tr|A0A0K2CPS6|A0A0K2CPS6_9CAUD	Lysin A	Mycobacterium phage Pioneer	MVTRANVEATKAFIRARLGNPYVYGGALSEDVRRGTDCSEVWQTVLEMVHGRWVQGRQAEGATTESYRYIPVGGVGPFGTIRVNHWRDIPANAAARIAFHHGPGGGANSHMWGELDGMRIESGGSKGLVTGDRALAVESTYATAWAYLPGPIGGTASLGIGSTGPAVITLQAKLNTRGAGLEVDGEFGPLTAAAVTRAQQELHVVGDPPGVAGEATLRALGLLGDDGAIPAQPDTLSAEYLAQATGLSVAKAQQILPTMREGAKLAEATNVNRLAMFYAQTGHESAGFNATEEYASGAAYEGRTDLGNVVAGDGVRFKGRTWIQITGRHNYGEFSKWAFSKGLVDSPTYFVDRPQELSDIRWAGIGAAWYWTVARPDINALSDRRDLDTVTRRINGGLN…
tr|A0A0K2CXN7|A0A0K2CXN7_9CAUD	Lysin A	Mycobacterium phage Texage	MTERVLPYDRSIVPQETGWWCGPAATQVVLNSRGIIVPEATLAAEIEAIENPGRGDDRDGTDYVGLIEQVLDRRVPQAKYTSVYLTNDPPTAAQRETLWQNIVRSINAGYGVVMNWVAPPSNKPRGVKGSVSPRYSGGTTYHYVACMGYDDTPGARAVWIADSGFQPQGYWISFDQCATLIPPKGYAYAAAEAAAPAPAPAPAPVDAAPILARAAGISEAKAREILPTFRDGLRLAECNNVPRIAMAVAQWGHESDNFNATQEYDHGRKHGDPNEVSDRWKYKGRTWIQITWRGNYERFSRWCYDRKLVSTPTYFVDNPTALADVRWAGIGAAWYWTVERPTINRLCDERNLTEVTRLINGGTSWEAPTWMKHRKERYDRALAVGDDLLKLLNGEEEGF…
tr|A0A0K2CXY9|A0A0K2CXY9_9CAUD	N-acetylmuramoyl-L-alanine amidase	Paenibacillus phage Willow	MMEIREMLVDPSKYGIKCPNKMTPKYITFHNTSNDAPAENEIRYMIGNNNEVSFHVAVDDKEAVQGIPFDRNAWHCGDGNGTGNRQSIGVEICYSKSGGSRYYKAEDNAAIVIAQLMKQFCIPIENVVPHQHWSGKYCPHRMLDEGRIPSFIERIKQAYEGEEDMNRTLQLEDWQWKQLYDNMGKAWNAGKFTDWGWMVKIENRCLTVDELAWLNNHILASSL
tr|A0A0K2CYE7|A0A0K2CYE7_9CAUD	N-acetylmuramoyl-L-alanine amidase	Paenibacillus phage Xenia	MMEIREMLVDPSKYGIKCPNKMAPKYITFHNTYNDAPAENEVRYMIGNNNEVSFHVAVDDKEAVQGIPFDRNAWHCGDGNGTGNRQSIGVEICYSKSGGNRYYKAEDNAAIIIAQLMKQFCIPIENVVPHQHWSGKYCPHRMLDEGRVPSFIERIKQAYEGEEDDMSRTLQLEDWQWKQLYDNMGKVWNAGKFTDWNWMVKIENRCLTVDELAWLNNHILASSL
tr|A0A0K2CYI9|A0A0K2CYI9_9CAUD	N-acetylmuramoyl-L-alanine amidase	Paenibacillus phage Harrison	MMEIRQMLVGPSKYGIKCPNKMAPKYITFHNTYNDAPAENEIRYMIGNNNEVSFHVAVDDMEAVQGIPFDRNAWHCGDGNGTGNRQSIGVEICYSKSGGNRYYKAEDHAAIIIAQLMKQFCIPIGNVVPHQHWSGKYCPHRMLDEGRIPSFIERIKQAYEGEEDDMNRTLQLEDWQWKQLYDNMGLAWNAGKFTDWSWMVKIENRCLTVDELAWLNNHILASGCL
tr|A0A0K2CZQ6|A0A0K2CZQ6_9CAUD	N-acetylmuramoyl-L-alanine amidase	Paenibacillus phage Vadim	MMEIRQMLVDPSKYGVKCPNKMTPKYITFHNTYNDAPAENEIRYMIGNNREVSFHVAVDDKEAVQGIPFDRNAWHCGDGNGTGNRQSIGVEICYSKSGGNRYYKAEDNAAIVIAQLMKQFCIPVENVVPHQHWSRKYCPHRMLDEGRVPSFIERIKQAYEGEEDMNRTLQLEDWQWKQLFDNMGLAWNAGKFTDWGWMVKIENHTLTVDELVWLNNHILASSL
tr|A0A0K2FHF0|A0A0K2FHF0_9CAUD	Endolysin	Enterobacter phage phiEap-1	MAKVQFKPRKETSQIFVHCSATKATMDIGVREIRQWHKEQGWLDIGYHFVIRRDGTIETGRDLGAVGSHVKGYNETSVGVCLVGGIDAKGNHEANFTPQQMASLKNVLTTLKGEWPNAVIMAHHDVAPKACPSFDLSRWLKTGELVTSDRG
tr|A0A0K2FHY9|A0A0K2FHY9_9CAUD	Transglycosylase SLT domain-containing protein	Enterobacter phage phiEap-3	MKKIIIAASIFLCSFSGNAATDPLGDFIADLPTHQLPLQKATVKPPANKNSPSYIKDLDNITPKQKEVLEYAYRVGHNYDLKTAKPVEKDKAKRLGYHLAAIAWIESRACENVGKGKKGHHAYGCWQVTARSASARMDKSYPKRVVIKKLETLQGGSKYAIYELEYWLDYHKGDLKKALASYNAGFKYTKKEARDYARMVNTTAKLLEEKQII
tr|A0A0K2FI39|A0A0K2FI39_9CAUD	EF-hand domain-containing protein	Achromobacter phage phiAxp-2	MFCLLVIAMCKRLGTDPNWMMGCMAFETGPKMRFKPNARNLAGSSGTGLIMFMASTAKSLGTTVEALAKMTQAEQLVYVEQYFKPYIGKLNSLEDLYMAILWPAAVGKPLDYVLFRRGTLAYTQNVGLDSNGDGVITKAEACTKVRETYQMGLEGAFYAEV
tr|A0A0K2FI41|A0A0K2FI41_9CAUD	N-acetylmuramidase	Achromobacter phage phiAxp-3	MAVTKKLYANKGKAGVIAAILTAVFAVEGGYVNNPLDPGGETNHGVTAATAAKHRQALVEQGWDGKMKNLTKSMAESVYVKDYISGPGFDQMIPLSPAVAEKLVDAGVNTGTSRAGKWFQDALNSASRGGKDYLKITSDGKVGPATIQAYQALQKKRGAVVACKMVIKMLDGKQTVHYLSINMDDFVPGWINNRIGNVPLEACDEDALNP
tr|A0A0K2FIH5|A0A0K2FIH5_9CAUD	Lysozyme	Enterobacter phage phiEap-2	MPRNISDNGLHFTAAWEQFRGTAYRATSAEKYLTIGYGHYGSDVKEGQKITEGQALILLNRDMAHACLVVDTAAHPSLTQAQFDAVVDLVFNAGPGVIAASTGTGQALRAGDVKTLRAKLALFINQNGKPVLGLRRRVAGRLALFDGNPWQEAEKIGRAVK
tr|A0A0K2FIJ5|A0A0K2FIJ5_9CAUD	Lysin A	Mycobacterium phage Hetaeria	MSDLSTRSSGTSTVARMPRYMPLRAGTYTLSSGFGPRWGSQHRGLDFAAKDGTPIYAAQGGTVAYIGRADGFGQWIVIDHPAADGSGTTVYGHMWDAFATGLRQGQRVEAGQLIAYVGSNGQSTGAHLHFEVHPTVWRQGSQIDPKPWLANALNPGDPAPAPEPAPAPPKGGTLLPKLTDPFTGELWSPNRYHPRGLGDPRWIVVHTQEGGRTARDLAAYLAQKSSQVSYHVVVDDREVLKVVAEGDAPWAAAGANKYAFHICMAGSYASWSRNKWLDVDTSDGKNEDLQLTKTAHVIAWWCDKYGIPPVWIGGRNIPPWGLDGVCGHGDLGAWGGGHTDPGPNFPRDELMRRVNQFLVGTELPPLPTPPPVTVPGTKPDQYGDWMLYRGNPRNDADRV…
tr|A0A0K2FIM4|A0A0K2FIM4_9CAUD	Putative endolysin	Propionibacterium phage PAC4	MRFIPAAHHSAGSNSPVNRVVIHATCPDVGFPSASRKGRAVSTANYFASPSSGGSAHYVCDVGETVQCLSEGTIGWHAPPNPHSLGIEICADGGSHASFRVPGHAYTREQWLDPRVWPAVEKAAILCRRLCDKYKCLHEGAVA
tr|A0A0K2FIP7|A0A0K2FIP7_9CAUD	Endolysin	Propionibacterium phage PAC5	MWPAVEKAAILCRRLCDKYNVPKRKLSAADLKAGRRGVCGHVDVTDAWHQSDHDDPGPWFPWDKFMAVVCGGSGESGELTVADVKALHDQIKQLSAQLSGSVNKLHHDVGVVQVQNGDLGKRVEALSWVKNPVTGKLWRTKDALWSIWYYVLECRSRIDRLESAVNGLKK
tr|A0A0K2FIT7|A0A0K2FIT7_9CAUD	Putative endolysin	Propionibacterium phage PAC3	MRFIPAAHHSAGSNSPVNRVVIHATCPDVGFPSASRKGRAVSTANYFASPSSGGSAHYVCDVGETVQCLSEGTIGWHAPPNPHSLGIEICADGGSHASFRVPGHAYTREQWLDPRVWPAVEKAAILCRRLCDKYNVPGHAYTREQWLDPRVWPAVEKAAILCRRLCDKYNVPKRKLSAADLKAGRRGVCGHVDVTDAWHQSDHDDPGPWFPWDKFMAVVCGGSGESGELTVADVKALHDQIKQLSAQLSGSVNKLHHDVGVVQVQNGDLGKRVEALSWVKNPVTGKLWRTKDALWSIWYYVLECRSRIDRLESAVNGLKK
tr|A0A0K2FJ86|A0A0K2FJ86_9CAUD	Putative amidase	Propionibacterium phage PAC9	MRFIPAAHHSAGSNSPVNRVVIHATCPDVGFPSASRKGRAVSTANYFASPSSGGSAHYVCDVGETVQCLSEGTIGWHAPPNPHSLGIEICADGGSHASFRVPGHAYTREQWLDPRVWPAVEKAAILCRRLCDKYNPGLFEPAE
tr|A0A0K2FJF9|A0A0K2FJF9_9CAUD	Putative endolysin	Propionibacterium phage PAC10	MRFIPAAHHSAGSNSPVNRVVIHATCPDVGFPSASRKGRAVSTANYFASPSSGGSAHYVCDVGETVQCLSEGTIGWHAPPNPHSLGIEICADGGSHASFRVPGHAYTREQWLDPRVWPAVEKAAILCRRLCDKYNVPKRKLSAADLKAGRRGVCGHVDVTDAWHQSDHDDPGPWFPWDKFMAVVCGGSGESGELTVADVKALHDQIKQLSAQLSGSVNKLHHDVGVVQVQNGDLGKRVEALSWVKNPVTGKLWRTKDALWSIWYYVLECRSRIDRLESAVNGLKK
tr|A0A0K2FJU2|A0A0K2FJU2_9CAUD	Putative endolysin	Propionibacterium phage PAC4	MTNINAYTREQWLDPRVWPAVEKAAILCRRLCDKYNVPKRKLSAADLKAGRRGVCGHVDVTDAWHQSDHDDPGPWFPWDKFMAVVCGGSGESGELTVADVKALHDQIKQLSAQLSGSVNKLHHDVGVVQVQNGDLGKRVEALSWVKNPVTGKLWRTKDALWSIWYYVLECRSRIDRLESAVNGLKK
tr|A0A0K2FKF3|A0A0K2FKF3_9CAUD	Minor tail protein	Propionibacterium phage PAC9	MRRRNKPHNTPPPNTTITATPFCLCDKYNVPKRKLSAADLKAGRRGVCGHVDVTDAWHQSDHDDPGPWFPWDKFMAVVCGGSGESGELTVADVKALHDQIKQLSAQLSGSVNKLHHDVGVVQVQNGDLGKRVEALSWVKNPVTGKLWRTKDALWSIWYYVLECRSRIDRLESAVNGLKK
tr|A0A0K2FL37|A0A0K2FL37_9CAUD	Lysin A	Mycobacterium phage Rufus	MPRVVYGLTHSSNGWPMLNSDECEWAKIPGTIVTLQIAKGWPLAILRAFAADFHAYVEPLRDADSACWTPTNSVPSSNHLSGTAMDLNWNTHPFQIPDAGFDSAKLARVRELLAFYEGMVFWGNDWTSPKDAMHFQLASRRNGGSFDTYGNPAVADFIARKIRADGYSTFRRGSAPASAAPILAAATGLSEARAAEILPAVRSGLRESECTNVNRIAMWLAQIGHESGSFQYTEEIAKNGRYAPYIGRTWIQITWDYNYRSFSQWAYAFGMVPTPDYFVVNYRELADLKWAGIGPAWYWTVARPDINELSDRRDLNTVTRRINGGTNGLADRQARYNRALAQGDALLQLLHEEDDFLSALTDAEQRELLDLARQQAKYKRKSRSPLHWPHEGEVDTIAG…
tr|A0A0K2FMY5|A0A0K2FMY5_9CAUD	Lysin A	Mycobacterium phage PopTart	MSFTWFRPEGPLRTREQVAREVHAVSLARGLDELATVIALMTISTEVGTGTGDDRKWWCPANDRVPATKNYPHDSKSDDNRSSGYFQQQPGPNGEPWWGTPENMMTLSQAANTFLTRLADDYGRAKDNPRLAGEFAQRVQQSAFPDRYAEKWDEAWSVLRRALGSQPPTPPKETPVAWTGDPVWLEEVLRPALGDRLKTLPGWQNSGHGDFKDIRGVMVHHTGNSRESAQSIRNGRPDLAGPLANIHIAPDGTVTIVAVGVCWHAGQGSYPWLPTNNANAHMIGIECAWPTITNGKYDPAERWPDAQIISMRDTCAALALKLGLPATRVIGHKEYAGAAQGKWDPGNLDMSWFRAEVRKDMEGFVFPGEHPAMEPQPGPIVPPDYAKETWDQLRIEWPQ…
tr|A0A0K2FN79|A0A0K2FN79_9CAUD	Lysin A	Mycobacterium phage Lolly9	MPRTVYGNDWSENGWRMIWDTECQWTNIPGTSVTLQIAKGWPLAIMRAFAADFNAYVEPLRDPDSACWTLTNSVGTSNHLSGTAMDLNWNSHPFKIANAGFDAAKIATVRELLDFYEGTIFWGNDWSSPKDAMHFQMGYNTYGQARVGDFIARKIRADGFSTFRRGNTPQASDPALILSRATGLTINRAQEILPAVAAGLRQSDCLTPARIAMWLAQCGHESAGFNATEEYEDGDESQERWKYKGRTWIQLTWLSAYRGFGQWCYARGLVNDPEVFVKNPKSLADLQWAGLGAAYYWTTTVRSTRKYPTLNEASDARDVLVATQIINGGTNGLPDRQDRYNRAVAVGDDLTLIITEGDDFLSALNADEQREMLNLLRWIAAPEYGELRKLFQDENMYRE…
tr|A0A0K2FNU8|A0A0K2FNU8_9CAUD	Lysin A	Mycobacterium phage Seagreen	MSFTWFRPEGPLRTREQVAREVHAVSLARGLDELATVIALMTISTEVGTGTGDNRKWWCPANDRVPATKNYPHDSKSDDNRSSGYFQQQPGPNGEPWWGTPENMMTLSQAANTFLTRLADDYGRAKDNPRLAGEFAQRVQQSAFPDRYAEKWDEAWSVLRRALGSQPPTPPKETPVAWTGDPVWLEEVLRPALGDRLKTLPGWQNSGHGDFKDIRGVMVHHTGNSRESAQSIRNGRPDLAGPLANIHIAPDGTVTIVAVGVCWHAGQGSYPWLPTNNANAHMIGIECAWPTITNGKYDPAERWPDAQIISMRDTCAALALKLGLPATRVIGHKEYAGAAQGKWDPGNLDMSWFRAEVRKDMEGFVFPGEHPAMEPQPGPIVPPDYAKETWDQLRIEWPQ…
tr|A0A0K2FNX7|A0A0K2FNX7_9CAUD	Lysin A	Mycobacterium phage Zakhe101	MAATKDQVAQIIVTEAKARGYTREETRAIMSMMYQESRWDETIWGPSGKKITYGIAQQDGSYPNRFNGAAAQIKGFFDKFDVWRRKPGASGDIWLDIAWMQQAPNWESAAYWYANGRRAYLTEIKQHIDTVTPYLDKYWPSTTGGTVAVSGDPVWLEDVLRPALGDRLRTLPGWKTDGVGGTMKEIWGIMWHHTGNSNEKPESISVGRPDLRGPLAQIHIAPSGIVTIVAVGPCNHAGLGSYPGLPTNNANQYTIGIECAWPTPRKDLPLGYDPNERWPDAQIISMRDVGAAITKYLGFDASRNISHKEWAGAAQGKWDPGNLDMNWFRGEIQKDMDGFVFPGETPGEAPQQPGPILAPDYTKEVWDQLRIEWPQLGGRTLVDAVAAIGEKLGIPGCYD…
tr|A0A0K2QQQ8|A0A0K2QQQ8_9CAUD	Endolysin	Ralstonia phage RSF1	MNYDPIYTAGIQKAINEKAGQNLKPDGQFGPMSVAALRTCQAKLGCPVTGVYDAATSALLDPFIKQKYLTMASFEQAAQALGVTPAHIRTVCDVEAQGAGFLPDGRVKILFERHWFRSSLIARKVPNFQQLAAANPDIIGDQGGYVGGAGEYPRLARAIKIDPYSAYYSASYGLFQIMGFNCSYAGYAQPVDLYNACQLSETNQLLAFVSFIKNYRNGVLWRALKAQDWVTFALNYNGPAYKQNQYDTKLANSFAKYTKNILAF
tr|A0A0K8IXP8|A0A0K8IXP8_9CAUD	Endolysin	Cronobacter phage Dev-CD-23823	MSVKQKVALGSIAAVLSVISTLYPNELKTSERGLQHIAQWEQYGTRTYLDSIGVPTIGLGATRWLDGKPPKPGQTADKFEAAQLYIRDVKVAEKCVMERLDGALMPQSVFDASVSLIHNTGCAGATYNRKRNAKTNLRLQAEAHNWKQVCYRMGDFIYAGGVVSKGLVNRRADDQKLCLEDL
tr|A0A0M3LPP0|A0A0M3LPP0_9CAUD	Endolysin	Mannheimia phage vB_MhS_587AP2	MWISESKFKQVFPNAVSGIYSIIDKHIEKAGCKTKEQQAMFLAQCGVECAGYSVFEENLNYSATALLRTFPKYFAQYNVVLYARNKQAIANRVYANRMGNGNERSGDGWKYRGRGLIQITGKANYIDFAKWEGLPSLVTDPDQITKNLALTVQVAVWYWVSRKLSEFSDILTVTKKINGGTHGLTQRTAYYKKLMAD
tr|A0A0M3LPP5|A0A0M3LPP5_9CAUD	Endolysin	Mannheimia phage vB_MhS_1152AP2	MSKSLKYGSGIVCGIAAIITLVQYQHPEIRTNQAGLEIIGNAEGCRRDPYKCPADVITVGIGSTEFGGEKIDPNRIYSDKEIAERWAKDLKIAESCVNRHFNGKDMNDNQFSGMTSAVFNMGCYNMRFYRNKQGQYVQTTIHKLAVNKQFEEMCHRLPDFIRASGKVLNGLVIRREKEKALCLTGLVAR
tr|A0A0M3LPQ1|A0A0M3LPQ1_9CAUD	Endolysin	Mannheimia phage vB_MhM_587AP1	MSKSVKIGVFVCSVAAIIGTVKQYYSSEIRTSETGLAIIGNAEGCRRDPYKCPADVITVGIGSTEASGEKINVNHKYTDKEIAERWIKDLKIAERCINRYFNGDKMNENQFSAMVSAAFNMGCYNLRFYPNENGKYIQTTIHKYAMAKDFKAMCNRIPDFNRSGGKVLRGLKIRREKEKALCLGQEVK
tr|A0A0M3LSH2|A0A0M3LSH2_9CAUD	Uncharacterized protein	Mannheimia phage vB_MhM_3927AP2	MTEPIKNKATIADFNLAFDRLIGHEGGYVNDPKDPGGETNWGITIHTARANGYTGSMRAMSRADAKTIYLKAFWQRYNCEQFPPELAFQFLDACVNHGSGNASRMLQRAVGVADDGIIGKVTLAAIERYSVADVGLLFQAERLEFYTKLKHFDRFGRGWINRMAGNLRYFAKDTVEE
tr|A0A0M3MYZ4|A0A0M3MYZ4_9CAUD	Endolysin	Stenotrophomonas phage vB_SmaS-DLP_1	MNNELPWVAEARKYIGLREDTSKTSHNPKLLAMLDRMGEFSNESRAWWHDDETPWCGLFVGYCLGVAGRYVVREWYRARAWEAPQLTKLDRPAYGALVTFTRDGGGHVGFIVGKDARGNLMVLGGNQSNAVSIAPFAVSRVTGYFWPSFWRNKAAVKSVPFEDRYSLPLLKSNGELSTNEA
tr|A0A0M3ULD1|A0A0M3ULD1_9CAUD	Lysozyme	Salmonella phage SEN22	MAMSPALRNSVIAAISGGAIAIASVLITGPSGNDGLEGVRYKPYKDIVGVWTVCYGHTGKDIIPGKTYTEAECKSLLNKDLATVARQINPYIKVDIPETTRGALYSFVYNVGSGNFRTSTLLRKINQGDIKGACDQLRRWTYAGGKQWKGLMTRREIEREVCLWGQQ
tr|A0A0M4F9K9|A0A0M4F9K9_9CAUD	Endolysin	Acinetobacter phage vB_AbaP_CEB1	MILTKDGFGIIRNELFGGKLDQTQVDAINFIVEKATESGLSYPEAAYLLATIYHETGLPSGYRTMQPIKEAGSDNYLRSKKYYPYIGYGYVQLTWKENYGRIGKLIGIDLIKNPEKALEPLIAIQIAIKGMLNGWFTGVGFRRKRPVSKYNKQQYIAARNIINGKDKAELIAKYAIIFERALRSL
tr|A0A0M4R0N4|A0A0M4R0N4_9CAUD	Endolysin, L-Ala-D-Glu peptidase domain	Arthrobacter phage Sandman	MTMTLAYPLAEGETIQEFGARRSFYRKLGQLGHNGIDLGCPVGTPVYAMAAGTVLHAGWSHDHPWLTHHAGIAVLTHHGEHISGLAHLSKVVVSPGERVEVGQLIGYSGDTGTAGVPHVHCELLAAQPDWSNGYAGRIRFEFTKGELS
tr|A0A0M4R365|A0A0M4R365_9CAUD	Endolysin	Salmonella phage SEN34	MRISEKGITLIKEFEGCSLTAYPDPGTGGEPWTIGYGWTHSVDGKPVKPGMMIDEATAERLLKTGLVGYENDVSKLVKVKLTQGQFDALVSFAYNLGARTLSTSTLLRKLNAGDYAGAADEFLRWNKAGGKVLNGLTRRREAERALFLS
tr|A0A0M4RB81|A0A0M4RB81_9CAUD	Endolysin	Arthrobacter phage Brent	MATNAVQEAWMNAAVGRRINPDNAYGLQCVDVADDYADAIFPGVGWRGSVGAVNGARDFKGRNNQYVTWIPNIVGDVNSIPQRGDIIVWDGDSLNPYGHVAVVLRAEANRVLVLQQDGFTQVPAFTGWLLYDQPGTGPSLGWLRPNVPLDNPLQSNQREVGPAGVNERVEPSTSAPIARVFAEGDILTLKGYVTNAEGGWFVGAFSGTYFHSTAFTNPYAGDLPNLTPPPPPALNAKQRRVGPDGAVLRKAPDKNAEIVATFKAGDVVQFDGYVHGTRPYGADSSDGWFVGASGFMYSPAFENPLAGTLPNLTEKYFPKPTTPPVAPPVTPEVKPYSFAKRWKTTTGVKPAALENMQRGNIPPRPEYLVIHQIDDPSRAPANGDWAGSASNWFATPRPA…
tr|A0A0M4RBB1|A0A0M4RBB1_9CAUD	LysM domain-containing protein	Streptomyces phage SF3	MAKPLSFEAFLDAMRDEGVTVKVVGDAKHHNRAGHGSWGPVHGVMVHHTVTEGTQNSINICRNGYMTLPGPLCHGVIDKAGVVHVVGYGRANHAGLGDDDVLRAVIAESSLPKVNEANTDGNSRFYGFECVNLGNNSDPWPEAQVEAIVRATAGILRRHGWGKDGSTSVIGHKEWQPGKIDPRGPIGKKGGTALTMDAIRKRVAERLKHPATWSPGGTGGGNTGGTYTVRKGDTLWSIAAAKLGAGARNTEIAKLNGLKDPAAITPGQKLKIPAK
tr|A0A0M4RCI1|A0A0M4RCI1_9CAUD	Lysin A	Mycobacterium phage LadyBird	MTAVITRKQAQWVHDMARARNGLPYAYGGAFTNDPKRSTDCSGLVLQTGAWYMGRTDWVGNRYGSTESFRLDHKIVYDIGFRRLPPGGVKALPFKPVMLVGLQHGGGGVNSHTACTLMTMDIPGGPVKMSDRGVDWESHGNRAGGIGVDLYDYARAWNDPLFHDFWYLDAKLEDGPTTSELTVPLVSKGNGRWGSSSPAWDHLIMRESSGDPTIIQQIIDVNSGGNEAEGLFQITPKTWRAHNGTQFAASARLATPQQQAIVAARIFVRNPSGSDWGAGLPGREDPKQLAAGLVPTEPIGEDGFLSALNDAEQREVLNLLRWIAAPEYGELRKLFQNEDMYRTDNVRRRTFAGVALDARTFAWEFRVEDAAKRGEQWAVDLVVQAARGTLAGVRRADGS…
tr|A0A0M4RSF9|A0A0M4RSF9_9CAUD	Lysin A	Mycobacterium phage Snenia	MPRTVYGNDWSENGWRMVWDTECQWTQIPGTSVTLQIAKGWPLAVMRAFAADFNAYVEPLRDPDSACWTLTNSVSTSNHLSGTAMDLNWNSHPFKVANAGFDAAKIATVRELLAFYEDTIFWGNDWTSPKDAMHFQMGYNTYGNQRVADFIARKIRADGYSTFRRGNTPQATDPALILSRATGLTINRAQEILPAVAAGLRESDCLTPARIAMWLAQCGHESAGFNATEEYQNGPMDQERWIYKGRTWIQLTWLSAYRGFGQWCYARGLVNDPEVFVKNPKSLADLQWAGLGAAYYWTTTVRSTRKYPTLNQASDARDVLVATQIINGGTNGLEDRQNRYNRAVAVGDDLTLIVNEGDDFLSALSADEQREMLAYMRWAFKPVTGEFTKQFPHRSMYAG…
tr|A0A0M4S5P3|A0A0M4S5P3_9CAUD	Endolysin	Salmonella phage SEN1	MPVINTHQNIAAFLDMLAYSEGTANHPLTKNRGYDVIVTGLDGRPEIFTDYSDHPFAHGRPPKVFNRRGEKSTASGRYQQLYMFWPHYKKQLALPDFSSLSQDKLAIQLIRERGAIDDIRAGRIERAVSRCRNIWASLPGAGYGQREHSLEKLVTVWRTAGGVVA
tr|A0A0M4S5S0|A0A0M4S5S0_9CAUD	Lysozyme	Caulobacter phage Percy	MVARKLVGPIAAMLVVGAAGTGLIKQSEGTRYKSYLDEAGIPTICTGHTGPEVKLGQYATKEECDKLLKQDLLRHSAAVSRCVNYTLTQYQYDAVVSFTFNVGETAFCRSTMARKINAGDLQGASAEFPKWNKVRINGKLVVSPGLSARRERERELFEGKVPK
tr|A0A0M4S679|A0A0M4S679_9CAUD	N-acetylmuramoyl-L-alanine amidase	Enterococcus phage IME-EFm5	MVEIINKTVTRGVAGRRGGAVKGVVFHNTWGNSTAKQEATRLAAMNNNQLAAGFAHYYIDKNTIWRTEDTFNGAWHTANGDGNMNYIGYEVCGNDQTPLKDFLQAEENTFWQIAQDLKYYGLPVNRNTVRLHHEFSATQCPKRSLIIHTGFNSTQAQPANVTNAMKDYVIKNVLKYYNNPSLKPDGKAPSTSGQTPPSGANVTPSTPSQHDKAVAATKPKHQGNAWGKLDYFNGHGKDQIRVAGWLVPDKPQGSIGKYAYVIFMQHGTGKELTRVQSAGIKRPDVKKAYGYQGGQELGFDVTVKKAQFKGKKVDVILRRANKANGEGAVNDVRIDSIYLSL
tr|A0A0M4S688|A0A0M4S688_9CAUD	N-acetylmuramoyl-L-alanine amidase	Bacillus phage phi4B1	MNIVNMRGKLRSKGSYRDFGAASKTHIIVHHSLTKTGSAEAYARYHVDTLGWPGIGYHFVIEQDGTIKQNHSIGVMSYHVGNHNKYCVGICLTGDFRTQEPTTAQKNSLCQLVSYLQRNYPQLKTVKGHSDLRGYEWKECPCFDYAAVLREGNNNSNNKSKSQGVNIKVNTFNKVVTYEFGTALVPEMLGMMDALGYESRIISYGDKQGLVRFETAYRQGNELDRATAWLDARGLKYYYTKE
tr|A0A0M5M0S0|A0A0M5M0S0_9CAUD	Lysin A, N-acetylmuramoyl-L-alanine amides domain	Mycobacterium phage Mufasa	MSFTRFLQDDPLLTREQVMAELIRVADELNMPDKRGACVIAGMTISQEVGVKDNDPPFERRFWCPANRADPESFNYPHDSESNDGRSVGYFQQQKGPNGELWWGTTASEMNLHSAATQFMTRLKAAGYNASNAQAANDSAQAIQRSGVPQAYKQWWDDINRLYDKVKGSGGGPAPAPKPPQSGPWTGDPVWLADVLRAEGLNVVELPGWLDRGHGDMGRLWGVVCHHTGSDNTPSSEIAFHPSLGLCSQIHLARNGTVTLCGVGIAWHAGVGSYPGLPEDNANAVTIGIEAQNSGTYDGAPHRTNWPDAQYDAYVKCCAAICRRLGVRADHVISHKEWAGRKQGKWDPGAIDMNIFRADVQRRIDAHQPNGEDDFMAALSADEQREVLNLLRVLADRRF…
tr|A0A0M5M2Y5|A0A0M5M2Y5_9CAUD	Lysin A	Mycobacterium phage Archie	MALLGQLTSASSFEDVAEAIIKEAVRRGYDRTGQVAVTADGIQESWLKPGVKSANGKWVGIYQQDTSYTDRDNPNANIKQFFDRLDVKRKSAGASPDIWLNIFWLQQRPGEKSAALAYANGRKEYLTEIKSQTARAETLVNKYGGEPVPDNRPDFNEYAIWSPNYSSRGSAKPTMFLLHTQEGDGNADSLAKYFTPASQVSYHYTISKGATDDGVTVVDCVDTDYSSWSVGNANGISINLCFAGSRASWSREQWLAKAGRAIDVAAYLAVQDAQKYGFSPLVVPPPYTNGRPGISDHRWVTDVFGWGSHTDVGAGFPWDVLAASVAKYTGQATTPTEPEFTYPSTDVMIREIWEQLRGPKGKGWPQLGKNAKGENLSLVDAIAELKAAA
tr|A0A0M5M782|A0A0M5M782_9CAUD	Endolysin	Salmonella phage SEN5	MEMSSNGINMLKGFEGCRLAAYQDSVGVWTIGYGWTQPVNDVPVGKGMTITQETADSLLCSGLVQYEKGVTGLVKVTINQNQFDALVDFAYNLGVKALEGSTLLKKLNAGDYAGAAAEFPKWNKAGGKVLPGLVKRREAERTLFLA
tr|A0A0M7QAD1|A0A0M7QAD1_9CAUD	Lysozyme	Escherichia phage slur06	MRFSDNGLRFTAAWETFSPVPYFATKKEQARGLYTWGYGHTGTNPPRSITRAEALELLKRDVAYAEDWVNKYAHNSINQAQFDALVDLVINAGQGPIVPDHIANDFDDAVRLGDWAKVRATLPQFRKQGGEVLKGLVRRAIGRQALFDGKQWDVAERIGRNAA
tr|A0A0M7QFB9|A0A0M7QFB9_9CAUD	Endolysin	Escherichia phage slur12	MKLDKNVQRKAFLDMIAYSEGTDNGRQPTKDRGYDVIVGGKLFSDYSKHPGVYVKLNAKLTSSAAGRYQVLEKFAKHYMKQLGLPDFGPASQDKIALQLIRECKALADIDEGRIHEAIRKCRSRWASLPGAGYGQHEQKIEKLIEVFKKAGGIVLD
tr|A0A0M7RDM5|A0A0M7RDM5_9CAUD	lysozyme	Lactobacillus phage EV3	MVGVGLAINQPVHAAPHDLGTDVAKYQPQLTNNSGNDKFSIAQIGGSIHGWIYDQAPYSDQIYQGQNMGLRMHDYIWLETGADQAQTKVALEYFLKNIKTPYGSVVALDYEAGATDNVEANTANVVYGMQLVRQAGFTPMLYSYKPYLKAHINVNEVLKEFPNSLWIAGYQRSGNQPDYNCFPSMDGVAMWQFSDIPRDLDVDLTGITDNGYTKNTSVTPSNQPIAEPQPVKHDEPKQSTWKPVTYTVVNGDTLTAISNKTGDSVATIVANNDISNPNAIYIGQKLLVNHIKNGLIQKVRYVQPGDTLTRLSYLIGDSWETIVANNPDVFHGNMNATIFPGQPIYFYR
tr|A0A0N6W8I1|A0A0N6W8I1_9CAUD	N-acetylmuramoyl-L-alanine amidase	Bacillus phage BalMu-1	MIMKKIKIFIDPGHGGSDPGAVGNGLREKDLTLSIAKALKKYLEQYENVEVRLSREDDRALTLKQRTDMANAWGADYFISVHVNAGGGTGFESFIWNGGVSSATISNQNVMHSEIMKELKVRDRLKKRANFHVVRETRMPAILPEFMFIDNASDAKLLKDPAFLNKCAKGMENGLVAIFGLKKKATPKPSTPQLSNSTHTIVSGDTFYALANRYNTTVAELQRLNPSVNPSALRIGSTIVVSPNVQHHTVVRGDTVSALGLRYGSTINQIRNWNNLDAKYTIYVGQKLRVK
tr|A0A0N7C019|A0A0N7C019_9CAUD	Lysozyme	Escherichia phage PA28	MSRKFRYGLSAVVLALIAAGASAPEILDQFLDEKEGNHTTAYRDGVGIWTICRGATRVDGKPVIPGMKLSKEKCDRVNAIERDKALAWVAKNIRVPLTEPQKAGIASFCPYNIGPGKCFPSTFYKRINAGDRKGACEAIRWWIKDGGRDCRIRSNNCYGQVSRRDQESALSCWGIDR
tr|A0A0N7C095|A0A0N7C095_9CAUD	Lysozyme	Escherichia phage PA2	MSRKLRYGLSAAVLALIAAGASAPEILDQFLDEKEGNHTTAYRDGAGIWTICRGATRVDGKPVIPGMKLSKEKCDRVNAIERDKALAWVERNIKVPLTEPQKAGIASFCPYNIGPGKCFPSTFYKRLNAGDRRGACEAIRWWIKDGGRDCRIRSNNCYGQVSRRDQESALACWGIDR
tr|A0A0N7C3A8|A0A0N7C3A8_9CAUD	Lysin	Escherichia phage PA45	MSRKLRYGLSAAVLALIAAGASAPEILDQFLDEKEGNHTTAYRDGAGIWTICRGATRVDGKPVIPGMKLSKEKCEPPRKSWRLNSLRKR
tr|A0A0N7CAH6|A0A0N7CAH6_BPP22	Endolysin	Salmonella phage 34	MQISSNGITRLKREEGERLKAYSDSRGIPTIGVGHTGKVDGNSVASGMTITAEKSSELLKEDLQWVEDAISSLVRVPLNQNQYDALCSLIFNIGKSAFAGSTVLRQLNLKNYQAAADAFLLWKKAGKDPDILLPRRRRERALFLS
tr|A0A0N7CEF9|A0A0N7CEF9_9CAUD	Putative lysin	Skermania phage SPI1	MSFRTAYGYTYSENGWRMCNRDECALPISPGMTLIDTAPIRTGAPLTILSAWLKYYDVHVAEVSSPVWGWSERNDVPDSNHLSGTALDINAPQWPWGTRTMPADMKVRIRKGLGLFESTVFWGADWARADEMHFQMAFREGDARNAAFAAKLRAGHLGIYPALTTPPPAAKGPLGMTPDEIRALILEVLERYVGPIGSDVKDIREQLTGARDLILGPEGIDLARSYPGYPDILGTRPDGSGRTLTDAIGELLRRTNGGKP
tr|A0A0N7CFP7|A0A0N7CFP7_9CAUD	Putative-encoded peptidoglycan binding protein	Salmonella phage 38	MAILKLGNRGSEVKALQQSLNKIGFSLTADGIFGKATENAVKSVQAGAGLVIDGIAGPKTFYAIRNAGDAHQEHLTEADLVDAARELGVELASMKAVNQVESRGTGFTKTGKIKTLFERHIMYKKVTAKFGQARANALYQLYPTLVNPNSGGYIGGDAELERLQGAIALDEDCAYESASYGLFQIMGFNCQICGYPNAKEMFTDFLTGERAHLLAFVKFIKADARCRSLKNKNWAEFARRYNGPAYAKNQYDTKLAAAYKSFC
tr|A0A0N7GFJ7|A0A0N7GFJ7_9CAUD	Lysin A	Mycobacterium phage Theia	MSFRTAYGNAYSENGWRMCNRDECVTVSGPYMNTAPLRRGPAEKLLGEFVRRYHQVCAPVVSPVWGWSETNDVGNSNHLSGTAVDVNAPQWPWGLRKMPADLVARINVLLDQFEGAIYWGRNWNRPDEMHFQLNWREGDAKYDRIISKFSGGSVPVTPHVPNLPADDSELLMRGSANVEQTRILQAGLKKVFPSYAGHLEVDGDYGPETEKAVRRFQSGSGLVADGIVGPATRAELAKYNIILKPAAPQEIIPVGKTPVVVGPADDQLNMRFNCLGGKTLVEAVAEIRDAVCGTNDKDKTGVVLK
tr|A0A0N7IR99|A0A0N7IR99_9CAUD	Lysin	Lactobacillus phage iLp1308	MSYTINKEFALGADEGSSQVANRLYIILHDVGAESGARANAAYFKNNIAAEVAYTAFVVGDGGQVYQVGEPGYVQWGAGTAANANSPVQIELGHTRDPETFKKDYAVYIELARDMAAQYGIPTSLDAGGAGTPGIKSHLWVTQHIWGDHTDPYGYLARWGITKEKLAVDLANGTTTVNPSPSAPAAQSARPQATASGNVNVRYGLHLLGGSWLEEVTNFGSGDNGFAGMPNHQHDLLYIKVDHGSVKYRVHTVKSGWLPWVTKGDRNDTVNGCAGIAGEVIDGVQIIFITPAGEPYQQAYYRSQTTQRAGWLGVVCDDGTSLPQYTDTYAGMFGEPLDRLQIGISSINPF
tr|A0A0N7IRE7|A0A0N7IRE7_9CAUD	Secretion activator protein	Acinetobacter phage Ab105-3phi	MPPSGGFLLPKENEMNIEQYLEELIKREGGYVNNPADRGGATKYGITEAVARENGYKGNMKDLPFEVAKAVYKKQYWTAPRFDQVNTISSAVAEELLDTGVNCGINFAKPLLQRALNLLNNQGKAGYADLDVDGVYGSNTLGALKTYLAKRGKEGEKVLVRVLNIMQGQRYIEICERNPKQEQFFYGWIVNRVVI
tr|A0A0N7IRF5|A0A0N7IRF5_9CAUD	Secretion activator protein	Acinetobacter phage Ab105-1phi	MNIEQYLDELIKREGGYVNNPADRGGATKYGITQAVARTNGFKGNMKDLPLEVAKAIYRKNYWTAPRFDQVNIISSAVAEELLDTGVNCGTGFAKPLLQRALNLLNNNGKAGWPDLSVDGIYGPATLNALKTYLVKRGKEGEKVLVRVLNIMQGQRYIEICERNPSQEQFFYGWIANRVSM
tr|A0A0N9BDL4|A0A0N9BDL4_9CAUD	Peptidase C39-like domain-containing protein	Mycobacterium phage Phlei	MEKVLPYDRNVVPQETGYWCGPASTQVALNSRGIVVPEATLAAEIGTTTRGTDYVGLIERVLDRRVPEAKYTSVYIENDPPTQAQKERLWEHIVRSIDNGWGVIMNWVAPPSNKPRGVKGSPNPSYSGGTTYHYVACMGYDDTPGARALWIADSGFRPFNYWISFDQAATLIPPKGYCYADLPPKSFNRAADTLAKAAGISYTKAQEILPTMQQGLRLAECNNKFRIAMFIAQTGHESAGFNATEEYASGAAYEGRTDLGNIHPGDGVRFKGRTWIQITGRSNYTQFSDWAYRNGLVPNSKYFVDNPQQLTDVKWAGIGAAWYWTVARPFINSLCDNADLVGVTRAINGGTNGLEDRRTRFNRALDLDKELLYILEGEQDDMAQVPQSEWNRVRDELTK…
tr|A0A0N9ERA0|A0A0N9ERA0_9CAUD	Putative endolysin	Pseudomonas phage PAE1	MGKSLIHFAFAVLCWAFGSVALAQDARTFVPSGAKVYAPVLVEKQKAVWPQAPEPWTLAGLVEQESCISLTHSRCWNPRAELRTHREYGFGFGQVTVAYRPDGSERMNVFNELRNAHASLRDWTWENRYDPGFQLTAIVEMNRSLWRRIAANPGATVTDQWAFVLSSYNGGAAGVLQDRRLCSNTRGCDPARWFGHVERTSLKSRVPQPGYGNRSWYEINRSHVRNVLTIRRAKYQAFWRT
tr|A0A0N9S7A8|A0A0N9S7A8_9CAUD	Lysin A	Mycobacterium phage Squid	MPLRAGTYTLSSGFGPRWGSQHRGLDFAAKDGTPIYAAQGGTVAYIGRADGFGQWIVIDHPAADGSGTTVYGHMWDAFATGLRQGQRVEAGQLIAYVGSNGQSTGAHLHFEVHPTVWRQGSQIDPKPWLANALNPGDPAPAPEPAPAPPKGGTLLPKLTDPFTGELWSPNRYHPRGLGDPRWIVVHTQEGGRTARDLAAYLAQKSSQVSYHVVVDDREVLKVVAEGDAPWAAAGANKYAFHICMAGSYASWSRNKWLDVDTSDGKNEDLQLTKTAHVIAWWCDKYGIPPVWIGGRNIPPWGLDGVCGHGDLGAWGGGHTDPGPNFPRDELMRRVNQFLAGTELPPLPTPPPVTVPGTKPDQYGDWMLYRGNPRNDADRVRRVQRRLKAAYRSYAGHLEI…
tr|A0A0N9SGH1|A0A0N9SGH1_9CAUD	N-acetylmuramoyl-L-alanine amidase	Paenibacillus phage Tripp	MSKLCLDFGHGGKDSGAVGHGMKEKDIVLDVGLRTHKILTNAGIDVLLTRSDDTFVGLSDRARKANSWGADLFVSLHNNSGGGYGFESFTYLKTDSKTDQFRAAVHSEVAPLFRRDRGMKQANLAVLRETRMPACLLELGFIDNAEDAADLARDDFRDKLAVAIANGILKAFGMGTVSHQGAGRPVDAGIAENVINSFLVKGRYDAHAAGNTQSRDWIRLCEDELRASAGLHPAGPGRPLNPDIAQNVINSFLGPGWKDADEAGNTESRDWIHHCANELRKAAGMPTED
tr|A0A0N9SGX6|A0A0N9SGX6_9CAUD	N-acetylmuramoyl-L-alanine amidase	Staphylococcus phage SPbeta-like	MKTQKQVAERLRAYVNGTVDSPYRVRDWTHYDDDFGTMEPGCIDVDRSFHAQCMDLVIDYCLWISDNQFRIRGNAKQAIDNPLPKGWKIIRNERATVPKQGWIGVNTSTYYGHIWLVDKGATQMTMPVIEQNWNSLANLKPKRRLDYYYGCTHFIVPPISSNNAIVRAAKNVLPSPKPMKVLLVAGHGKGAYSNDPGVVNTELDICERDFVRQKIVPNVAKYLKQAEVNVQLYGGSTMNQDMYQDTRYGVNLGDTKRYGMYWAARQGFDQIVEFHLDAASPQASGGHVIIDNNVYQDKIDERLHKVIDKYVGTIRGIDKRDNLLNANVSADLNQNYRLVELGFITNKTDVRNIERHLEAFTKEMAEAIVGNVIGNNLGSQDIKPSTKKGTKSKPSKKKP…
tr|A0A0N9SHC3|A0A0N9SHC3_9CAUD	Lysin A	Mycobacterium phage Pari	MPRVVYGLTHSSNGWPMLNSDECEWAKIPGTVVTLQIAKGWPLAILRAFAADFHAYVEPLRDADSACWTPTNSVPSSNHLSGTAMDLNWNTHPFQIPDAGFDSAKLARVRELLAFYEGMVFWGNDWTSPKDAMHFQLASRRNGGSFDTYGNPAVADFIARKIRADGYSTFRRGSAPASAAPILAAATGLSEARAAEILPAVRSGLRESECTNVNRIAMWLAQIGHESGSFQYTEEIAKNGRYAPYIGRTWIQITWDYNYRAFSQWAYAFGMVPTPDYFVVNYRELADLKWAGIGPAWYWTVARPDINELSDRRDLNTVTRRINGGTNGLADRQARYNRALAQGDALLQLLHEEDDFLSALTDAEQRELLDLARQQAKYKRKSRSPLHWPHEGEVDTIAG…
tr|A0A0N9SI93|A0A0N9SI93_9CAUD	Endolysin	Escherichia phage SUSP2	MQLSDKGLAAIKFFEGLRLEAYKDSAGIPTIGYGTIRIGGKPVTMGMKITSEQAEQYLLADVESYVGAVNKAIKVPTSQNEFDALVVETYNIGITAMRDSTFIKRHNAGNKAGCAEAMQWWNKVTVNGKKEVSKGLKNRRSLEAKIYLDAVYPK
tr|A0A0N9SIA1|A0A0N9SIA1_9CAUD	Endolysin	Pseudomonas phage POR1	MAKISDRKAGGKNVTRFLDTIAYAEGTSRSKYTKDDGYDVIVSGIGGEPKTFDDYSKHPGVLVQVRKDLKSTAAGRYQTLKRYADAYTVTLKLKDFGPESQDQIAIRMIKEQGAYDDVVAGRFAEAMEKVSNIWASLPNSPYGQRGAHAYSMADLQAYYVKAGGEVAA
tr|A0A0N9SIT8|A0A0N9SIT8_9CAUD	Morphogenesis protein	Bacillus phage VMY22	MKAGQKSNGSNGLQNSLFPMDVMWISQGSDGDFSHKNSKAIDYIHLTKAGKRTMRAPVYAPADVTCSHVSGTGAGTAWTTDKEVNTPIGKTRVTYMVWHDNDSPNRHVGEKRKQGEVMVRTGTAGFVTGDHLHLEVYKGTTMHDKSQRVQNWELVFINDTELVKTNNYPWRTTEDSTGSINGSCEIGDGTITLNDRVNGKVLSYKDAMQKECDAQGIGWAVPYLLALMMTESEGAGGDPMQSSESQGWPPNYIKDPMQSIHFGVKHFKEAWTKSQQYKVDVWTTFQEYNFGIGYSKYIGERGGVNTIELAEWYSMNRVSPHKPPIRTPYSWEGAKAVGKPYRWKDGGNFHYANRVKWYTSGDGSVNPCGEETGVTEEDKGRKKTNNIIRLLLSDQLNGWR
tr|A0A0P0HR92|A0A0P0HR92_9CAUD	Endolysin	Acinetobacter phage IME-200	MILTKDGFSIIRNELFRGKLDQTQVDAINFIVEKATEYGLTYPEAAYLLATIYHETGLPSGYRTMQPIKEAGSDSYLRSKKYYPYIGYGYVQLTWEENYVRIGKLIGIDLVKNPEKALEPLIAIQIAIKGMLNGWFTGLGFRRKRPVSKYNKQQYVAARNIINGKDKAELIAKYAIIFERALRSL
tr|A0A0P0HRN9|A0A0P0HRN9_9CAUD	lysozyme	Lactobacillus phage iLp84	MKLKTKLITLVVAFLAAISFALPSQVNAAKGDQGPDWAKYQGASGRYGTDQDKFVIAQIGGTYGGTYIDQWTYDSQIASAKAAGKRVHSYIWYGVGASSQLGLEALDRYMPRIKAQTPKGSIVALDYEDGASGNMAANTDAILAGMRRIHSEGYTPMYYSYKPYTLAHVDYQRILKEFPNSLWIAAYRDYLPTTKPDYGYFPSMDGVAIWQYTSAFGLSQGLDGNIDLLGITDNGYSSQPETPSAPVTPVPSQPAKSNAASDSDYAQTGVFKPSTTVNIRTGAGTGYTAVGSYVPGESLVYDHVYIRGSYVWARYLSYSGRYHYVALGVNGGESYGSRSSGYTSLVSHTYYTVRSGDSFWSIASKYGISMYTLAANNGKSIYSLIYPGESLYIK
tr|A0A0P0HS42|A0A0P0HS42_9CAUD	Lysozyme	Klebsiella phage Kp2	MLGGAITGVVQHNEGLSLTAYKDSAGVPTICYGETKGVKMGQRATLSDCQKQLIQSAGEHAKALDGLPMQLSDVALLGALDFTYNVGVAGFSGSKVKADLKRLDYAAAAKSVLAWRYISKYQKKSPGTGWVYKGSNRWTFDCSQYINGQRNKVCWGLWERRQWQSKAIGNQFNNVKSALAELKR
tr|A0A0P0I386|A0A0P0I386_9CAUD	Endolysin	Lactobacillus phage CL2	MSYTINKEFALGANEGSSQVANRLYIILHDVGAESGARANAAYFKNNIAAEVAYTAFVVGDGGQVYQVGEPGYVQWGAGTVANANSPVQIELGHTSDPETFKKDYAVYIELARDMAAQYGIPTSLDAGGAGTPGIKSHLWVTQHIWGDHTDPYGYLARWGITKEKLAVDLANGTTTVNPSPSAPAAESLRPQATASGNVNVRYGLHLLGGSWLDEVTNFGSGDNGFAGMPNHQHDLLYIKVDHGSVKYRVHTVKSGWLPWVTKGDRNDTVNGCAGIAGEAIDGVQIIFITPAGEPYQQAYYRSQTTQRAGWLGVVCDDGTSLPQYTDTYAGLFGEPLDRLQIGISSINPF
tr|A0A0P0IDR4|A0A0P0IDR4_9CAUD	Lysozyme	Escherichia phage C119	MMSFKNKVIGSAVAGAMALAIPFLNEHEGVKYRPYRDIAGVWTVCQGITGPDVILGKKYTQRECDALLMKHLSIHRAAVDKALKVNVPVSTRAALYSFSFNVGTSAMRNSTAIRRINRGDIRGGCEALSMWNKISVGGKKVVSKGLVNRRNAEIKLCVSEL
tr|A0A0P0IVF0|A0A0P0IVF0_9CAUD	Lysozyme	Klebsiella phage vB_Kp3	MRMSDNGLQFTAAWEKFRSAPYFATEDERRRGIYTWGFGHTGRNPPRINITREAALAILREDVAYAEKKVNEWAHKSITQPIFDALVDLVINAGEEPIKPDKKAGDFDDLVTQGRWDELIVQLEFFRKQGGKIIPGLVRRALARQALAKGMNWRDAEAVGRNAKV
tr|A0A0P0IW03|A0A0P0IW03_9CAUD	Glycosylhydrolase 108	Acinetobacter phage Ab105-2phi	MNIEQYLDELIKREGGYVNNPADRGGATKYGITEAVARANGFKGNMRDLPLDVAKAIYRKNYWTAPRFDQVNTISSAVAEELLDTGVNCGTGFAKPLLQRALNLLNNQGKAGYADLEVDGVYGSETLRALKTYLAKRGKEGEKVLVRVLNIMQGQRYIEICERNPKQEQFFYGWIANRIN
tr|A0A0P0IX40|A0A0P0IX40_9CAUD	Lysin	Lactobacillus phage CL1	MSYTINKEFALGANEGSSQVANRLYIILHDVGAESGARANAAYFKNNIAAEVAYTAFVVGDGGQVYQVGEPGYVQWGAGTVANANSPVQIELGHTSDPETFKKDYAVYIELARDMAAQYGIPTSLDAGGAGTPGIKSHLWVTQHIWGDHTDPYGYLARWGITKEKLAVDLANGTTTVNPSPSAPAAQSARPQATASGNVNVRYGLHLLGGSWLEEVTNFGSGDNGFAGMPNHQHDLLYIKVDHGSVRYRVHTVKSGWLPWVTKGDRNDTVNGCAGIAGEAIDGVQIIFITPAGEPYQQAYYRSQTTQRAGWLGVVCDDGTSLPQYTDTYAGMFGEPLDRLQIGISSINPF
tr|A0A0P0M638|A0A0P0M638_9CAUD	Lysin A	Mycobacterium phage Pepe	MPRVVYGLTHSSNGWPMLNSDECEWTKIPGTSVTLQIAKGQPLAILRAFAADFHAYVEPLRDADSACWTPTNSVPSSNHLSGTAMDLNWNTHPFQVPDAGFDAAKKARVKELLDFYEGMVFWGNDWSSPKDAMHFQLASLRNGGNFDTYGNPKTADFIARKIRADGYSTFRRGSAPASAAPILAAATGLSEARAAEILPAVRSGLRESECTNVNRIAMWLAQVGHESDGFNATEEYAKNGRYAPYIGRTWIQITWDYNYRAFSEWAYAFGMVPTRDYFVVNYRELADLRWAGLGAAWYWTEQRPMNALVDAGDAAVWKNNLGTFRGFEAVTAAINGGTNGLADRRARYNRALAQGDALLQLLHEEDDFLSALTDAEQRELLDLARQQAKYKRKSRSPLH…
tr|A0A0P0M6F9|A0A0P0M6F9_9CAUD	Endolysin	Yersinia phage vB_YenP_AP10	MAKVQFTPRKETNAIFVHCAATKPSQDVGVREIRQWHKEKGWLDIGYHFVIRRDGTVEAGREQSAVGSHVANYNHDSVGVCLVGGIDDKGKFAANFTPAQMQSLRSLLVELKVQYPDSALRAHHDVAPKACPSFDLKRWWEKNELVTSDRG
tr|A0A0P0UWN1|A0A0P0UWN1_9CAUD	Endolysin	Pectobacterium phage PPWS1	MSLKNKIIGALFGVTALGGGIISVVKHNEGLSQTAYKDSAGVWTICYGETKGVRKGLYATQKQCDAQLIQSITEHAAALEGLPESLPDVVVLGSIDMTYNIGVYGFKNSTIKQLLMKKDYAAAERAVLSWRYITVSSKKYDCSQLVQGKPNKVCWGLWERRQWQSKAIGNEFKTVQAALDALSK
tr|A0A0P0ZC75|A0A0P0ZC75_9CAUD	Lysozyme	Stx2-converting phage Stx2a_WGPS2	MNAKIRYGLSAAVLALIGAGASAPEILDQFLDEKEGNHTTAYRDGTGIWTICRGAILVDGKPVVPGMKLKEKCDQVNAIERDKALAWVEKNIKVPLTEPQKAGIASFCPYNIGPGKCFPSTFYRRINAGDRRGACEAIRWWIKDGGRDCRIRSNNCYGQVSRRDQESALACWGIDR
tr|A0A0P0ZCL0|A0A0P0ZCL0_9CAUD	Lysozyme	Stx2-converting phage Stx2a_WGPS6	MSPSLRKAVAAAIGGGAVAIASVLITGPGGNDGLEGVSYIPYKDIVGVWTVCHGHTGKDIMPGKTYTEAECKALLNKDLATVARQINPYINVDIPETTRGALYSFVYNVGAGNFRTSTLLRKINQGDIKGACDQLRRWTYAGGKQWKGLMTRREIEREVCLWGQQ
tr|A0A0P0ZDF3|A0A0P0ZDF3_9CAUD	Lysozyme	Stx2-converting phage Stx2a_WGPS4	MSPSLRKAVAAAIGGGAVAIASVLITGPGGNDGLEGVSYIPYKDIVGVWTVCHGHTGKDIMPGKTYTEAECKALLNKDLATVVRQINPYINVDIPETTRGALYSFVYNVGAGNFRTSTLLRKINQGDIKGACDQLRRWTYAGGKQWKGLMTRREIEREVCLWGQQ
tr|A0A0P1KKJ6|A0A0P1KKJ6_9CAUD	Putative endolysin	Acinetobacter phage Loki	MATVKEIIDGVMKAEGWDKYTNDPKDRGGATKWGITQTTARMYGYTGDIKNMTYDQAYAVYYQRFWVDPKFDEIDKRSHELAVAMFDYGVNSGQTKPIKAMQRALNSLNLEGKSFPDVNPDGVIGRMTLGALDAYLKQRGTAGAIVLLNMVKAIRSVFLLEITERSQSQEKWAYGWQTRAFK
tr|A0A0R6CKQ4|A0A0R6CKQ4_9CAUD	Lysozyme	Citrobacter phage CVT22	MELKSRAVKWIMGAGFAAASTIIMVNEGYKETSYKDGAGVWTICYGETKGVTKGMRKTKEQCTAQLKESMETHSKALEGLPDSTPDVVALGSLDFAYNAGVSGFNNSQIKSYLLKSDYTNAGKAVLSWRYITITQNGKKVKFDCSTKGNKLCWGLWKRRLVQADMIGNKISVEEALRRLNAL
tr|A0A0R8VCQ3|A0A0R8VCQ3_9CAUD	N-acetylmuramoyl-L-alanine amidase	Thermobifida phage P1312	MMPRPDRYVSRSDLGWGRSPAASANPKLGLVIHYDGSNQNLAAKTHAACISYWKNTRAFHTGPARGWVDIGYSWGVCPHSYVFEGRGLYKTQAAQPGGNTTYYSVTLMCGPTDTITDVQINAVRQLRAWLMETAGVAGTVKGHRDFVSTSCPGDALYRMVRDGVFSKPATWGGTSSSWEELMLGLKKGDRGEAVEALQELIRLAGHGAALGPAGVDGVYGDGTAEGLRLCRADVGSRALPGYGDKVTGHAFAQLIAAVAKHQATKVSGGSTGGVPRHLEVESLTAKRLTVG
tr|A0A0S0N5R0|A0A0S0N5R0_9CAUD	Putative lytic transglycosylase	Pseudomonas phage PaMx25	MKLAWGKKVDQAFRDKVFAICDGFKWNRETHASWLMSCMAFESGETFSPSIRNAAGSGATGLIQFMPSTAQGLGTATAELAEMTALDQLDYVQKYFRPYASRIGTLSDMYMAILMPKFVGQPEDSVMFLDPKISYRQNAGLDANRDGKITKAEAASKVRAKFDKGMLDRYSLEV
tr|A0A0S0N859|A0A0S0N859_9CAUD	Putative endolysin	Pseudomonas phage PaMx42	MNESNESPQKKQPNKKTLAGVLGAGAAAILLGVAGQTGFTERFEGMVLRGYLDPIGVPTKCAGDTYGVEVGKRYTIEECRESLEQGLIKHAEPVLKCAPNLRTQGYPFALAAAVDHNYHFGTFCETSIDAAFKRGDYRTGCARFNENAAGRPQWVYVKDGKGGYKTLPGLITRAAARRELCMKGAG
tr|A0A0S1RZS1|A0A0S1RZS1_9CAUD	Putative endolysin	Acinetobacter phage vB_AbaP_PD-6A3	MILTKDGFSIIRNELFAGKLDQTQVDAINFIVEKATESGLTYPEAAYLLATIYHETGLPSGYRTMQPIKEAGSDSYLRSKKYYPYIGYGYVQLTWEENYVRIGKLIGIDLVKNPEKALEPLIAIQIAIKGMLHGWFAGLGFRRKRPVSKYNKQQYVAARNIINGKDKAELIAKYAIIFERALRSL
tr|A0A0S1S002|A0A0S1S002_9CAUD	Putative endolysin	Acinetobacter phage vB_AbaP_PD-AB9	MILTKDGFSIIRNELFGGKLDQTQVDAINFIVEKATEYGLSYPEAAYLLATVYHETGLPSGYRTMQPIKEAGSDNYLRSKKYYPYIGYGYVQLTWKENYERIGKLIGIDLIKNPEKALEPLIAIQIAIKGMLNGWFTGVGFRRKRPVSKYNKQQYVAARNIINGKDKAELIAKYAIIFERALRSL
tr|A0A0S1S4L7|A0A0S1S4L7_9CAUD	N-acetylmuramoyl-L-alanine amidase domain-containing protein	Propionibacterium phage PA1-14	MRFIPAAHHSSGSNSPVNRVVIHATCPDVGFPSASRKGRAVSTANYFASPSSGGSAHYVCDVGETVQCLSESTIGWHAPPNPHSLGIEICADGGSHASFRIPRHAYTREQWLDPRVWPAVERAAVLCRQLCDKYNVPKRKLSAADLKAGRRGVCGHVDVTDAWHQSDHDDPGPWFPWDKFMAVVNGGSGSEELSMADIQALHNQIKQLSGQVAQSVNRLHHDVGVVQVQNGDLRKRVDALSWVKNPVTGKLWRTKDALWSGWYYVLECRSRIDRLESTVNGLKK
tr|A0A0S1WFU7|A0A0S1WFU7_9CAUD	Endolysin	Pseudomonas phage Kraken	MKITKDILITGTGCTTDRAIKWLDDIQAAMDKFQIESPRAIAAYLANIGVESGGLVSLVENLNYSAQGLANTWPRRYAVDPRVRPYVPNALANRLARNPVAIANNVYADRMGNGCEQDGDGWKYRGRGLIQLTGKSNYALFAEDSGMDVLEKPELLETPAGASMSSAWFFWRNRCIPMAESNNFSMVVKTINGAAPNDANHGQLRINRYVKTVAAINQGS
tr|A0A0S2MU54|A0A0S2MU54_9CAUD	N-acetylmuramoyl-L-alanine amidase domain-containing protein	Streptomyces phage phiSAJS1	MAKPMTAQQFLDALKAEGVKVKEVPGWRTRNRAGHGAWGPLHGVMIHHTAGLDVLDFVTKGSTDLPGPLCHGYISKDGTFHLVGWGRANHAGGGDPDVLAAVKADRWPVPKTGEHQGSDGAVDGNPHFVGYECENKGDGKDPWPAAQLDTMVRATVAVLRFYDWSANSGIRHLDWSDWKSDPKGIDWDDFRDRVQKLLDGDKPKPPTTPTKPTTPALPKVSLKAVRDAARRDPSAPQGKATHPAPVDLVEEALVKLGYLEKRWADGSYGTKTLQAYARLQRHLGYSGADADGIPGEHSLKWLALKVKTFTVAA
tr|A0A0S2MUX2|A0A0S2MUX2_9CAUD	Lysin A	Mycobacterium phage Iracema64	MARRLFRGRAFSENGWPYVDQGSCTWVRIPGAEHVSLQIQNGPPLQVLRAFAADFHAHVEPLRDPDSACWTQDNTVDTSNHPGGTAMDLNWQGADGKTFRYGISEERAYPSPKHQRLRELLDFYEGVVFCGGFWSIQDWMHFQMGAGTYDSRADRPTEKTLDFIRRKIRPDGFSTFRRGGGGSAAPDAASVLARAADIPLAKAQEILPTFREGAVLAECTTVPRLAMFIAQTCWESDRYRATEEYANGPMNEERWIYKGRTWIQLTWRSAYEGFGRWCHARGLVNDPMVFVNNPRSLADLRWAGLGAAYYWVTTRRESRKYPTLNEASDARDVLVATQIVNGGTTHLAERTAIYNRAIALGDELLHILGEEDELANPEIEKMIREVHACLFNRIVSQSI…
tr|A0A0S2MVL1|A0A0S2MVL1_9CAUD	Endolysin	Pseudomonas phage PPPL-1	MPKVQFKERTATDYLVVHCAATKASMDIGVREIRQWHVQKGWLDIGYHFVIRRNGTVEDGRPHNVIGAHVEGFNSRSLGICLAGGIDDKGNPQNNFTPEQFNSLKLLLTAQKRTYPQAKIVGHHDLFAGKACPSFKVSDWLQSVGL
tr|A0A0S2MXR6|A0A0S2MXR6_9CAUD	Putative endolysin	Klebsiella phage KpV41	MSLRTKVIAALTGATMLGGAITGVVQHNEGLSLTAYKDSAGVPTICYGETKSVKMGQGATLSDCQKQLIQSAGEHARALDGLPMQLSDVALVGSVDFIYNVGVAGFNGSAVKRHLKNLDYAAAGKAVLDWRYISKYQQKSPGTGWVYKGSNRWTFDCSQYINGQRNRVCWGLWERRQWQSKAIGNQYKNVNAAVAALTKAGG
tr|A0A0S2MXW6|A0A0S2MXW6_9CAUD	Lysin	Enterococcus phage vB_EfaS_IME198	MVKVNDVVSYVNGLVGKGVDADGWYGSQCMDLTVDVMQRFFGWRPYGNAIALVDQPLPAGFQRIRTTSSTQIKAGDVLIWGLGYYAQYGHTAIATEDGRADGTFVSVDQNWNNPSLEVGSPAAAIHHNMDGVWGVIRAPYEAAQKPAPAPAPKPDKPNLGQFKGDDDIMFIYYKRTKQGSTEQWFVIGGKRIYLPTMTYVKEAQDLIKRYGGNTNVTTYNYDNFGLAMMEKAYPQVKL
tr|A0A0S2MY35|A0A0S2MY35_9CAUD	Negative regulator of beta-lactamase expression	Enterococcus phage vB_EfaP_IME195	METYSKLTTSVNPNAMYCEPRQGRIEFIVIHHNATTNKDVAMSTWYTTSGNWTSAHYEITDNEIIGCVGENYTAYHAGGTGGSDVPTIPNVNHRSIGLEHVNSSGAPSWSVNDATLRNSAKLIADICQRYGLPINRNTIKAHNEVTATACPGGIDIDKLVRMAQESANGKQPEPSKPLPKPQKEDDKMFIYMKKQKNGNTEQWFVCGDKRMYLPTMTYVNEANALIKRYGGSTNQTVYNHDNFGLKMIEKAYTEVKV
tr|A0A0S2MY87|A0A0S2MY87_9CAUD	Lysin	Enterococcus phage vB_EfaS_IME196	MKLKGILLSAVTMFGLLVGATNVQAYEVNNEFNLQPWEGSQQLAYPNKIILHETANPRATGRNEATYMKNNWFNAHTTAIVGDGGIVYKVAPEGNVSWGAGNANPYAPVQIELQHTNDPALFKANYKAYIDYTRDMGKKFGIPMTLDQGGSLWEKGVVSHQWVTDFVWGDHTDPYGYLAKMGISKAQLAHDLANGVGGNTVTPTPKPNKPKPTQPSKPSNKKRFNYRVDGLEYVNGMWQIYNEHLGKIDFNWTDNGIPVEVVDKVNPATGQPTKDQVLQVGDYFNFQENSTGVVQEQTPYNGYTLSHVQLPEEFIWLFTDSKQALMYQ
tr|A0A0S2MYF3|A0A0S2MYF3_9CAUD	lysozyme	Enterococcus phage vB_EfaS_IME197	MKKKILVGALIALFFMPLNVFAAKGDQGVDWAIYQGEQGRFGYAHDKFAIAQIGGYNASGIYEQYTYKTQVASVIAQGKRAHTYIWYDTWGNMDIAKTTMDYFLPRIQTPKNSIVALDFEHGASPDVNANTETILYGMRHIKQAGYTPMYYSYKPFTLQYVDYQRIIKEFPNSLWIAAYPSYDVTPSPLYSYFPSMDGIAIWQFTSTYIAGGLDGNVDLTGITDNGYTATDKPETDTPAIEEGKEVDKTPTSAVKVGDTVKVKFNVDAWATGEAIPQWVKGSSYKVQEVTGSRVLLEGILSWISKGDIELLPDATVVSDKQPEATHVVQYGETLSSIAYQYGTDYQTLAALNGLANPNLIYPSQVLKVNGSAVSNVYTIQYGDNLSSIAAKLGTTYQTL…
tr|A0A0S2MYH4|A0A0S2MYH4_9CAUD	Lysin	Enterococcus phage vB_EfaP_IME199	MITKGIAGRRQGKVKGVVIHNDAGSNGATCSFYRGYLTDANAAYGFAHWYVASDGILQVEDESNMAWHTANSYGNANFIGIEACQSMGNLAQFLENEKRAIKLAAEILKRHGLTPNTTTVRLHNTFSSTACPHRSQEQHGAGSKTQAYFIAEIKKHMNGSTPAPSKPTTPSQHDKAVSASPAKHQGNAWGKLDKYREEPAGKIRVAGWLVPDKPQGPIGKYAYVIFMQHGTNKELTRVQSAGIKRPDVKKAYSYQGGQELGFDVTVKKAQFKGKKVDVILRRANKANGEVAVNDVRIDSIYLTL
tr|A0A0S2SYD0|A0A0S2SYD0_9CAUD	Endolysin	Pseudomonas phage YMC11/02/R656	MRTSQRGIDLIKSFEGLRLSAYQDSVGVWTIGYGTTRGVTRYMTITVEQAERMLSNDIQRFEPEMDKLVKVPLNQNQWDALMSFVYNLGAANLASSTLLKLLNKGDYQGAADQFPRWVNAGGKRLEGLVKRRAAERALFLEPLS
tr|A0A0S3UG46|A0A0S3UG46_9CAUD	Lytic enzyme	Pseudomonas phage phiR18	MVISKQQFEALFPDAPDEVFEPLVRSMVRYDITSTARAAAYLAQIGHESSGLTRFEENLNYSAARLAAVWPSRYKAHSGGPNALATQIARNPQAIANNTYANRMGNGDVLSGDGWRYRGRGPLQVTGKDGYRRAQVMTGRPFVDDPDMMATYDGGLEAAAATWRDKGCNTLADQGRFSEITRRINGGMNGAEDRENRWQKAKKVLAQ
tr|A0A0S3UG86|A0A0S3UG86_9CAUD	Lytic enzyme	Pseudomonas phage S12-1	MKITKDILITGTGCTTDRAIKWLDDVQAAMDKFHIESPRAIAAYLANIGVESGGLVSLVENLNYSAQGLANTWPRRYAVDPRVRPYVPNALANRLARNPVAIANNVYADRMGNGCEQDGDGWKYRGRGLIQLTGKSNYTLFAEDSGMDVLEKPELLETPAGASMSSAWFFWRNRCIPMAESNNFSMVVKTINGAAPNDANHGQLRINRYMKTIAAINQGS
tr|A0A0S4KWN4|A0A0S4KWN4_9CAUD	Endolysin	Pseudomonas phage VCM	MSIKQRLAAVGLSASLILAGGTLIAPWEGKENVAYKDIVGVWTQCYGNTNNVDRTKPKTDDECTDELAKELVNYNAKMKKYVKVEMTVGQEAAFTSFVYNVGEGTWQRGTPLKLLNEGKPTQACQFLMRYNKAGGKTVTGLTNRRKAEMEVCLGNNKQAIDEANRIFESYKDGDFIDVMSGAR
tr|A0A0S4L2W4|A0A0S4L2W4_9CAUD	Putative transglycosylase SLT domain protein	Pseudomonas phage vB_PaeS_PM105	MKRLLTLGLLGLLSACQPAFATDRIPTAAEQYRRTLVRSAHAEWGLSAPIATFAAQVHQESRWRADARSPVGAQGLAQFMPGTAEWIAGLYPAVLGTNQPFNPGWALRALVTYDRWLYDRNQASSECDRWAFVLSAYNGGQGWVNRDRRLALASGADQLAWFDSVERFNAGRSAANFRENRNYPRLILLRYERIYLQWGDGVCGQRYQL
tr|A0A0U1VU02|A0A0U1VU02_9CAUD	Endolysin	Pseudomonas phage LKO4	MGKSLIHFAFAVLCWAFGSVALAQDARTFVPSGAKVYAPVLVEKQEAVWPQAPEPWTLAGLVEQESCISLTHSRCWNPRAELRTHREYGFGFGQVTVAYRPDGSERMNVFNELRNTHASLRDWAWENRYDPGFQLTAIVEMNRSLWRRIAANPGATVTDQWAFVLSSYNGGAAGVLQDRRLCSNTRGCDPARWFGHVERTSLKSRVPQPGYGNRSWYEINRSHVRNVLTIRRAKYQAFWRT
tr|A0A0U1ZH11|A0A0U1ZH11_9CAUD	Lysozyme-like protein	Ralstonia phage phiITL-1	MAEGTRHWTFTRFTHPKEEEGGIAMSLPKPYPGLPPLKKRAATRTIFVHAADTPPSMDIGARDIHRWHVVDNHWAAIGYHFVIRRDGTVEGGRPHDTVGAQVASRNSDSIGICLVGGKGPFSGTDPYKHYTEAQILSLVATIRSLQEIYPGTNVLGHRDADKGKQCPSFDAKAWWLEVSNK
tr|A0A0U1ZY89|A0A0U1ZY89_9CAUD	N-acetylmuramoyl-L-alanine amidase	Staphylococcus phage Stau2	MIEIWKGVSVRYDLLPIGTRRTGQAMAVKKPVFIVAHDTGNINTTAQNNVDYYKNTYNIDWASTASAHIFVDDKEAIICVPTTEKAWHVLYNAPMDDLWYGINANDGAIGVEICYFSDKERSKKSLDNGARVLAYLAEYWGVDYKTNMPGHQDIQNDKQDPGNLLEACGLGRNTSNLDKEVAKYYKKVIKSVDVKKSGNAEPRVKTQSTKTMWSWKGTFYPDRAIKVRKSPGLKGTIVNRDSWLYDKDDWVEFDQVIKVDGYWWIRFKYPKPGSSKNYFYCAVCEITDKQERIKKEKYFGKIDWK
tr|A0A0U2BX41|A0A0U2BX41_9CAUD	Lysozyme-like protein	Paracoccus phage Shpa	MSNTPVTRIVLHYSATYPDQDIGAAEIRQMHRARGWNDIGYHYVIRRDGRVEPGRAENVVGAHVAGHNTGSIGICCVGGIERATGPNVGVDNRTDAQRKATIALVRDLLARHPRAQVLGHRDLTATQCPGFDVRTWWAQVNREPEPPRAAPANPITPARPSFLGWLISIVKGR
tr|A0A0U2DV48|A0A0U2DV48_9CAUD	Endolysin	Yersinia phage phiYe-F10	MAKVQFKPRETTEAIFVHCSATKPSQNIGVREIRQWHKEQGWLDVGYHFIIKRDGTVEAGRDELAVGSHVKGYNHNSVGVCLVGGIDDKGKFDANFTPAQMQALRSLLVTLLAKYEGSVLRAHHDVAPKACPSFDLKRWWEKNELVTSDRG
tr|A0A0U2I1S0|A0A0U2I1S0_9CAUD	Putative endolysin	Escherichia phage Rac-SA53	MKSRDEIFDEVLGKEGGYVNHPDDKGGPTKWGITEKVARAHGYRGDMRDLSRGQALEILEADYWYGPRFDQVANLSPDIAAELCDTGVNMGPSVGTKMLQRWLNVFNQKGMLYPDIVADGCIGPRTINALRAYLSKRGRDGELVMLIALNCTQGELYLELAEKREANQSFVYGWLKQRVIV
tr|A0A0U2S643|A0A0U2S643_9VIRU	Endolysin	Escherichia phage SerU-LTIIb	MKSKDEIFDEILGKEAGYVNHPDDRGGPTKWGITEKVARAHGYQGDMRDLTRGQALEMLEADYWYGPRFNQIANLSPDIAAELCDTGVNMGPSVATKMLQRWLNVFNLRGKLYPDMDADGRIGPRTINALRAFLINRGKDGELVMLVSLNCTQGERYLELAENREANESFVYGWMRERVTI
tr|A0A0U3E0R1|A0A0U3E0R1_9CAUD	Endolysin	Pseudomonas phage PaoP5	MALTEQDFQSAADDLGVDVASVKAVTKVESRGSGFLLSGVPKILFERHWMFKLLKRKLGHDPVINDVCNPKAGGYIGGQAEHERLDKAVNMDRDCALQSASWGLFQIMGFHWEALGYASVQAFVNAQYASEGSQLNTFVRFIKTNPAIHKALKSKDWAEFARRYNGPDYKKNNYDVKLAEAYQSFK
tr|A0A0U3E1L6|A0A0U3E1L6_9CAUD	Putative lysis protein	Pseudomonas phage SM1	MAQVTAEQLRILAPGVKSVKRIDNLVQALNLAAMTCGIANTPRRLRYFLAQCAHESRDFTRVEESLYYTDPKRVVSIFKSGFDLNRNGVADADEIEFAKGYLRNPEKLANRAYANRFGNGDEASGDGWRYRGSGFIMLTFKDNFRAISRRIYKDDRLVDQPELLRNTDSFYGPAMSAGYFWMDKGLNALADADQFTRVSQIIQGDTSTVKERLDYLRRANALVF
tr|A0A0U3E5Q4|A0A0U3E5Q4_BPKIM	Endolysin	Klebsiella phage vB_KpnP_IME205	MAKVQFTKRKETSQIFVHCSATKATMDVGVREIRQWHKEQGWLDVGYHFIIRRDGTVEAGRDQDAVGSHVKGYNSTSVGVCLVGGIDAKGNPEANFTPQQMSALKGLLHELKGTYPKAVIMAHHDVAPKACPSFDLQRWVKTGELVTSDRG
tr|A0A0U4B1M4|A0A0U4B1M4_9CAUD	Endolysin	Arthrobacter phage Bennie	MTYQLFEGHTSRNFTPGAQANAVWGQGPRRVESITIHWWGDYGQEFWTVEGFLCTNTKPTSAHFVVQEGLVSCIVSPDDAAWHAGNPYGNTTSIGIECRPEATDGDYQTIAELVAYLRSIYGDVPLVHHYEWQSTACPGTYDLARIDRLSRGVNVPTINEGDLTVAEVDRAIAYVKALASDGWTDAQGKKHPGFMFVIEENQRLIQALPAAVAKAVWDTNINRGTAEKPVYVRALQDLANNGTDTARVMADVKTLIDRPAGSGGAVDTEAVAQSVFDKIIAWLKR
tr|A0A0U4B3G8|A0A0U4B3G8_9CAUD	Lysin A, N-acetylmuramoyl-L-alanine amidase domain	Arthrobacter phage Jasmine	MMGYYLSDHPNPNAGQYVTQRRGIYGQLSGTVIMHTAEGYGAANVAGFIARREDYGSYHRLVDPNTIIEMAHWEWETWQDSETNNWAVGISAACNARDWLGIEIQTRLKYYRNLAICAADFVRYMRENYDIEVPRVRISGEQARARVPGFCAHGDSGLSRFDPGPDFDWETFFAMTNEELGEEDEDMAITDNDLERIAHHFLNKQAFSPTKEFPKPPTVSEALKAQHYAMFNNSKTNESIIGKESLPGLVNQTGLNIRADIAEVLKEVKK
tr|A0A0U4B7G6|A0A0U4B7G6_9CAUD	Endolysin	Arthrobacter phage Vulture	MSTQYELFEGHTSKNFTPGHLANQVWGQGNRRVESITIHWWGNYGQEFWTVENFLCTNTKPTSAHYVVQDGLVSCIVSPDDCAWHAGNPYGNTTSIGIECRPEATDGDYLTVAALIAFLRGIYGDVPLVHHYEWQSTACPGTYDLARLDALARGITTSNLGDELTVAEVDRAIAYIKALASDGWVDSKGKLHPGFMWTIEENQKRIDALPAAVAKEVWGRQINVGTAEKPVLVPAIQYLADIGTDTRAIRATPVSGGGSVDTEAVAQSVFDKIIAWLKR
tr|A0A0U4B7M6|A0A0U4B7M6_9CAUD	Endolysin	Arthrobacter phage Wayne	MTYELFEGHTSNNFTPGSQANAVWGQGPRRVESITIHWWGNYGQEFWTVEGFLCTNTKPTSAHFVAQEGLVSCIVSPDDAAWHAGNPYGNTTSIGIECRPEATDGDYQTIAELVAYLRSIYGDVPLVHHYEWQSTACPGTYDLARIDRLSRGVNVPTIKEEDLTVAEVDRAIAYVRALAYEGWTDNQGKKHPGFMLVIEENQKRIDNLPAATAKAVWDTTINRGTAEKPVLVRALQDLANNGSDTAKILNRPAVEGGAVDTEAVAQSVFEKVIAWLKR
tr|A0A0U4I901|A0A0U4I901_9CAUD	Putative N-acetylmuramoyl-L-alanine amidase	Vibrio phage vB_VmeM-32	MKKIGIVVGHDPHSQGARNEKITEFDFNNSLAPLIAKHLIVVGDFTPIVIYRSDGLSKLPNQINELNMDLIISLHCNAFNKNVAGSEVLYATTSKNGAILADILQKQIISVLKNRDRGIKPTAANQNGGVILHRTRPVAALIEPFFIDNIREYENAESKKEQLALAIAEGVKQYYERTK
tr|A0A0U4IDK0|A0A0U4IDK0_9CAUD	Endolysin	Arthrobacter phage Galaxy	MLLSNLATVLRAAGLTVVETPGWNGRGYKGRDLIEIRGVLWHHTATNRARFNGADAPTLQMCIDGRTDVAGPLCNIVFGRNGTVYLVASGLANHAGAGEAANIPRDLGNYYLIGIEMESSGVAPFDWTPDQLRVAPHLGAALERAYLGHLPAELRLQIGHLEYSSQGKIDPAGWPGGMDGLRASINELLAGGAPAPAPSPAPAPAPAPAAPAGDNRIHWVVERGDTLGGIAAHYGGPSAAQIAAYNGIPDANRIEVGQRIYIPGPLVWIVDPGDTLGAIGAHYGISAETVAANNGLNVNAPIFPGQRLRIID
tr|A0A0U4IHI0|A0A0U4IHI0_9CAUD	Endolysin	Arthrobacter phage Rings	MPISQTQETWLLNAVGKIFDYDRSYGYQCVDLADAYGQDIFGVPWQTSVGGVGGARELLDRVPDEYWIRIDNDPNDPNLIPERGDMVVFAGSPLNPFGHVAIVLSADGSGMWVVQQDGFAPPLQFVNGNWYSAKPAHKAWLPYTGDGTGVIAGWLRPRQNKIIGGGASVLPAGDITGGIVTDFVIDESYTAKGFTPAAQVPAVYGGPRTIESITIHHWGALGQTHMGVVNFFCVTGPGTTSAHFVSSAGKTHCIVSPLDAAWHAGNGTGNRTSIGIECRPEATDGDYLEVAKLIAWLRSQYGDLPLIPHRDWQATACPGVWDLARLDKLARSQEVQQEDDMFTDDDRRMLKAIKDGWFIGGSDTLYKAPWQKLIDDIPRRVWDTKVTGRKEGAVSALQE…
tr|A0A0U4IPM3|A0A0U4IPM3_9CAUD	Endolysin, N-acetylmuramoyl-L-alanine amidase domain	Arthrobacter phage Stratus	MTYQYLTGQTSPFQSPRTQPIQSITIHWWDKPERNPSFQGTVDWLCRVGTTASIHYVAEAGRVACLVSPDNIAWHAGDGGNGPGNNTSIGIECNPRQSDGDYATVAELVRDLRAVYGNLPIYPHRHWTSTECPGTYDLARINRLAATPAPSQEDQMNPEQNRMLVAIYNALFNKKSMPTPDNQSIVGGEALDELINNNDVKILAKLEEINRKL
tr|A0A0U4IT54|A0A0U4IT54_9CAUD	Endolysin	Arthrobacter phage Anansi	MPISQTQETWLLNAVGKIFDYDRSYGYQCVDLADAYGQDIFGVPWQTSVGGVGGARELLDRVPDEYWIRIDNDPNDPNLIPERGDMVVFAGSPLNPFGHVAIVLSADGSGMWVVQQDGFAPPLQFVNGNWYSAKPAHKAWLPYTGDGTGVIAGWLRPRQNKIIGGGASVLPAGDVTGGIVTDFVIDESYTAKGFTPAAQVPAVYGGPRTIESITIHHWGALGQTHMGVVNFFCVTGPGTTSAHFVSSAGKTHCIVSPLDAAWHAGNGTGNRTSIGIECRPEATDGDYLEVAKLIAWLRSKYGDLPLIPHRDWQATACPGVWDLARLDKLARSQEVQQEDDMFTDDDRRMLKAIKDGWFIGGSDTLYKAPWQKLIDDIPRRVWDTKVTGRKEGAVSALQE…
tr|A0A0U4J8N7|A0A0U4J8N7_9CAUD	Putative N-acetylmuramoyl-L-alanine amidase	Bacillus phage vB_BhaS-171	MVSINYEVKHVRRNEFSRPGYKLLRLQAVVLHYTANPGAGADDHFRYFDQSIISSKRYAGCHIVIDRHKAIELVPLDEGTFGANDGGTVALKLPTLRARDARYPTSTGDGNANLLTVHIEMCQEPNGQIHEDTIKRTALVLQQIQSKYPQLKDTRNRIVRHFDVTGKNCPKPMVDDPKEFTRLLDMVDGKISIEPPKQSQPKQVSSSGKLYKVQVFAGSKDGADRMADKLKKDGYPVYIVQE
tr|A0A0U4JCL8|A0A0U4JCL8_9CAUD	Peptidase C51 domain-containing protein	Arthrobacter phage Martha	MNNMRDDLTKPVDITGQYGPQSVDLIIHYVRELTGVKWAGPTQHARDLMIAPGLRIWFDAVDPDSARYGDIVVLHGFDTSDFGTTGVFLQDFTETHFEIFSQTPHYPQVNLMLRESIVGVLRYKYVGPINKTNVLHEPYSIDRLWTPGSDEPHPLREAFLKDTPAEKRAVLGEFMVKDDEELTDGEWCVKQYDKYAADVLDDFVKRGERESARRAALWGFKPGVVESDTVQPNLDELNQPGDIIVWDSDVANAYGHIAIVQNAPAPWWRRLTNWLGITRPQTMVAVQQKQEEE
tr|A0A0U4JD12|A0A0U4JD12_9CAUD	lysozyme	Arthrobacter phage PrincessTrina	MTTASQERFLSGAAGNYYDPDGVYAFQCVDTAIAYAMACYPEVNWETTFGRGNARDHYPKSNAYFDSIPNVVGDLNSFPQRGDIVVWGGDNFNPYGHIAVVLWADGYSMRVLQQNADGSARLPTQIATVGYVIPGAGGVVGWLRPKVSGTAPTPAPAPVAGRLNGIDVSMHQGTALSFAATGAQFVGIKATEGAGYTDPQYVANVAKARREGLPIIHYHFARPFAQDGNTATAEADWFLSVVRPQLGPDDILALDFEAENTHRTDWANDFLDLVHANTEKRPWLYANQSVANQAGWDAVKAKYPLWCARYPSPVIQSWSPLNAAPSVPGWNLVMWQYSQSGRLSGYGGDLDLNVFYGDMGAWQTLAAGGNWIAPVVPPVVAPPVAGSASQCIVEPGDTL…
tr|A0A0U4JE28|A0A0U4JE28_9CAUD	Putative N-acetylmuramoyl-L-alanine amidase	Exiguobacterium phage vB_EauS-123	MTKVIVLDAGHGRNTPGKRTPDGEREWTFNDKMLRAAQKHLTDNYQGFTIVRTDDPTGNTDVSLAARATRANNAKGDVFVSFHNNAFQGKWGSHGGTETYVPTPAANNPRSSALARSVHPKMQRAFGLRDRGIKAGNLYVIMNTKMPAILVEGAFMDSTTDIVKLRDDNVLRRAGEAIAEGVAEFLALSKKPQPVAPKPVAPTVRPTTNPEAAKVDVYRVRVDGTQVGAYGNPKNALDEVEKALKAGKKKVELERV
tr|A0A0U4JEI5|A0A0U4JEI5_9CAUD	Endolysin	Arthrobacter phage TaeYoung	MATNAVQEAWMSGAVGRAIDPDHAYGLQCVDVADDYADAIFPGVGWRASVGAVNGARDFKGRNNQYVTWVPNIVGDVNSIPQRGDIIVWDGDSLNPYGHVAVVLRAEANRVLVLQQDGFNQRPAFTGWLLYDQPGTGPCLGWLRPNVPLDNPLQSNQREVGPAGVNERVEPSTSAPIARVFAQGDILTVKGYVVNAEGGWFVGAFSGTYFHSTAFTNPLAGDLPNLTPPPPPVLKPNQRVVGPDGAALRKQPDKNAELVKTFKAGEIVQFDGYVRGTRPYGADSSNGWFAGESGFMYSPAFENPLAGTLPDLTDKLLPKPTTPVTPPVVPVQPYGFAKRWNVSTEVKPAAIENMQRGNFAPRPEYLVIHQIDDPSRAPANGDWAGSASNWFATPRPASP…
tr|A0A0U4JHM3|A0A0U4JHM3_9CAUD	Endolysin	Arthrobacter phage Joann	MTYDLFEGHTSNNFTPGALANQVWGQGPRRVESITIHWWGNYGQEFWSVENFLCVNTKPTSAHFVVQEGLVSCIVNPDDAAWHAGNPYGNTTSIGIECRPEATDGDYQTIAELVAYLRSIYGDVPLVHHYEWQSTACPGTYDLARIDRLSRGVHVEPIKEGELTVAEMDRGIAYIRQLAYTGWVDDQGKKHPGFMLVIEENQKRIDNIPAAVAKAVWDTPINRGTAEKPVYVRALQDLANNGTDTAKILNRPTTQGGEVNTEAIAQSVFDKVIAWLKR
tr|A0A0U4JP23|A0A0U4JP23_9CAUD	Lytic enzyme	Pseudomonas phage phi2	MKITADQLDRATGCGAATATTWVEHLNGAMARFEINTPERVAMFLAQVGHESQSLKHLVEKLNYSAEGLLKTWPKRFTPAEAKQYARQPERIANRVYANRMGNGAPDTGDGYRYRGRGLIMITGHDNYAEAARALALPLVAQPELLEQRTWAAIAAGWWWRSRGLNDLADQGRFGRITLKINGGYNGAADRAARLDWARAALAGA
tr|A0A0U4JP67|A0A0U4JP67_9CAUD	Lysozyme	Pseudomonas phage phi3	MGRYPDGRTTPTARGDAMKLPPKLAAGGGVLALAAALVAPFEGRSLVAYLDPVGIPTICEGITAGVRMGDRATPAECDALLERELQRAVDAVDRQVLVPLPDTRRAALGSFVYNVGEGQLARSTLLRKLNAGDVRGACAELSRWVYAGGKKLGGLVRRRAAERELCEIGL
tr|A0A0U4JPJ5|A0A0U4JPJ5_9CAUD	Endolysin	Arthrobacter phage Amigo	MPISQTQETWLLNAVGKIFDYDRSYGYQCVDLADAYGQDIFGVPWQTSVGGVGGARELLDRVPDEYWIRIDNDPNDPNLIPERGDMVVFAGSPLNPFGHVAIVLSADGSGMWVVQQDGFAPPLQFVNGNWYSAKPAHKAWLPYTGDGTGVIAGWLRPRQNKIIGGGASVLPAGDVTGGIVTDFVIDESYTAKGFTPAAQVPLVKEWGYKPRTIESITIHHWGALGQTHMGVVNFFCVTGPGTTSAHFVSSAGKTHCIVSPLDAAWHAGNGTGNRTSIGIECRPEATDGDYLEVAKLIAWLRSQYGDLPLIPHRDWQATACPGVWDLARLDKLARSQEVQQEDDMFTDDDRRMLKAIKDGWFIGGSDTLYKAPWQKLIDDIPRRVWDTKVTGRKEGAVSA…
tr|A0A0U4JT40|A0A0U4JT40_9CAUD	Endolysin	Arthrobacter phage Preamble	MTYQLFEGHTSRNFTPGASANAVWGQGPRRVESITIHWWGNYGQEFWSVEDFLCTNTKPTSAHFVVQEGLVSCIVSPDDAAWHAGNPYGNTTSIGIECRPEATDGDYQTIAELVAYLRSIYGNVPLVHHYEWQSTACPGTYDLARIDRLSRGVNVPTINEGDLTVAEVDRAIAYVKALASDGWTDAQGKKHPGFMFVIEENQRLIHALPAAVAKAVWDTNINRGTAEKPVYVRALQDLANNGTDTARVMADVKTLIDRPAVEGGAVDTEAVAQSVFEKVVAWLKR
tr|A0A0U4JTJ1|A0A0U4JTJ1_9CAUD	Endolysin	Arthrobacter phage Pumancara	MSTQYQLFEGHTSNNFTPGHLANSVWGQGNRRVESITIHWWGSYGQEFWQVENFLCTNTKPTSAHFVAQDGLVSCIVSPDDCAWHAGNPYGNTTSIGIECRPEATDGDYLTVAALIAYLRGIYGNVPLVHHYEWQSTACPGTYDLARLDSLARGIATNNLGDDLTVAEVDRAIAYVKALASDGWVDAQGKKHPGFMFVIEENQRLIQALPAAVAKAVWDTNINRGTAEKPVYVRALQDLANNGTDTARVMADVKTLLDRPAGSGGGTVDTEAVAQSVFDKIIAWLKR
tr|A0A0U4JWK3|A0A0U4JWK3_9CAUD	Lysozyme	Escherichia phage phiE142	MNIFEMLRNDEGLRLTLYKDTEGFWTIGIGHLVTKNPSLAVAKAELDRMIGRKCNGTITLDEAEKLFNEDVDKAIRGILGNAKLKPVYDSLDAVRRCALVNMVFQMGVSGVAGFTNSLRMLQQKRWDEAAVNLAQSKWYRQTPNRAKRVISTFKTGTWKAYI
tr|A0A0U4JY89|A0A0U4JY89_9CAUD	Endolysin	Arthrobacter phage CaptnMurica	MAPLPITGINEQYNAVYFTAGPTEKDGIVIHWWGLPQGQGIDSVRTTFGNGGRQASAHFGATDGQVDCYVNPDDVAWANGNWAANLSKISIECNPRQSDGDYYAAAWTIAYIRSIYGDLPLSRHWDYYPTQCCGTYDLNRLDQLAYDIAALGIGSNPPATPAAPVVPAPAAPATQTKSIDQLAQEVIAGAYGTGDARRAALGGQYAAVQARVNEILSGSSNPKPQPDINALVDAVLRGEYGNGDQRITALGNQYQAVQNEINRRAGISAPVTVPSAPNIEDLVRRTLAGEFGNGDDRVRALGANYTAVQAEINRRYA
tr|A0A0U4K087|A0A0U4K087_9CAUD	Endolysin	Arthrobacter phage Jawnski	MATNAVQEAWMNAAVGRRINPDNAYGLQCVDVADDYADAIFPGVGWRGSVGAVNGARDFKGRNNQYVTWIPNIVGDVNSIPQRGDIIVWDGDSLNPYGHVAVVLRAEANRVLVLQQDGFTQVPAFTGWLLYDQPGTGPSLGWLRPNVPLDNPLQSNQREVGPAGVNERVEPSTSAPIARVFAEGDILTLKGYVTNAEGGWFIGAFSGTYFHSTAFTNPYAGDLPNLTPPPPPALNPKQRRVGPDGAVLRKAPDKNAEIVATFKAGDVVQFDGYVHGTRPYGADSSDGWFVGASGFMYSPAFENPLAGTLPNLTEKYFPKPTTPPVVTPPVTPEVKPYSFAKRWKTTTGVKPAAIENMQRGNIPPRPEYLVIHQIDDPSRAPANGDWAGSASNWFATPRP…
tr|A0A0U4K1Z4|A0A0U4K1Z4_9CAUD	Endolysin	Arthrobacter phage RAP15	MTYDLFEGHTSNNFTPGSQANAVWGQGPRRIESITIHWWGNYGQEFWQVENFLCTNTKPTSAHFVVQEGLVSCIVNPDDAAWHAGNPYGNTTSIGIECRPEGTDGDYQTIAELVAFLRKIYGDVPLVHHYEWQSTACPGTYDLARIDRLSRGVNVAESIEGSLTVAEVDRAIAYIKALASDGWTDASGKKHPGFMFVIEENQKRIDALPAAVAKAVWDTPINRGTAEKPVYVRALQDLANNGSDTAKTMATTSKLLDRPAGSGGAVDVEAVAQSVFDKIIAWLKR
tr|A0A0U4K335|A0A0U4K335_9CAUD	Endolysin, L-Ala-D-Glu peptidase domain	Arthrobacter phage Yank	MTMTLAYPLAEGETIQEFGARRSFYRKLGQLGHNGIDLGCPVGTPVYAMAAGTVLHAGWSHDHPWLTHHAGIAVLTHHGEHISGLAHLSKVVVSPGERVELGQLIGYSGDTGTAGVPHVHCELLAAQPDWSNGYAGRIRFEFTKGELS
tr|A0A0U4K3I2|A0A0U4K3I2_9CAUD	Endolysin	Streptomyces phage Maih	MSKTMTAAQFLAALKAEGVPVRERKGWRTHNRNHKGASGPHNGVMVHHTASGSDGIESFVSNGNSALPGPLCHGLIEKSGRVVLIGWGRANHAGGGDPDVLAAVRAERWPVPKTNEHDGSAGSVDGNAHFVGYECVNQGNGKDPWPAIQLEGIARACAAVCRFHGWTVDSVIRHLDWSDWKVDPRGIDWNKMRARITTILKGKPNATPFASWADGDGGDAEQPEQPQPEQPDADAYPGAAAFGPGKSGLHVTRLGQMLVKRGGSRFYSVGPGPRWGEADRKATEAFQRAQGWSGSDADGIPGGTTWRLLVTGTGKSIPAAAPAKKPKVSLANIIAASRKDPGAPQGKTSYPADVRLVEAALKKLGFLGATYASDGAYGTVTVAAYNAFRRSIGLKGADA…
tr|A0A0U4K7B3|A0A0U4K7B3_9CAUD	Endolysin	Arthrobacter phage Gordon	MTFSSLISGTIPHNNKFSSRQGVPVSRIIQHHFAGSSDERLRSATEQASSHYVIYNDGSIWGLVPEEYRAWTSGSFEADAPSITYEVQNSSFQINGNDDDPNSWAVSDAAYNSIVLLTADIARRYGFGAVTPTNYQGHRQWYSTACPGGFLWARMDNTRSLANKNLSGATVPTPTPSTPPVAGKTVWQLADEVLAGHHGSGDDRKISLGIQYDAVQAEINRRYGVVVVAPAEKTVSQLADEVLAGAHGNGEQRRASLGNRFDEVQNEINRRLGGGGVAPQGLNIAQLADAVMRGEYGSGQDRINRLGANYDAVQQEVNRRLGGNASPVANINALADAVLRGEYGNGDERVRRLGANYAAVQAEINRRYA
tr|A0A0U4K7Y9|A0A0U4K7Y9_9CAUD	Endolysin	Arthrobacter phage Immaculata	MTYDLFEGHTSNNFTPGSQANAVWGQGPRRVESITIHWWGNYGQEFWQVENFLCTNTKPTSAHFVVQEGLVSCIVNPDDAAWHAGNPYGNTTSIGIECRPEGTDGDYQTIAELVAFLRKIYGDVPLVHHYEWQSTACPGTYDLARIDRLSRGVNVAESIEGSLTVAEVDRAIAYIKALASDGWTDASGKKHPGFMFVIEENQKRIDALPAAVAKAVWDTPINRGTAEKPVYVRALQDLANNGSDTAKTMATTNKLLDRPAGSGGVVDVEAVAQSVFDKIIAWLKR
tr|A0A0U4K8K2|A0A0U4K8K2_9CAUD	Endolysin	Arthrobacter phage Korra	MTYDLFEGHTSNNFTPGSQANAVWGQGPRRVESITIHWWGNYGQEFWQVENFLCTNTKPTSAHFVVQEGLVSCIVNPDDAAWHAGNPYGNTTSIGIECRPEATDGDYQTIAELVAFLRKIYGDVPLVHHYEWQSTACPGTYDLARIDRLSRGVNVAESIEGSLTVAEVDRAIAYIKALASDGWTDASGKKHPGFMFVIEENQKRIDALPAAVAKAVWDTPINRGTAEKPVYVRALQDLANNGSDTAKTMATTNKLLDRPAGSGGAVDVEAVAQSVFDKIVAWLKR
tr|A0A0U4KMZ8|A0A0U4KMZ8_9CAUD	Endolysin	Arthrobacter phage Glenn	MTYDLFEGHTSNNFTPGSQANAVWGQGPRRVESITIHWWGNYGQEFWQVENFLCTNTKPTSAHFVVQEGLVSCIVNPDDAAWHAGNPYGNTTSIGIECRPEGTDGDYQTIAELVAFLRKIYGDVPLVHHYEWQSTACPGTYDLARIDRLSRGVNVAESIEGSLTVAEVDRAIAYIKALASDGWTDASGKKHPGFMFVIEENQKRIDALPAAVAKAVWDTPINRGTAEKPVYVRALQDLANNGSDTAKIMATTNKLLDRPVGSGGAVDVEAVAQSVFDKIIAWLKR
tr|A0A0U4KRD4|A0A0U4KRD4_9CAUD	Endolysin	Arthrobacter phage Sonny	MATNAVQEAWMSGAVGRAIDPDHAYGLQCVDVADDYADAIFPGVGWRASVGAVNGARDFKGRNNQYVTWVPNIVGDVNSIPQRGDIIVWDGDSLNPYGHVAVVLRAEANRVLVLQQDGFNQRPAFTGWLLYDQPGTGPCLGWLRPNVPLDNPLQSNQREVGPAGVNERVEPSTSAPIARVFAQGDILTVKGYVTNAEGGWFVGAFSGTYFHSTAFTNPLAGDLPNLTPPPPPVLKPNQRVVGPDGAALRKQPDKNAELVKTFKAGEIVQFDGYVRGTRPYGADSSNGWFAGESGFMYSPAFENPLAGTLPDLTDKLLPKPTTPVTPPVVPVQPYSFAKRWNVSTEVKPAAIENMQRGNFAPRPEYLVIHQIDDPSRAPANGDWAGSASNWFATPRPASP…
tr|A0A0U4VUI2|A0A0U4VUI2_BPK22	Putative endolysin	Pseudomonas phage KPP22	MKITKDILITGTGCTTDRAIKWLDDVQAAMDKFHIESPRAIAAYLANIGVESGGLVSLVENLNYSAQGLANTWPRRYAVDPRVRPYVPNALANRLARNPVAIANNVYADRMGNGCEQDGDGWKYRGRGLIQLTGKSNYSLFAEDSGMDVLEKPELLETPAGASMSSAWFFWRNRCIPMAESNNFSMVVKTINGAAPNDANHGQLRINRYMKTIAAINQGS
tr|A0A0X8XCA1|A0A0X8XCA1_9CAUD	Putative carboxypeptidase	Acaryochloris phage A-HIS2	MGKRVVLDHVPFLTQLDNDDSVHTKHWQECSFCCMAMVAVGIGASPKFVNGRQLEDVMADQYGEKYGDANRGAPELMVDFLQDYYGITDRFVKGTWADVKKSIDAGLPVIVHTYLTGPGGHVVLIVGYDDVKQCWIVHDPWGEYWPQGYDNDVQEGAFEEYSYDLMDEVSPGAEWIHLIDPKHSGSPVKPVAPEEALTSSTMKHKLLLDDYEGSHGDPKVFLEAVKRQSKKLGFGIERNRRRLAYIMATVEHECANTWKPIDEWGGHSTRYAPYFGRGYVQLTWKENYQKYQDILGLPLVAQPDLVKRPDVSMFILVQGMFRGVFTGLRLGHFIADDPQGLTDFVGARKIINGTDKANHIADLAEKWLEQI
tr|A0A0Y0A787|A0A0Y0A787_9CAUD	Lysin A	Mycobacterium phage NaSiaTalie	MTFVVTRERAQWVHDMARARNGLPYAYGGAFTNDPRRSTDCSGLVLQTAAWYGGRTDWVGNRYGSTESFRLDHKIVYDLGFKRLPRGGVDALPFKPVMLVGLQHGGGGVNSHTACTLMTMDIPGGPVVQSVRGVDWESHGNRNGVGVDLYDNARAWNDPLFHDFWYLDAKLEASPTTSVMTVPLTQKANNRWGSPSPAWDHLIMRESGGNPTIIQQIIDVNSGGNEAEGLFQITPKTWRAHNGTEFAPTPRFATPHQQAIVAARIFLRNPSGSDWGAGLPGREDAKQLAAGLVPTQPQGDEDLLSALAPAEQREVLDLLRWLAAPEYGELRKLFGSRAMYRDSDDRFETLAGFVLAVDSMSYEDRVEGAAKRGEPDYLAKVVRLARGQGPGARNPDGSV…
tr|A0A125RNP1|A0A125RNP1_9CAUD	Lytic enzyme	Pseudomonas phage JBD44	MPITEQQLLHILPNAGSRAGVFVGALNRGMTRFGITSPVRAATFLAQVGHESGQLTRLVENLNYSARGLAATWPSRYLGADGQPNALAQRLARNPRAIANNAYASRNGNGDEASGDGWRYRGRGLLQITGRANYRAAGDGLGQPLEQEPELLEQPEWAAISAAWWWASHGLNDLADRGEFAAITRRINGGTNGQAERLALWERAKRVLS
tr|A0A125RNW2|A0A125RNW2_9CAUD	Endolysin	Streptomyces phage Xkcd426	MAAPGTAARFLAALKAEGLTVREHDGWKTHNRNHKGAWGPLHGVMVHHTGGGESGSSGILYNGIEGLPGPLCHGGIHKDGVVELIGWGRANHAGGGDPDVLAAVKAETYPLPKTDKHDGEPGSVDGNAHFIGYECINKGDGRDPWPPIQLEAIARAVAAVCRLYGWNVNSTLRHMDWSDWKPDPKGVDWTKMRARITAILAGPPNATPMSNWVDGDADGAPGKPIPVPTTPAPSKPKPLPVVSVANVIDAYRRDRPARQGATSHPADVKLVEAALDKLNFLDPRYAKDGSFGTTTEDAFNRFRRSIGLRGDDATGAPGRYSLGVLGSRSGLFTIK
tr|A0A125RPJ3|A0A125RPJ3_9CAUD	Lysin A	Mycobacterium phage Dynamix	MPRVVYGLTHSSNGWPMLNSDECEWAKIPGTIVTLQIAKGWPLAILRAFAADFHAYVEPLRDADSACWTPTNSVPSSNHLSGTAMDLNWNTHPFQVPDAGFDAAKKARVKELLDFYEGMVFWGNDWSSPKDAMHFQLASLRNGGTFDTYGNPKTADFIARKIRADGYSTFRRGSAPASAAPILAAATGLSEARAAEILPAVRSGLRESECTNVNRIAMWLAQVGHESGSFQYTEEIAKNGRYAPYIGRTWIQITWDYNYRSFSEWAYAFGMVPTPDYFVVNYRELADLKWAGIGPAWYWTVARPDINELSDRRDLNTVTRRINGGTNGLADRQARYNRALAQGDALLQLLHEEDDFLSALTDAEQRELLDLARQQAKYKRKSRSPLHWPHEGEVDTIAG…
tr|A0A125T2V9|A0A125T2V9_9CAUD	Putative carboxypeptidase	Acaryochloris phage A-HIS1	MANRKVLDVPFLTQVDNDNSQWTKYWQECSFTCMAMILVFLRLAKKIVNGRQLEDVIADEYGTKYGDANRGTPHMMVEYFEEKYGVTDRFYPHGTVEQIKESIDDGLPVIVHTYLTGAGGHVVLIVGYDDAKGVWIVHDPWGEYHSVGYDNSVHEGKFEEYSYGLMTRLADDNGYWIHIIDVSHAETADNGPIIVEDTVKSSDVKNAFLIDYDGSNGDPMVFLDAVKRQSKKLGFGIERNRYRLAYIMATVEHECANTWKPIDEWHGGEMWYAPYFGRGYVQLTHKKNYQKYENILGLPLVSNPDLVKRPDISLFILVQGMFRGTFTGLRLGHFIGAERKNVSFVGARKIINGVDKAEHIANLAESWLEKI
tr|A0A126DI76|A0A126DI76_9CAUD	EF hand domain protein	Acinetobacter phage vB_AbaM_phiAbaA1	MKLTKGGFDILRSELFKSFTESQVNALNFLVMKCKEAGMTYPETAYALATVYHETGVVKGGKLVRTMLPVEEQGSDKYLSKYDTGKLATSLGNTQALDGDGQKYKGRGYVQLTGTRNYALFSKLLGVDLLGEPELAMDPEIAAKIMTYGMLNGSFTGVGFRRKRPVSKYNKAQYIAARNIINGSDRANDIAGYAMIFERALRSY
tr|A0A126GGF1|A0A126GGF1_9CAUD	Amidase_2 domain protein	Streptococcus phage phiARI0995	MDIDRNRLRTGLPQVGVQPYRQVHAHSTGNRNSTVQNEADYHYRKDPELGFFSHVVGNGRVMQVGPVNNGSWDVGGGWNTESYAAVELIESHSTKEEFMTDYRLYIELLRNLADEAGLPKTLDTDDLAGIKTHEYCTNNQPNNHSDHVDPYPYLASWGISREQFKQDIENGLSAATGWQKNGTGYWYVHSDGSYPKDKFEKINGTWYYFDGSGYMLADRWKKHTDGNWYYFDQSGEMATGWKKIAEKWYYFDVEGAMKTGWVKYKDTWYYLDAKEGAMVSNAFVRSADGTGWYYLKPDGTLADKPEFTVEPDGLITVK
tr|A0A126GGG2|A0A126GGG2_9CAUD	Amidase_2 domain protein	Streptococcus phage phiARI0831	MDIDTSRLRSGLPQVGVQPYRQIHAHSTGNRNSTAQNEVDYHYRKDPELGFFSHVVGNGRVMQVGPVNNGSWDVGGGWNTESYAAVELIESHSTKEEFMADYRLYIELLRNLADEAGLPKTLDTDDLEGIKTHEYCTNNQPNNHSDHVDPYPYLASWGISREQFKQDIENGLSAATGWQKNGTGYWYVHSDGSYPKDKFEKINGTWYYFDGSGYMLSDRWKKHTDGNWYYFDQSGEMATGWKKIADKWYYFDVEGAMKTGWVKYKDTWYYLDAKEGAMVSNAFVQSADGTGWYYLKPDGTLADKPEFTVEPDGLITVK
tr|A0A126GGH3|A0A126GGH3_9CAUD	Amidase_2 domain protein	Streptococcus phage phiARI0639	MDIDRNRLRTGLPQVGVQPYRQVHAHSTGIRNSTVQNEADYHWRKDPELGFFSHVVGNGRIMQVGPVNNGSWDVGGGWNAETYAAVELIESHSTKEEFMADYRLYIELLRNLADEAGLPKTLDTDDLAGIKTHEYCTNNQPNNHSDHVDPYPYLAKWGISREQFKQDIENGLSAATGWQKNGTGYWYVHSDGFYPKDKFEKINGTWYYFDGSGYMLSDRWKKHTDGNWYWFDNSGEMATGWKKIADKWYYFDVEGAMKTGWVKYKDTWYYLDAKEGAMVSNAFIQSADGTGWYYLKPDGTLADKPEFTVEPDGLITVK
tr|A0A126GGK7|A0A126GGK7_9CAUD	CW_binding_1 domain protein	Streptococcus phage phiARI0455	MTDYRLYIELLRNLADEAGLPKTLDTGSLAGIKTHEYCTNNQPNNHSDHVDPYPYLAKWGISREQFKHDIENGLTIETGWQKNDTGYWYVHSDGSYPKDKFEKINGTWYYFDSSGYMLADRWRKHTDGNWYWFDNSGEMATGWKKIADKWYYFNEEGAMKTGWVKYKDTWYYLDAKEGAMVSNAFIQSADGTGWYYLKPDGTLADKPEFTVEPDGLITVK
tr|A0A126GGK9|A0A126GGK9_9CAUD	Amidase_2 domain protein	Streptococcus phage phiARI0455	MDIDRNRLRTGLPQVGVQPYRQVHAHSTGNRNSTAQNEADYHYRKDPELGFFSHVVGNGRVMQVGPVNNGSWDVGGGWNTESYAAVELIESHSTKEEFMTDYRLYIELLRNLADEAGLPKTLDTDDLAGIKTHEYCTNNQPNNHSDHVDPYPYLAIQLKKSS
tr|A0A126GGL2|A0A126GGL2_9CAUD	Amidase_2 domain protein	Streptococcus phage phiARI0578	MDIDRNRLRTGLPHYRKDPELGFFSHVVGNGRVMQVGPVNNGSWDVGGGWNAETYAAVELIESHSTKEEFMTDYRLYIELLRNLADEAGLPKTLDTGSLAGIKTHEYCTNNQPNNHSDHVDPYPYLAKWGISREQFKYDIENGLTIETGWQKNDTGYWYVHSDGSYPKDKFEKINGTWYYFDSSGYMLADRWRKHTDGNWYWFDNSGEMATGWKKIADKWYYFNEEGAMKTGWVKYKDTWYYLDAKEGAMVSNAFIQSADGTGWYYLKPDGTLADKPEFTVEPDGLITVK
tr|A0A126GGL6|A0A126GGL6_9CAUD	Amidase_2 domain protein	Streptococcus phage phiARI0399	MDIDRNRLRTGLPQVGVQPYRQVHAHSTGNRNSTVQNEADYHWRKDPELGFFSHVVGNGRIMQVGPVNNGSWDVGGGWNAESYAAVELIESHSTKEEFMMDYRLYIELLRNLADEAGLPKTLDTDDLAGIKTHEYCTNNQPNNHSDHVDPYPYLAKWGISREQFKQDIENGLSAATGWQKNGTGYWYVHSDGSYPKDKFEKINGTWYYFDGSGYMLSDRWKKHTDGNWYYFDQSGEMATGWKKIAEKWYYFNEEGAMKTGWVKYKDTWYYLDAKEGAMVSNAFVQSADGTGWYYLKPDGTLADKPDFTVEPDGLITVK
tr|A0A126GGW1|A0A126GGW1_9CAUD	Amidase (Fragment)	Streptococcus phage phiARI0378	MDIDRNRLRTGLPQVGVQPYRQVHAHSTGNRNSTAQNEADYHYRKDPELGFFSHVVGNGRVMQVGPVNNGSWDVGGGWNTESYAAVELIESHSTKEEFMADYRLYIELLRNLADEAGLPKTLDTDDLAGIKTHEYCTNNQPNNHSDHVDPYPYLAKWGISREQFKQDIENGLRAATGWQKNGTGYWYVHSDGSYPKDKFEKINGTWYYFDGSGYMLADRWKK
tr|A0A126H9F2|A0A126H9F2_9CAUD	Lysin	Lactococcus phage 936 group phage PhiB1127	MNITNAGVRGHNPTGVVIHNDAGSNGANAGFYNNWLPTHNPENGFAHVYIGNDGRLQASDFSNMAWHCANSYGNANYASWEVCQSEGDLNQFLRNEQAVLDDVAKYMKQWGLTPNRDTVKLHRELSSTSCPRRSVEAHGGTVESCRSYFIAELNKRLTGQTNTTPLEIGDLDLMQFTYENGNGTYYYFNGLKSIALSHNDQITIIKKIYKETMGKEMIHYKWTKNARWDLRFLQANDLKEKDIPRAEK
tr|A0A126H9Q7|A0A126H9Q7_9CAUD	Lysin	Lactococcus phage 936 group phage PhiA1127	MNITNAGVRGHNPTGVVIHNDAGSNGANTSFYNSWLPNHDPANGFAHVYVASDGRLQASDFSNMAWHCANSYGNANYASWEVCQSEGDLTQFLRNEQAVLDDVAKYMKQWGLTPNHDTVKLHQELSSTSCPRRSVEAHGGTVESCRSYFIAELNKRLTGQSNGNASNEGKGKKKMILFNTVDTKRAYVSDGVTIRWVKTARLLKTFQKTADITDVVYQKELDDEFGKDNTSK
tr|A0A126HA12|A0A126HA12_9CAUD	Lysin	Lactococcus phage 936 group phage Phi5.12	MNITNAGVRGYNPTGVVIHNDAGSNGAKTSFYNSWLPNHDPEEGFAHVYIASDGRLQASDFSNMAYHCANSYGNANYASWEVCQSEGDLTQFLRNEQAVLDDVAKYMKQWGLTPNHDTVKLHQELSSTSCPRRSVEAHGGTVESCRSYFIAEINKRLTGQTVSTDNNNTTESGEIEMFLINCKDTKNWYVCNGVSARHIKTTRMLGGFQGKFGVIKLPETVMYQAEFEAEYGKVN
tr|A0A126HA49|A0A126HA49_9CAUD	Lysin	Lactococcus phage 936 group phage PhiC0139	MNITNAGVRGHNPTGVVIHNDAGSNGANAGFYNNWLPTHNPENGFAHVYIGNDGRLQASDFSNMAWHCANSYGNANYASWEVCQSEGDLNQFLRNEQAVLDDVAKYMKQWGLTPNRDTVKLHRELSSTSCPRRSVEAHGGNVESCRSYFIAELNKRLTRQTNTTPLEIGDLDLMQFTYENGNGTYYYFNGLKSIALSHNDQITIIKKIYKETMGKEMIHYKWTKNARWDLRFLQANDLKEKDIPRAEK
tr|A0A126HAB5|A0A126HAB5_9CAUD	Lysin	Lactococcus phage 936 group phage Phi43	MNITNAGVRGYNPTGVVIHNDAGSNGANAGFYNNWLPNHNPENGFAHVYIGNDGRLQASDFSNMAWHCANSYGNANYASWEVCQSEGDLTQFLRNEQAVLDDVAKYMKQWGLTPNHDTVKLHQELSSTSCPRRSVEAHGGNVESCRSYFIAELNKRLTGQTGGNNNNTTESGEIEMFLINCKDTKNWYVCNGVSARHIKTTRMLGGFQGKFGAIKLPETIMYQDEFEAEYGKVD
tr|A0A126HBG7|A0A126HBG7_9CAUD	Lysin	Lactococcus phage 936 group phage PhiF0139	MNITNAGVRGYNPTGVVIHNDAGSNGAKTSFYDSWLPNHDPEEGFAHVYIASDGRLQASDFSNMAYHCANSYGNANYASWEVCQSEGDLNQFLRNEQAVLDDVAKYMKQWGLTPNHDTVKLHQELSSTSCPRRSVEAHGGTVESCRSYFITELNKRLTGQNDTQTNTELEDDELMKFTYTNGDKTTYYFNGEKVIALSHPDQLAIVRKTYKETTGKDLKNFDWKGSPIDIRFMQANGIDKPIIAKK
tr|A0A126HBJ1|A0A126HBJ1_9CAUD	Lysin	Lactococcus phage 936 group phage PhiL.18	MNITNAGVRGYNPIGVVIHNDAGSNGANTGFYKSWLPNHDPENGFAHVYIASDGRLQASDFSNMAWHCANSYGNANYASWEVCQSEGDLSQFLRNEQAVLDDVAKYMKQWGLTPNHDTVKLHQELSATSCPRRSVEVHGGTVESCRSYFITELNKRITGRNTNTNTNTNTEKRKYKMFAIYSDGSNKQLYILNVATGKESKITNDERKAILADNVMKEMVVDFGKANRTSLGKSNEALKKFR
tr|A0A126HBR3|A0A126HBR3_9CAUD	Lysin	Lactococcus phage 936 group phage Phi109	MNITNAGVRGYNPTGVVIHNDAGSNGANTGFYKSWLPNHDPENGFAHVYIASDGRLQASDFSNMAWHCANSYGNANYASWEVCQSEGDLSQFLRNEQAVLDDVAKYMKQWGLTPNHDTVKLHQELSATSCPRRSVEVHGGTVESCRSYFITELNKRITGRNTNTNTEKRKYKMFAIYSDGSNKQLYILNVATGKENKITNDERKAILADNVMKEMVVDFGKANRTSLGKSNEALKKFR
tr|A0A126HBX1|A0A126HBX1_9CAUD	Lysin	Lactococcus phage 936 group phage PhiL.6	MNITNAGVRGYNPTGVVIHNDAGSNGANTGFYNSWLPNHDPENGFAHVYIASDGRLQASDFSNMAWHCANSYGNANYASWEVCQSEGDLNQFLRNEQAVLDDVAKYMKQWGLTPNHDTVKLHQELSATSCPRRSVEVHGGTVESCRSYFITELNKRLTGRNTNTNTNTEKRKYKMFAIYSDGSNKQLYILNVATGKENKITNDERKAILADNVMKEMVVDFGKANRTSLGKSNEALKKFR
tr|A0A126HC10|A0A126HC10_9CAUD	Lysin	Lactococcus phage 936 group phage Phi4.2	MNITNAGVRGHNPTGVVIHNDAGSNGANAGFYNNWLPNHNPENGFAHVYIGNDGRLQASDFSNMAWHCANSYGNANYASWEVCQSEGDLNQFLRNEQAVLDDVAKYMKQWGLTPNHDTVKLHQELSSTSCPRRSVEAHGGTVESCRSYFIAEINKRLTGQTVSTDNNNTTESGEIEMFLINCKDTKNWYVCNGVSARHIKTTRMLGGFQGKFGAIKLPETIMYQKEFEAEYGKVN
tr|A0A126HCD4|A0A126HCD4_9CAUD	Lysin	Lactococcus phage 936 group phage Phi91127	MNITNAGVRGYNPTGVVIHNDAGSNGANTGFYNSWLPNHDPENGFAHVYIASDGRLQASDFSNMAWHCANSYGNANYASWEVCQSEGDLSQFLRNEQAVLDDVAKYMKQWGLTPNHDTVKLHQELSATSCPRRSVEVHGGTVESCRSYFITELNKRITGRNTNTNTEKRKYKMFAIYSDGSNKQLYILNVATGKENKITNDERKAILADNVMKEMVVDFGKANRTSLGKSNEALKKFR
tr|A0A126HCU4|A0A126HCU4_9CAUD	Lysin	Lactococcus phage 936 group phage PhiM.16	MNITNAGVRGYNPIGVVIHNDAGSNGANTGFYKSWLPNHDPENGFAHVYIASDGRLQASDFSNMAWHCANSYGNANYASWEVCQSEGDLSQFLRNEQTVLDDVAKYMKQWGLTPNHDTVKLHQELSATSCPRRSVEVHGGTVESCRSYFITELNKRITGRNTNTNTEKRKYKMFAIYSDGSNKQLYILNVATGKENKITNDERKAILADNVMKEMVVDFGKANRTSLGKSNEALKKFR
tr|A0A126HD25|A0A126HD25_9CAUD	Lysin	Lactococcus phage 936 group phage PhiJF1	MNITNAGVRGYNPTGVVIHNDAGSNGAKTSFYDSWLPNHDPEEGFAHVYIASDGRLQASDFSNMAYHCANSYGNANYASWEVCQSEGDLNQFLRNEQAVLDDVAKYMKQWGLTPNHDTVKLHQELSSTSCPRRSVEAHGGTVESCRSYFITELNKRLTGQNNTQTNTELEDDELMKFTYTNGDKTTYYFNGEKVIALSHPDQLAIVRKTYKETTGKDLKNFDWKGSPIDIRFMQANGIDKPIIAKK
tr|A0A126HD76|A0A126HD76_9CAUD	Lysin	Lactococcus phage 936 group phage Phi155	MNITNAGVRGYNPTGVVIHNDAGSNGANTGFYKSWLPNHDPENGFAHVYIASDGRLQASDFSNMAWHCANSYGNANYASWEVCQSEGDLSQFLRNEQAVLDDVAKYMKQWGLTPNHDTVKLHQELSATSCPRRSVEVHGGTVESCRSYFITELNKRITGRNTNTNTNTEKRKYKMFAIYSDGSNKQLYILNVATGKESKITNDERKAILADNVMKEMVVDFGKANRTSLGNLTKHLKNSVNIKKDSFIAVFIFLYI
tr|A0A126HDA0|A0A126HDA0_9CAUD	Lysin	Lactococcus phage 936 group phage PhiE1127	MNITNAGVRGYNPTGVVIHNDAGSNGANTGFYKSWLPNHDPENGFAHVYIASDGRLQASDFSNMAWHCANSYGNANYASWEVCQSEGDLSQFLRNEQAVLDDVAKYMKQWGLTPNHDTVKLHQELSATSCPRRSVEVHGGTIESCRSYFITELNKRITGRNTNTNTEKRKYKMFAIYSDGSNKQLYILNVATGKENKITNDERKAILADNVMKEMVVDFGKANRTSLGKSNEALKKFR
tr|A0A126HDI7|A0A126HDI7_9CAUD	Lysin	Lactococcus phage 936 group phage PhiM1127	MNITNAGVRGYNPIGVVIHNDAGSNGANTGFYKSWLPNHDPENGFAHVYIASDGRLQASDFSNMAWHCANSYGNANYASWEVCQSEGDLSQFLRNEQAVLDDVAKYMKQWGLTPNHDTVKLHQELSATSCPRRSVEVHGGTVESCRSYFITELNKRITGRNTNTNTNTEKRKYKMFAIYSDGSNKQLYILNVATGKESKITNDERKAILADNVMKEMVVDFGKANRTSLGKSNEALKKFR
tr|A0A126HDQ0|A0A126HDQ0_9CAUD	Lysin	Lactococcus phage 936 group phage PhiLj	MNITDAGVRGHNPTGVVIHNDAGSNGANTSFYNGWLPNHDPANGFAHVYVASDGRLQASDFSNMAWHCANSYGNANYASWEVCQSEGDLTQFLRNEQAVLDDVAKYMKQWGLTPNHDTVKLHQELSSTSCPRRSVEAHGGTVESCRSYFIAELNKRLTGQSNGNASNEGKGKKKMILFNTVDTKRAYVSDGVTIRWVKTARLLKTFQKTADITDVVYQKELDDEFGKDNTSK
tr|A0A126HDT8|A0A126HDT8_9CAUD	Lysin	Lactococcus phage 936 group phage PhiS0139	MNITNAGVRGYNPTGIVIHNDAGSNGAKTSFYNGWLPNHDPENGFAHVYIASDGRLQASDFSNMAWHCANSYGNANYASWEVCQSEGDLTQFLRNEQAVLDDVAKYMKQWGLTPNHDTVKLHQELSSTSCPRRSVEAHGGTVESCRSYFITELNKRLTGQNNTQTNTELEDDELMKFTYTKGDKTVYYFNGEKVIALSHPDQLAIVRKTYKETTGKDLKNFDWKGSPIDIRFMQANGIDKPIIAKK
tr|A0A126HE97|A0A126HE97_9CAUD	Lysin	Lactococcus phage 936 group phage Phi10.5	MNITNAGVRGHNPTGVVIHNDAGSNGANTSFYNGWLPTHDPTNGFAHVYIASDGRLQASDFSNKAWHCANSYGNANYASWEVCQSEGDLNQFLKNEQAVLDDVAKYMKQWDLTPNRDTVKLHQELSSTSCPRRSVEVHGGTLESCRSYFIAELNKRLTGKTESKQNEKEIEMYLIYCTDTKRYYVSNGVSVRYVRSTRMLENYQNKWGKLNLPKDTMLQVELDAEFGPNATKP
tr|A0A126HGE4|A0A126HGE4_9CAUD	Transglycosylase	Vibrio phage phi-Grn1	MKKLFTLLLAVCAFNATASNQCHVKFNGQELSEKQWHNVRAVFVNGWFNDLSWSLAAIAIVESSAGEQMINHRTKDYGLMQNNIKTATTRLKRWEKAGRDFGPYDLNNPEDVKTILLTDRTVSVQLAIEELEYWKKIRGHHNWREVYASYNGGFYKGKRWEPRAEKYASKIINTMRKLKACKPQLMRGLY
tr|A0A127AVJ5|A0A127AVJ5_9CAUD	Endolysin	Xanthomonas phage f20-Xaj	MNQQQNQDTSNKGLFGLIGGIFIGISATLLSFTQGHEGVRYSAYLDTGGVPTICYGHTKGVAMGMTATKAQCDKWLIEDLQIAQQGVRKHLKATVNRNQIDAYTDFVFNVGEKAFADSTMLRKANAGDREGSCKEFLRWVYVGKLDCRLSSSRCSGIPKRRDAEYTLCLRPNNEVIQPWKPQVK
tr|A0A127AWA8|A0A127AWA8_9CAUD	L-alanoyl-D-glutamate peptidase	Bacillus phage SP-15	MAADIKNLHPVVKEKTEQLISIMDKKLTKYKMRITQGYRSIAEQNEIYAQGRTKPGSIVTNAKGGQSYHNYGLAIDFCLISPDGKQASWDMNKDFDGDGVADWKEVVTEAKKLGFDWGGDWSGFKDYSHFEMTFGLSIKDLQNGKRPANSAKPSTGGSSTSTSSSTLKYGSKGSAVKTLQSNLKTLGYNIGKSGVDGIYGNDTVTAVKKFQKDKKLAVDGIAGSATLAAIKKAIDAKKPSTPASSGSAIVPYPGHVIKYGSKGKDVERIQRAVKVNPDGIYGRDTEAAVKAYQKRHGLTADGIVGLKTWNVMF
tr|A0A127KM43|A0A127KM43_9CAUD	Phage tail lysozyme domain-containing protein	Cyanophage S-RIM50	MLSSFILMLFNKILPLAAATTIPLAACAYPSISEIKNPPEVDVTVNKEKAVPIQVVEKSWKCPGCNTNEKYVLEQLQKKTKISDRNALATIMGNIKSESNFHPNICEGGARVPYNRCLRGGYGLVQWTSTNRYLGLGRFAKKYGYDPSSLEGQTAYMINEYTFQKYLPEFEGPGQTVSQYMVGAYYWLGWGIKGHREKYAYDYTKKLVWA
tr|A0A127KMB1|A0A127KMB1_9CAUD	Phage tail lysozyme domain-containing protein	Cyanophage S-RIM32	MTADSLAGILYRSCRPLESFLHRWRMSSSTKLMLNKILPLAAATTIPLAACAYPSISEIKTPPAVDVSVNVEKAVPIQVVEKSWKCPGCNTNEKYVLEQLQKKTKISDRNALATIMGNIKSESNFIPNICEGGARVPYDRCLRGGYGLIQWTSTNRYLGLGRFAKKYGYDPSSLEGQTAYMINEYTFQKYLPEFEGNGQTVHQYMVGAYYWLGWGIKGYREQYAYQYTKKLVWA
tr|A0A127KMY3|A0A127KMY3_9CAUD	Phage tail lysozyme domain-containing protein	Cyanophage S-RIM44	MTTALSMAAAATTAFAAYSAMTSPPPVVTAPSVEPPIIEYNLTWKCEDCTPEEQYVLEELQKHTKITDRNALATIMGNIKQESKFISNICEGGARVSYTECKVGGFGLIQWTSIGRYKGLGNFCAKYVCDPSSLEGQTRYMINEPIFQRVLPQFEGGGQTVSYYMKPAYYWLGWGIKGNREIYAYDYTKKMVLV
tr|A0A127KNA7|A0A127KNA7_9CAUD	Endolysin	Pseudomonas phage YMC11/07/P54_PAE_BP	MRTSQRGIDLIKSFEGLRLSAYQDSVGVWTIGYGTTRGVTRYMTITVEQAERMLSNDIQRFEPEMDKLVKVPLNQNQWDALMSFVYNLGAANLASSTLLKLLNKGDYQGAADQFPRWVNAGGKRLEGLVKRRAAERVLFLEPLS
tr|A0A127KNB2|A0A127KNB2_9CAUD	Endolysin	Pseudomonas phage O4	MRTNNIDAIKEHEGLRLVAYLDSVGVWTIGYGDTGPDVVKGLTITKEEAEKRLRRRLVEFEGYVNTYVKVPLKQHQFDALVSLVYNIGPTNFKTSTLLKKLNAGDYIGAADQFLVWNKGRVDGKLVVIKGLANRRAKERKQFLGE
tr|A0A127KNK3|A0A127KNK3_9CAUD	Lysin A	Mycobacterium phage Marie	MTEKVLPYDRAIVPQETGWWCGPAATQVVLNSRGIIVPEATLAAEIEAIENPGRGDDRDGTDYVGLIEQVLDRRVPAARYTSVYLTNDPPTQAQKDRLWEHIVRSINAGYGVVMNWVAPPSNKPRGVKGSVSPRYSGGTTYHYVACMGYDDTPGARAVWIADSGFQPQGYWISFDQCATLIPPKGYAYADAAPAAPAPAPTPVVDAAPILARAAGISEAKAREILPTMRDGLKQADCTTVNRIAMFIAQTGHESDDFRATEEYANGPLDQERWIYKGRTWIQITWREHYARFGKWCFDRGLVTDPDVFVKNPRALADLKWAGIGAAWYWTVERPDINALCDRRDIETVSRRINGTNPNTGRANHIEERIARWNRALAVGDDLLQLIREEEDGFLSALTP…
tr|A0A127KNP3|A0A127KNP3_9CAUD	Lysozyme	Pseudomonas phage YMC11/06/C171_PPU_BP	MSLKTKIVTALAASTLLGSALLTSLTSLEGTEYTAYFDSAGVLTICSGDTTDVRKGQRASPSECKQRLKDGIAQHANALRGLPESLPDTVVLGAVSNVFNIGEYGFNSSSQKKCLARGDYACAKAATLRWRYITVNGRKFDCSTRGNRVCWGLWERRQWEARAMGNEFKTVQEALAALPK
tr|A0A127KPE5|A0A127KPE5_9CAUD	Lysin A	Mycobacterium phage Bactobuster	MARRLFRGRQFSENGWPYVDQGSCTWDEVVPGVWLQIQNGAPFTIMRAFARDFDAHVEKLRDADSACWTQDNSVDTSNHPGGTSADFNWNGADGRTFRYGITKERAYPGDKARKLDELLAFYEGVIYCGGEWSIRDWMHFQMGYGTYDSKADRPTEKTNDFIRRKIRPDGWSTFTRGGGGAPAPAADAASIVARATGVTLAKAQEILPTLREGMVLAECTTVPRIAMFLAQLGHESAHFNATEEYQNGPMDQERWIYKGRTWIQLTWRSAYEGFGRWCFARGLVSDPMVFVNNPRSLADLKWAGLGAAYYWTTTVRSTRKYPTLNQASDARDVLVATQIINGGTNGLEDRQNRYNRAIALGDELLQILGEEDSFLSALNPAEQRELLDLMRWVAAPEYG…
tr|A0A139ZVY1|A0A139ZVY1_9CAUD	Lysin	Enterococcus phage Ec-ZZ2	MKLKGILFGALATIGLFAGMQTANAYEVNNEFNLIPWEGSGQVAVPNKIILHETANERATGRNEATYMKNNWFNAHTTAIVGDGGIVYKIAPEGNVSWGAGNANPYAPIQIELQHTHDKELFKKNYKAYIDYTRDMGKKFGIPMTLDQGTSVWEKGVISHKWVSDYVWGDHTDPYGYLAEMGISKAQLAKDLANGVSGESVKPTPSKPKTFKKGQNVYIYNGHKSHNGPVVPFVAGASLWTQVGTITEVKQGAVNPYKIENSGKFVTYANAGDLEDLNTKFPPKPSKPVNQFTIGVDAIVLRSGRPSVYAPVYGTWKQGAVFKYDEITLGDGYVWIGGTDTNGTRIYLPIGPNDGDPNNTWGTLV
tr|A0A140G6T8|A0A140G6T8_9CAUD	Endolysin	Arthrobacter phage Mudcat	MAATLPKIELFLPSEGPITQGLGVTQKQDGNPHAGTDFAYTANGKIFDKVYAAAEGRVIWAGDSRGMGWPNLLYVNPDFDRTDNVDSSGGNYTIIAHYDSFGNLIAYTGYGHQEAIYVKVGDWVRAGQHIGKVGDTGFNFGKHLHFDLILFPFDVDDAPFYGRVDPTPYFVNQFKIEEDDMYTQTDRERDNLVADRMGYIWKHYGPGQKGYKDDGEYAALLRDTKRIADVAAVNASNAHKVTQDVLFSVTPGISEQRPAGATILSILSIVAAAQNKTVEQILDGIPEAQLSGAEFVLVPKDSLPAQPAQ
tr|A0A140G755|A0A140G755_9CAUD	Endolysin	Arthrobacter phage BarretLemon	MTTNAVQEAWMNAAVGRAINPDNAYGLQCVDVADDYADAIFPGVGWRGSVGAVGGAREFKGRNNQYVSWIPNIVGDVNSIPQRGDIIVWDGDSLNPYGHVAVVLRAEQSRVLVIQQDGFNQRPAFTGWLLYDQPGTGPCLGWLRPNVPLDNPLQANQRMVGELGVNERLAPSKSAEIGRVFAAGDILTLKGYVTNADGGWFVGAFSGTYFHSTAFTDPYAGTLPNLTPPPPPVLKPNQRKVGASGAALRKSPDKNSELVKTFNAGEIVQFDGYVLATRPYGDKSSNGWFVGQSGFMHSESFENPMAGTLPNLTSKYFPPVTTPAPTPTPTPEPVKQYSFAKRWKTSTGVKPAAVENMQRGNFPARPEYLVVHQIDDPSRAPANGDWVGSATGWFATPRP…
tr|A0A140HM31|A0A140HM31_9CAUD	Endolysin	Bacillus phage Deep Blue	MAMSLDTLISKANRKLDVSGMRRDVADRTRAVIKQMHAQGIYICVAQGYRSIAEQNELYAQGRTKPGSIVTNAKGGQSNHNFGVAIDLCLYTQDGSDVIWTVEGDFRKVVNAMKAQGFKWGGDWTSFKDYPHFELYNVVDGQKPPADTGGAVDTGNGGGSNSGGTSSDGSIGVAYIEGLNVNLRSGPGTGYGVIRKLNKPESYIVWAEKDGWLNLGGDQWVYNDSDYIRFQRTGGANKVPEAPAPAPAGPLGTAYIRGYNVNLRSGPGTGYSVIRQLSKGESYVVWAKQNGWLNLGGNQWVYNDPSYINFIEE
tr|A0A140IEV4|A0A140IEV4_9CAUD	Lysin A	Mycobacterium phage Myxus	MVTRANVEATKAFIRARLGNPYVYGGALSENVRQGTDCSEVWQTVLEMVHGRWVQGRQAEGATTESYRYIPVGGVGPFGTIRVNHWRDIPANAAARIAFHHGPGGGANSHMWGELDGMRIESGGSKGLVTGDRALAVESSYATAWAYLPGPIGGTASLGIGSTGPAVITLQAKLNTRGAGLEVDGEFGPLTAAAVTRAQQELHVVGDPPGVAGEATLRALGLLGDDGAIPAQPDTLSAEYLAQATGLSVAKAQQILPTMREGAKLAEATNVNRLAMFYAQTGHESAGFNATEEYASGAAYEGRTDLGNVVAGDGVRFKGRTWIQITGRHNYGEFSKWAFSKGLVDSPTYFVDRPQELSDIRWAGIGAAWYWTVARPDINALSDRRDLDTVTRRINGGLN…
tr|A0A140XAX3|A0A140XAX3_9CAUD	Putative peptidoglycan binding domain protein	Dickeya phage phiDP10.3	MAILKLGNRGTEVKALQDSLNKIGFTLVADGIFGKATENAVKTVQAGAGLVIDGIVGPKTSYAIRNAGEAHQDHLTEADLIEAANQLGVDLASVKAVNQVESRGTGFTKSGKIKTLFERHIMYKKLMAKFGQARANAMGQMYPTLVSPVAGGYTGGDAELDRLHAAINIDEDCAYESASYGLFQIMGFNCQVCGYANAKEMFNDFLTGERAHLMAFVKFIKADAKLWQALKDKNWAEFARRYNGPAYAKNQYDTKLAAAYNSFN
tr|A0A140XB97|A0A140XB97_9CAUD	Endoribonuclease RegB family protein (Fragment)	Dickeya phage phiDP23.1	MALSVTFTIASGNVHASQNTSQCVYDFSEQQLNTLATAYHIGKTQDLGYTLAAISWRESRAGEDVVSMRYGLKAANMGAFQNKVKTVGDREGCKNRKCYANVAIKLLTDQEYAAQAALDEMQFWLTYHKQNVRKSLSSYNAGFARNPASNAYAADVVKKAKYLQKCVS
tr|A0A140XFM4|A0A140XFM4_9CAUD	Endolysin	Salmonella phage BP12A	MSKVQFKPRAVTEAIFVHCSATKATMNVGLREIRQWHKEQGWLDVGYHFIIRRDGTIEEGRPVDVVGSHVKDWNSKSVGVCLVGGIDDKGRYEANFTPAQMHSLKEKLADLLDMYPDAEVKAHHDVAPKACPSFNLSRWLKTGELVTSDWG
tr|A0A140XFU9|A0A140XFU9_9CAUD	Peptidase M15A C-terminal domain-containing protein	Salmonella phage BP12B	MLNKYFKRKEFACRCGCGTSTVDAELLQVVTDVREHFGVPVVITSGHRCSNHNRRVGGAASSMHMTGKAADIKVSGVLPSTVATYLEEKYPSQYGIGRYNSFTHIDVRDGKARWRG
tr|A0A140XG79|A0A140XG79_9CAUD	Endolysin	Salmonella phage BP63	MLAIIGLVLSMTSTHVRTNKEGLEIIGNAEGCMRNPYVCPTGYLTVGIGSRIYSDEPAVRREGLTDQEIADRWVKNIQEAEKCVNDWFHGKDMNTNQFSAMTSMVFNHGCTRLRKNKDGSPTKIYTAARKQNWTEMCNRITDWDMGGKYRGLTIRKQKEKALCLKPVQ
tr|A0A141DZA0|A0A141DZA0_9CAUD	Amidase_2 domain protein	Streptococcus phage phiARI0923	MDIDRNRLRTGLPQVGVQPYRQVHAHSTGNRNSTAQNEADYHYRKDPELGFFSHVVGNGRVMQVGPVNNGSWDVGGGWNTESYAAVELIESHSTKEEFMTDYRLYIELLRNLADEAGLPKTLDTDDLEGIKTHEYCTNNQPNNHSDHVDPYPYLASWGISREQFKQDIENGLSAATGWQKNGTGYWYVHSDGSYPKDKFEKINGTWYYFDGSGYMLSDRWKKHTDGNWYYFDQSGEMATGWKKIADKWYYFDVEGAMKTGWVKYKDTWYYLDAKEGAMVSNAFIQSADGTGWYYLKPDGTLADKPEFTVEPDGLITVK
tr|A0A141DZM6|A0A141DZM6_9CAUD	Amidase_2 domain protein	Streptococcus phage phiARI0468-2	MDIDRNRLRTGLPQVGVQPYRQVHAHSTGNRNSTAQNEADYHYRKDPELGFFSHVVGNGRVMQVGPVNNGSWDVGGGWNTESYAAVELIESHSTKEEFMTDYRLYIELLRNLADEAGLPKTLDTDDLAGIKTHEYCTNNQPNNHSDHVDPYPYLAKWGISREQFKQDIENGLRAATGWQKNGTGYWYVHSDGSYPKDKFEKINGTWYYFDGSGYMLSDRWKKHTDGNWYYFDQSGEMATGWKKIAEKWYYFDVEGAMKTGWVKYKDTWYYLDAKEGAMVSNAFIQSADGTGWYYLKPDGTLADKPEFTVEPDGLITVK
tr|A0A141DZX4|A0A141DZX4_9CAUD	Amidase_2 domain protein	Streptococcus phage phiARI0462	MDIDRNRLRTGLPQVGVQPYRQVHAHSTGNRNSTVQNEADYHWRKDPELGFFSHVVGNGRIMQVGPVNNGSWDVGGGWNAESYAAVELIESHSTKEEFMTDYRLYIELLRNLADEAGLPKTLDTDDLAGIKTHEYCTNNQPNNHSDHVDPYPYLAKWGISREQFKQDIENGLRAATGWQKNGTGYWYVHSDGSYPKDKFEKINGTWYYFDGSGYMLADRWKKYTDGNWYWFDNSGEMATGWKKIAEKWYYFNEEGAMKTGWVKYKDTWYYLDAKEGAMVSNAFIQSADGTGWYYLKPDGTLADKPDFTVEPDGLITVK
tr|A0A141E024|A0A141E024_9CAUD	CW_binding_1 domain protein	Streptococcus phage phiARI0460-2	MDYRLYIELLRNLADEAGLPKTLDTDDLAGIKTHEYCTNNQPNNHSDHVDPYPYLASWGISREQFKQDIENGLSAATGWQKNGTGYWYVHSDGSYPKDKFEKINGTWYYFDGSGYMLSDRWKKHTDGNWYYFDQSGEMATGWKKIAEKWYYFDVEGAMKTGWVKYKDTWYYLDAKEGAMVSNAFIQSADGTGWYYLKPDGTLADKPEFTVEPDGLITVK
tr|A0A141E0M1|A0A141E0M1_9CAUD	Amidase_2 domain protein	Streptococcus phage phiARI0131-2	MDIDRNRLRTGLPQVGVQPYRQVHAHSTGNRNSTVQNEADYHYRKDPELGFFSHVVGNGRVMQVGPVNNGSWDVGGGWNAETYAAVELIESHSTKEEFMTDYRLYIELLRNLADEAGLPKTLDTDDLAGIKTHEYCTNNQPNNHSDHVDPYPYLASWGISREQFKQDIENGLSAATGWQKNGTGYWYVHSDGSYPKDKFEKINGTWYYFDGSGYMLADRWKKHTDGNWYWFDNSGELATGWKKIAEKWYYFDVEGAMKTGWVKYKDTWYYLDAKEGAMVSNAFIQSADGTGWYYLKPDGTLADKPEFTVEPDGLITVK
tr|A0A141E0R4|A0A141E0R4_9CAUD	Amidase_2 domain protein	Streptococcus phage phiARI0131-1	MDIDTSRLRTGLPQVGVQPYRQVHAHSTGNRNSTAQNEADYHYRKDPELGFFSHVVGNGRVMQVGLVNNGSWDVGGGWNAETYAAVELIESHSTKEEFMADYRLYIELLRNLADEAGLPKTLDTDDLAGIKTHEYCTNNQPNNHSDHVDPYPYLASWGISREQFKQDIENGLSAATGWQKNGTGYWYVHSDGSYPKDKFEKINGTWYYFDGSGYMLSDRWKKHTDGNWYYFDQSGEMATGWKKIADKWYYFDVEGAMQTGWVKYKDTWYYLDAKEGAMVSNAFIQSADGTGWYYLKPDGTLADKPEFTVEPDGLITVK
tr|A0A141E0W2|A0A141E0W2_9CAUD	Amidase_2 domain protein	Streptococcus phage phiARI0031	MDIDRNRLRTGLPQVGVQPYRQVHAHSTGNRNSTAQNEADYHYRKDPELGFFSHVVGNGRVMQVGPVNNGSWDVGGGWNTESYAAVELIESHSTKEEFMTDYRLYIELLRNLADEAGLPKTLDTDDLAGIKTHEYCTNNQPNNHSDHVDPYPYLAKWGISREQFKQDIENGLRAATGWQKNGTGYWYVHSDGSYPKDKFEKINGTWYYFDGSGYMLSDRWKKHTDGNWYYFDQSGEMATGWKKIAEKWYYFDVEGAMKTGWVKYKNTWYYLDAKEGAMVSNAFVQSADGTGWYYLKPDGTLADKPDFTVEPDGLITVK
tr|A0A141E113|A0A141E113_9CAUD	Amidase_2 domain protein	Streptococcus phage phiARI0004	MDIDRNRLRTGLPQVGVQPYRQVHAHSTGNRNSTAQNEADYHYRKDPELGFFSHVVGNGRVMQVGPVNNGSWDVGGGWNTESYAAVELIESHSTKEEFMTDYRLYIELLRNLADEAGLPKTLDTDDLEGIKTHEYCTNNQPNNHSDHVDPYPYLASWGISREQFKQDIENGLSAATGWQKNGTGYWYVHSDGSYPKDKFEKINGTWYYFDGSGYMLADRWKKYTDGNWYWFDNSGEMATGWKKIAEKWYYFDVEGAMKTGWVKYKDTWYYLDAKEGAMVSNAFIQSADGTGWYYLKPDGTLADKPDFTVEPDGLITVK
tr|A0A141HSE6|A0A141HSE6_9CAUD	lysozyme	Bacillus phage vB_BpuM-BpSp	MKGSSNAVKIKGIDISHWQQDRQNIDWKKVANDGVKFAFIKATEGTSYTDPTLKTNASGAKSAGIPIGFYHYAHFKNESQAVAEANYFYSKVKDIDFQLPLVLDIEHGSFTSLGKSNVTKLAVKFLETLKAKGANVMVYAYKAFFDSSLDFNTMKPYGIWYARYTSQESVIPNGVSIWQYTEKGLINGIKGTVDVNWSYVPVSELTKGKTVVKESGSSNPKPAPSPSKNSSSSSSYTVKKGDTLGGIASKFKTTTSVLVSLNNIKNPNVISVGQVIKLPTSTTVKPKPVSKPSSSTTYTVKKGDTLGGIASKFKTSVSVLTSLNNIKNPNVISVGQVIKLPTTSSSASKPVSKPSSTTYTVKKGDNLGAIAQQFGTTVSNLTKLNKLSNPNVIFPGQKL…
tr|A0A142EZW8|A0A142EZW8_9CAUD	Endolysin	Stenotrophomonas phage vB_SmaS-DLP_6	MNISKQGLELIKRFEGLHLQAYLDPVGIPTIGYGTIVIDGKPVRMGTTCTEAQAEAYLISDVRKFEAYVQQYVSVSLTQEQFDALVSFTYNLGPTNLKNSTLLRLLNQGRYEEAQPQFLRWNKAGGKVLKGLTRRRLAEAALFGPMSAQQLTRAYRLDV
tr|A0A142F120|A0A142F120_BPK71	Putative endolysin	Klebsiella phage KpV71	MSLRTKVVAALTGATMLGGAITGVVQHNEGLSLEAYKDSAGVPTICYGETKGVKMGQRATLSDCQKQLIQSAGEHAKALDGLPMQLSDVALVGSIDFIYNVGVAGFNGSAVKRHLKSLNYAAAGKAVLDWRYISKYQQKSPGTGWVYKGSNRWTFDCSQYINGKRNRVCWGLWGRRQWQSKAIGNQYKNVNAAVTALTKTGG
tr|A0A142F1N7|A0A142F1N7_9CAUD	N-acetylmuramoyl-L-alanine amidase	Bacillus phage Mgbh1	MKIHDLRKQTPKRSTTRPISAITKIVRHHSATTGGDFWAFWNGRWKGSGWKTGGYHEIILRDGSVQLCYDPTMATNGVLDHNSYTYHICVVGNGQFTEAQEKTFDVRAKLAMERFGLKAGDVVGHREIPGAATECPGINMNTVRARLVGAKVETPKTEIKNETVKTSKPKSSTSPYDLIRRYFPNVSVLQRQLIAVGENLSRFRDDGVPGDETLNAIKSFQRKERLTVDGIPGPKTQARLRSKIRYVRLLRLMNPRLRGNDVRLIQRVLGVTADGIFGPITQSAVREYQRKHRLKVDGIVGPQTWSHLFG
tr|A0A142F2G1|A0A142F2G1_9CAUD	Lysin A glycosidase domain	Mycobacterium phage Bipper	MSAVDVLSQAMLGSVSRERYAQLLPALSECLVRCGCTTVPRIAMFNAQVGHESAGLLYMSEIWGPTAAQCGYEWRTDLGNTVAGDGYRFRGRGPLQVTGRGHYTNLSRWAYSQGLVPTPTFFVDDPDQLAGDRYGFIGVTWYWTVERPQLNALADARDIVGATRAVNGGTNGLEDGPWGPGRRTRWNRNLAMGSALLSLLEQQDWQPVLDYLQGRTL
tr|A0A142FGF6|A0A142FGF6_9CAUD	Lytic enzyme	Pseudomonas phage NP3	MKITKDVLITGTGCTTDRAIKWLDDVQAAMDKFHIESPRAIAAYLANIGVESGGLVSLVENLNYSAQGLANTWPRRYAVDPRVRPYVPNALANRLARNPVAIANNVYADRMGNGCEQDGDGWKYRGRGLIQLTGKSNYSLFAEDSGMDVLEKPELLETPAGASMSSAWFFWRNRCIPMAESNNFSMVVKTINGAAPNDANHGQLRINRYLKTIAAINQGS
tr|A0A142IDM2|A0A142IDM2_9CAUD	Putative endolysin	Pseudomonas phage vB_PsyM_KIL1	MLSEKSFVEAAASLGCEVAAIKAIASVETKGSAWITPGVPQILYERHIMARLLKAKGVPIAGLPSDLVNTTPGGYGKFSEQHGKLDRAVKIDRECALQSCSWGMFQLMGFNYKLCGYATVQAFVNAMYKSEDEQLNAFVGFIKSNLQLNDALKSKDWATVARLYNGADYKINSYDQKLAVAYESNKR
tr|A0A142IG96|A0A142IG96_9CAUD	Endolysin	Bacillus phage vB_BsuP-Goe1	MNISQAGINLIKSFEGLRTKAYKAVPTEKYYTVGYGHYGSDVRVDQAISEKDAEKLLYDDVQSFVDAVNKLLKVDVTQNQFDALVSFAYNVGVGALKSSTLLEYLNAGNFQKAADEFLKWNKSGGKVYGGLVKRREQERTLFLTGGSKNVSRETSKPKTSTTNTYVVKKGDTLSGIATKNKTTVEKLLRLNPQIKNPNKIYVGQNINTGSPAKSTLKYKIKSGETLSGIAKKNKTTVSQLMKLNPSIKNANNIYAGQTIRLK
tr|A0A142IIL8|A0A142IIL8_9CAUD	Uncharacterized protein	Enterobacteria phage SEGD1	MVDRWSKEGIIRAKVNIEAGYVNNPKDLGKATNRGVTELTAREYGYKGDMRDLSLETALDIYNKLWWQRMRLDQIMKMNVLLADRMFDFGINAGRGNCIKSLQRILNVLNRQGKLYDDIDADGGIGPRTLTALDGFIKARGEEGLNRLMFALTCHQVAYYTEISEEREDNEEFTYGWYGRVYQEMPDYVAKLGMCK
tr|A0A142K4R9|A0A142K4R9_9CAUD	Lysin A	Mycobacterium phage Eidsmoe	MVTRANVEATKAFIRARLSNPYVYGGALSEDVRRGTDCSEVWQTVLEMVHGRWVQGRQAEGATTESYRYIPVGGVGPFGTIRVNHWRDIPANAAARIAFHHGPGGGANSHMWGELDGMRIESGGSKGLVTGDRALAVESDYATAWAYLPGPIGGTASLGIGSTGPAVITLQNKLNTRGAGLEVDGEFGPLTAAAVTRAQQELHVVGDPPGVAGEATLRALGLLNDQGAIPAQPDTLAAEYLAQATGLSVAKARQILPTMQAGLKLAEATNENRIAMFYAQTGHESAGFNATEEYASGAAYEGRTDLGNVVAGDGVRFKGRTWIQITGRHNYGEFSKWAFSKGLVDSPTYFVDRPTELADVKWAGIGAAWYWTVARPDINALSDRRDLDTVTRRINGGLN…
tr|A0A142K516|A0A142K516_9CAUD	Lysin A	Mycobacterium phage Loser	MTFVVTRQRAQEVHDRARARAGLPYAYGGAFTNDPKRSTDCSGLVLQTAAWYGGRTDWVGNRYGSTESFRLDHKIVYDLGFRRMPPGGLAALPFKPVMLVGLQHGGGGVYSHTACTLMTMDIPGGPVVQSARGVDWESRGGNPGVRLYDGARAWNDPLFHDFWYLDARLEDGVTGNVDRAEILARATGLTYNRAAVLLPALADGLKLADCTNPNRIAMYLAQIGHEADDFEATEEYASGDAYDTRTDLGNTPEVDGDGRLYKGRSWVMVTGKDNYRDFSRWAHGKGLVPTADYFVVHPHELAELKWAGIGAAWYWTVERPDINALSDRRDLETVTRRINGGLTNIDDRRRRYNLALAVGDQLLELIGDDDELADPAIVKMIREIHACLFNDTESWSDLA…
tr|A0A142K5B3|A0A142K5B3_9CAUD	Lysin A	Mycobacterium phage ArcherNM	MTFVVTRQRAQEVHDRARARAGLPYAYGGAFTNDPKRSTDCSGLVLQTAAWYGGRTDWVGNRYGSTESFRLDHKIVYDLGFKRLPPGGVAALPFKPVMLVGLQHGGGGVNSHTACTLMTMDIPGGPVKMSDRGVDWESRGGNPGVFLYDGARAWNDRLFHDFWYLDAKLEDAPASTGELTVPLTQRSNGTWTSPSPAWAHLIERESSGIADIIQQIHDVNSGGNEAEGLFQITPKTWRAHNGTQFAPSARLATPHQQAIVAARIFTRNPSGSDWGAGLPGREDPKQLAAGLVPTQPQGEDGFLSALNDAEQREVLNLLRWIAAPEYGELRKLFQNEDMYRESNERRRTFAGAVLDARTFGWEDRVEKSAERGELWAIDLVVRAARGTLPGVIRPGSTTP…
tr|A0A142K5X7|A0A142K5X7_9CAUD	Lysin A	Mycobacterium phage Potter	MPLRAGTYTLSSGFGPRWGSQHRGLDFAAKDGTPIYAAQGGTVAYIGRADGFGQWIVIDHPAADGSGTTVYGHMWDAFATGLRQGQRVEAGQLIAYVGTNGQSTGPHLHFEVHPTVWRQGSQIDPKPWLANALNPGDPAPAPEPAPAPPKGGTLAKLTDPFTGELWSPNRYHPRGLGDPRWIVVHTQEGGRTARDLAAYLAQKSSQVSYHVVVDDREVLKVVAEGDAPWAAAGANKYAFHICMAGSYASWSRNKWLDVDTSDGKNEDLQLTKTAHVIAWWCDKYGIPPVWIGGRNIPPWGLDGVCGHGDLGAWGGGHTDPGPNFPRDELMRRVNQFLAGTELPPLPTPPPVTVPGTKPDQYGDWMLYRGNPRNDADRVRRVQRRLKAAYRSYAGHLEID…
tr|A0A142K646|A0A142K646_9CAUD	Lysin	Streptomyces phage Chymera	MATPLTPDRLLAALRAEGVTVVEHPGWRTHNRNHMGPFGPVHGVMIHHTVTKGTATTVRICHDGYAGLPGPLCHGVIAKDGVVHLLSAGRANHAGSGDGDVLQAVIAERPVPTDDEADTDGNRSFYGFECENLGNGTDPWPAVQLEAIEKAAAAICRAYGWGERSVIGHLEWQPGKSDPKGFSMDSMRDRIADRLDLKPVPPKKPTPPAPAKRPPFPGREAFRPGQSNAAIEQLGRQLVKRGFGKHYRVGPSRQWGEADRLNVADFQRSRTELRGDADGYPGPLTWHLLFS
tr|A0A142K6J9|A0A142K6J9_9CAUD	Lysin A	Mycobacterium phage Brocalys	MTTKDQVAQLTITEARARGYTRDETLAIMSTFYQESGWSETIWDPTHTTYGIAQQDGSYPNRFDGAAAQIKGFFDKLDVWRRKDGASTDIWLDIAWMQQAPNWPSAAYWYANGRRAYLTEIQSRIATVTPYLDKYWPVNGGTAPVPENRPDFNEFAIWSANDSVRSGKPTMFLIHTQEGGGGDSAAENLAKWFQNSNDVSYHYTISQASDGGVTVVDCVDTDRAAWSVGNANSISINLCFAGSRASWTREQWMAQKNAIDVAAYLAVQDAKKYGFAPMVVPPPYTNGRPGISDHRWVTDVFKWGTHTDVGAGFPWDYFTERVNHWANGGDTPAPEPPKAKRFPEDWTDRELLIEILRQLRGYNLDGWPQLGGKSLVDAVAELRSTP
tr|A0A142K7G0|A0A142K7G0_9CAUD	Lysin A	Mycobacterium phage Panchino	MAEKLLPYDRSIVPQETGYWCGPAATQVVLNSRGIIKAESDLARQIGTTTRGTDYVGLIERVLDAIVPDARYTSVYIENDPPTSAQKETLWRNLVASINAGYGVVMNWVAPPSNKPRGVKGSVSPSYSGGTTYHYVAAMGYDDNPAARAVWIADSGFRPYGYWVSFDQCATLIPPKGYCYAAAAPVAPAAPAPATQLSTKDQHALTIMRKGQEMGVTPRGIKIALAVALVESNITVYANPKVPESMVIPHEAVGTDGKSVGIFQQQVVWGNGAWWWADAATCMDPASSAALFYDRLLKLDYNNTSRSPGYYAQTVQQSAYPTRYDERFAEAEQLYDRLISQVTPADPIEELLMSNLRVPSLSIYATPGEPDVPIVDMIRALDAHGDHESYVERQALLGD…
tr|A0A142K7M8|A0A142K7M8_9CAUD	Lysin A	Mycobacterium phage Xeno	MTEKLLPYDRSIVPQETGYWCGPAATQVVLNSRGIIKAESDLARQIGTTTRGTDYVGLIERVLDAIVPDARYTSVYIENDPPTAAQKETLWRNLVASINAGYGVVMNWVAPPSNKPRGVKGSASPAYSGGTTYHYVAAMGYDDNPAARAVWIADSGFRPFGYWVSFDQCATLIPPKGYCYAAAAPAAPAPPAPAPPAAVDLVAILAQAMSPTTVSRDTLAAYLPHFAEAMRAADITTVRRAAAWCSQIGHESAGLRYMAEIQTDGPGWTEDRKRYRGRGPIQLTWSSNYRKFGQWCAARGYITDPELFVNQPELVEQPRWGFLAASWYWLFGGPKPGQINAYADTGDILAVSRCVNGWIEGRNPVGWPDRQERWNRCLALGDQLLTLTTSTTPTDPIEE…
tr|A0A142K894|A0A142K894_9CAUD	Lysin A, protease M23 domain	Gordonia phage Hotorobo	MTTRYHPLKKGYVVTSPFGWRAWDNAVHYGIDFGASNGTAAGWDVYAIQAGTVLHSGAAIGYGGPDPAGWIVVDSDNSQGSGVFEYGHIIRESWVRPGARVSAGQKIGRVNGSKLTNGNVDPHLHVSYMPYEYNPSKKKDFAPLLRDARYAGTAPAPAPAPKPVPNEGGTVSHASDVRIQLRGPGDNGWTGLAPQPDEQGNRFSIFKGKNVTAQTVVEGLATVIFELTYRLPKAGRGFDDYSKRKGDTVLGLAGNAAAIAAENQVILKDIQRKLDAQG
tr|A0A142K8I6|A0A142K8I6_9CAUD	Lysin A	Gordonia phage SoilAssassin	MSGGTTMADPIAVYERLMKDSVIKAKLLDGAKTRGHGDMISPLWGLMNHHTGASGNSSPWSIANHPSLGLCSQIFLPRKGSPSICGYGIAYHGGAGSGFGIRDVNGQLLGMEMDNNGTEGWGTEQYWNCVRINALVQDEARLGKDRSIAHKEWAGAAQGKWDPGGMNMNKLRSDIQIVKGQLGIAPPKVVRNEIDYVRSFSPWLGAPTSAELPLRGRVSGKVRRYEGGNVYWLEATNSTVPVPTAILEVYERFDFENGLLGVPLKYHALIPMKDADGKVITGPGGETVILGDIQGFKGGAIQRRYGHDGYALHGQIGERYAAEGWQYGALGFATSDEYERDGIIRQDFEHGALLCDRNGTVKLDSGDYLYIPPGR
tr|A0A142K908|A0A142K908_9CAUD	Lysin A	Gordonia phage Yvonnetastic	MSFRTAYGYKYSENGWRMCNRDECVTVTVAGMGLHVRSGYAAEVIGAWARWYHENVERIDLYKPLDDWGWSNTNDVATSNHLSGTAVDLNATQYPWGRRVMPSARIAKVRRGLALFEGNIFWGADWSRADEMHYQLGAGTAAGDGASTKLIDFARRKISNGRLIDGVPATEDMDGPAYGFIVHQLMGPGR
tr|A0A142K909|A0A142K909_9CAUD	Lysin A	Gordonia phage Yvonnetastic	MNLGTLRRAMTPTYVSDLKLSEYLPHFNEAMVAAGITTPRRAAAWCSQIGHESSGLRYMAEIETSNPSWSWDRTRYRGRGPIQLTHSYNYRRFGQWCESRGYVEDPELFVNKPELVEQPKWGFLAAAWYWTSAGPRPGETNKFADEGNILNVSRNINGWVTTPNGMPDRIKRWNNCLNIGAALLPEGDDGMATAGDYIKGQFMGPKDAGWDQLAPQPDENGVRWSAFLRKAVTKLTLVEAIGQLVWEATLRIAPYRNGARANGKETVLGHAAAAHGGTLDILDKLSQIEARLIELENDK
tr|A0A142K9I3|A0A142K9I3_9CAUD	Lysin A	Gordonia phage Yeezy	MRGSHHARRHPMSFRTAYGYKYSENGWRMCNRDECVTVTVAGMGLHVRSGYAAEVLGAWVRWYHENVERIDQYKPLDDWGWSNTNDVATSNHLSGTAVDLNATQYPWGRRVMPADRIAKVRRGLALFEGTIFWGADWSRADEMHYQLGAGTASGDGASGKLIDFVQRRIKDGRIADSIAPAALDVGRVNAFTQGFMGPIGSDVKDSREQLCGSGSRDRGEYDGWPQLGLDTFTNGLAAVLEQVTR
tr|A0A142K9U3|A0A142K9U3_9CAUD	Lysin A	Gordonia phage Vivi2	MAYVSLSRPGSNFAGKPITRAIADRYRAAGVDIGAIFQYGKPQGTAPSDWTTGFEGGKRMAAQALRIARDAGMPGWCPIYFAVDENITLQQWNDTAVHFFRGAGEAIGVEWVGIYGHSRVCHWAIEDKVIGRSPKPGSGPWAWVTRAWSDDTGTGYAALYQRVIDTPSNPGPLVDGIRVDVNDVYAADWGQWSVDRTPNAGQPAPAPTAPGGPVDMARIGYGVTHTIPAGSDGPRRADDYVGVHTQEGGKGDAIGLANYCKNAGVSYNDAVDDVYTVRMMPPGNAPWAAVQANAVGYHVVLAGSFVSWSRDRWLSKDASDGLDEDAMLTRAARCVAAACQEFGIPVEWVGNNGATGWPQKRGICGHKDFGARGGGHTDPYPNFPIDEFMRRVRAFFAPP…
tr|A0A142KA09|A0A142KA09_9CAUD	Lysin A	Gordonia phage Schnabeltier	MADPIAVYERLIKDPVIKARLYGDAKNIGHGDMWSPLWGLMNHHTGASGNSGPGSIQNHPSLGLCSQFFLPRKGSLWIVGYGIAWHGGIGSGFGIRDVNAQLLGMEMDNNGTEGWGSEQYWNCVRINAIVQDEARLGKDRSIAHKEWAGKSQGKWDPGGMNMAKLRSDIQMVKGQLGVAPPKVVRNEIDHVRSFSPWLGAPLSGELALRGRVAGKVRRYEGGNVYWLAATNSTVPVPTAILQVYERFDFENGLLGVPQRYHALIPAKDAAGKVIVGANGQPVILGDVQGFKNGAIQRRYGHDGYALHGQIGARYARENWHEGSLGFAISDEYERDGIIRQDFEHGALLCDGDGTVQLDRGNYLYIPPGR
tr|A0A142KA99|A0A142KA99_9CAUD	Lysin A	Gordonia phage Phinally	MSFAPRTLDYARRVAAVGTAMGITPRGIKIAFTTMIVETGINDPAGRLLLRNLANSKVPESLKIPNDGVGSDGYSVGVFQQQVRRGNGNAWWWGDAATCMNIEASARLFFDRLARIDYEFAGRSPGKFAQDVQGSAFPDRYDQRFAEAVALYDTITDDTPEAPTVAPDYGITHRIHGYNPNSAGIGNSNGPRSSTRNGAVHTQQGGTGDAIGLAKYCNGAQVGYNICVDDQFTVENVPVGEGSWSAADANNVAFHLCFAGSFAEWSRGRWLSADASDGLNEDAMMWRGAKAMAAACQQFGFPAKAVGSLRYADNNWPPEPGICGHVSFGRRGGGHTDPGVNFPMDEFVRRVLTFMRPAAAAPNLIDAEARVAASWIGKRLDPSGAAGENVIAPKGTKLG…
tr|A0A142KAP6|A0A142KAP6_9CAUD	Lysin A	Gordonia phage Nymphadora	MSFRTAYGYKYSENGWRMCNRDECVTVTVAGMGLHVRSGYAAEVLGAWVRWYHEHVERIDLYKPLDDWGWSNTNDVATSNHLSGTAVDLNATQYPWGRRVMPADRIAKVRRGLALFEGTIFWGADWSRADEMHYQLGAGTASGDGASGKLIDFVQRRIKDGRIADSVAPAALDVGRVNAFTQGFMGPIGSDVKDSREQLCGSGSRDRGEYDGWPQLGLDTFTNGLAAVLEQVTR
tr|A0A142KAY0|A0A142KAY0_9CAUD	Lysin A	Gordonia phage Lucky10	MPGGSMAQRFRPLPTGTKVTSPYGPRDGGFHGGTDYGKDGGSAGLPVYACQAGTVIHAGAASGYGGPDPAGWLVIDSDDAEGSGCAEYGHIIREVSLGSKVRAGQRIGRINPDSRTNGGVAPHLHLTVWQRAYGGVRVNPEEWLRGCPHPNTVPAPAPAPVSGGTVNVRNPVTRQQISPNRHSGGRDVDWIVIHTQEGSGTARSITDYLCRPAAQVSYNAVCDDRETVLVVPWDQNPWSAMNANTRGDHILMAGSFASWSRDKWLSPDARDGKNEDLQLTRTAALVAWRCAVRDIPIRYVGGRGMPKTPGVCGHVDFGQWGGGHTDPGPNFPWGELISRAISIYNGGKDWLAMATMAEVEALIYKCLKVYVGPIGSDVKDIRQQLTGGRDAGQYGGFEQ…
tr|A0A142KBV5|A0A142KBV5_9CAUD	Lysin A, L-Ala-D-Glu peptidase domain	Gordonia phage Emalyn	MSFRTIYGNNYSENGWRMVNRDECVLIDVPGLLYMDTAPVRRGYAAEALSAWAKWYDDNVPGEIISPTWGWSATNDVATSNHLSGTALDINATQYPWGDNRMARVYPDRVATIRRGLKEFEGIIFWGADWSRKDEMHFQLNHGTASGNGSSERLADFVRRRVQDGVLKGSASSSAPSYSVATVDAYKQVSERFGWV
tr|A0A142KC32|A0A142KC32_9CAUD	Lysin A	Gordonia phage BetterKatz	MPEMALTVESLSKAMGGSLPLERYRALLPAVTRALLDAGCTTVDRAAMWFAQVGHESEGLKWMVELWGPTSDQLTYQGRMGNTRPGDGYRYRGRGPLQVTGRNNYSELSRWAHDRDLVPTPTFFVDNPDELAGDRYGFVGVTWYWTSARNMNSFADRRDIEGGSIAVNGRNASGRANHIEERIARWNRCRAMGAAIIPTEEGLVMAALNDKEARELLEGVRYIRDQLGPKLEAWGADSSMGKTKDGEENTVRDGLADLRRTVVAIAAKLGAKA
tr|A0A142KCB0|A0A142KCB0_9CAUD	Lysin A, N-acetylmuramoyl-L-alanine amidase domain	Gordonia phage Benczkowski14	MSVAIIGAIARENVRLGGISRYTQGWETRGNGQRSNYGGILLHHTAGGRNVNIDQILINGRWDLAGPLCNFCIMYDGDIGVIAAHPANHAGASGGWDTSPFARTGLFNSQIIGVEIQYPGTEPMAQVQYEAAKRLTNATLNVLGKPRDYRWAKFHQGTSIEGKWDPGYHPSGKTYSIAQFRKDCAGMPAAAGENPDSPTWQDNRFQLLGSKAA
tr|A0A142KCJ6|A0A142KCJ6_9CAUD	Lysin A	Gordonia phage BaxterFox	MSFRTAYGYKYSENGWRMCNRDECVTVTVAGMGLHVRSGYAAAVLGAWVRWYHENVERIDQYKPLDDWGWSNTNDVATSNHLSGTAVDLNATQYPWGRRVMPAERIAKVRRGLALFEGTIFWGADWSRADEMHYQLGAGTASGDGASGKLIDFVQRRIKDGRIADSIAPAALDVGRVNAFTQGFMGPIGSDVKDSREQLCGSGSRDRGEYDGWPQLGLDTFTNGLAAVLEQVTR
tr|A0A142ULM3|A0A142ULM3_9CAUD	Lysin A	Mycobacterium phage SkinnyPete	MAEKLLPYDRSIVPQETGYWCGPAATQVVLNSRGIIKAESDLARQIGTTTRGTDYVGLIERVLDAIVPDARYTSVYIENDPPTSAQKETLWRNLVASINAGYGVVMNWVAPPSNKPRGVKGSVSPSYSGGTTYHYVAAMGYDDNPAARAVWIADSGFRPYGYWVSFDQCATLIPPKGYCYAAAAPVAPAAPAPATQLSTKDQHALTIMRKGQEMGVTPRGIKIALAVALVESNITVYANPKVPESMVIPHEAVGTDGKSVGIFQQQVVWGNGAWWWADAATCMDPASSAALFYDRLLKLDYNNTSRSPGYYAQTVQQSAYPTRYDERFAEAEQLYDRLISQVTPADPIEELLMSNLRVPSLSIYATPGEPDVPIVDMIRALDAHGDHESYVERQALLGD…
tr|A0A143FL68|A0A143FL68_9CAUD	Endolysin	Bacillus phage DIGNKC	MNINTQYLVTDPDRLEVIGPYPLNPTEITFHNTYNDASASAEVRNVRNNSKGTSFHTAVDDFEVQQVVPFNRNAWHAGDGNGAGNRNSIGVEICYSMSGGERYRKAELNAIEHISDLMVRFNIPISKVKTHQERNGKYCPHRMLDEGRVGWFKAECERRANEKRNGGGGTPTPEPKPKDPAPAPKPPSGDYDSSWFTKETGTFVTNTSIKLRTAPFTSAGVIATLPAGSTVNYNGFGIEYDGYVWIRQPRSNGYGYLATGESKGGKRVNYWGTFK
tr|A0A143FL92|A0A143FL92_9CAUD	Endolysin	Bacillus phage Zuko	MNINTQYLVTDPDRLEVIGPYPLNPTEITFHNTYNDASASAEVRNVRNNSTGTSFHTAVDDFEVQQVVPFNRNAWHAGDGNGAGNRNSIGVEICYSLSGGERYRKAELNAIEHISDLMVRFNIPISKVKTHQERNGKYCPHRMLDEGRVGWFKAECERRANEKRNGGGGTPTPEPKPKDPAPAPKPPSGDYDSSWFTKETGTFVTNTSIKLRTAPFTSAGVIATLPAGSTVNYNGFGIEYDGYVWIRQPRSNGYGYLATGESKGGKRVNYWGTFK
tr|A0A143FPT1|A0A143FPT1_9CAUD	Lysin A	Mycobacterium phage ChipMunk	MARRLFRGRRFSENGWPYVDQGSCTWFDVAEGVSMQIQNGPPLAILGAFARDYHAYVEPMFDPDCCCWTQDNSVDTSNHPGGTAFDARWNKHPFQVRGTFTAAQIKVIQELLDFYEGTVFWAGVDWKEGGWGSPIDEMHWQMGYNTYDQKADRPQQWVLDFIDRKIRPDGFSTFRRGSAPAVPSEMTVPLTDLGNGRWTSPSPAWAHLIKRESGGNPTIIQQIHDVNSGGNEAEGLFQITPRTWKAHNGTQFAPSARFATPQQQAIVAARIFTRNPSGSDWGAGLPGREDASQLAAGLVPTQTEGEEDFLSALSPAEQREVLDLLRWVAAPEYGELRKLFQNEDMYRTSNERRRTFAGVALDARTFGWEFRVEDSAFRGEPWAVDLIVQAARGTLAGVR…
tr|A0A143FQE0|A0A143FQE0_9CAUD	Lysin A	Mycobacterium phage Holli	MARRLFRGRAFSENGWPYVDQGSCTWDEVVPGVWLQIQNGAPFTIMRAFARDFHAHVEPLRDYDSACWTQDNTVDTSNHPGGTGMDLNWNGADQKTFRYGITKERAYPGDKARKLDELLAFYEDVIYCGGYWSIRDWMHFQMGYGTYDSKADRPTEKTLDFIRRKIRPDGFSTFNRGGGTTVPNGASVLARATGIPLDRAEKILPALREGLILAECNTFPRIAMFLAQTCWESDQYRATEEYANGPAHEERWIYKGRTWIQLTWRSAYEGFGKWCHARGLVNDPMVFVNNPRSLADLKWAGLGAAYYWTTTVRSTRKYPTLNQASDARDVLVATQIVNGGTNHLAERTAIYNRAIALGDELLQLVQEEDGFLSALNSAEQREVLDLLRWLAAPEYGELR…
tr|A0A143FQL9|A0A143FQL9_9CAUD	Lysin A	Mycobacterium phage EvilGenius	MARRLFRGRRFSENGWPYVDQGSCTWFDVAEGVSMQIQNGPPLAILGAFARDYHAYVEPMFDPDCCCWTQDNSVDTSNHPGGTAFDARWNKHPFQVRGTFTAAQIKVIQELLDFYEGTVFWAGVDWKEGGWGSPIDEMHWQMGYNTYDQKADRPQQWVLDFIDRKIRPDGFSTFRRGSAPAVPSEMTVPLTDLGNGRWTSPSPAWAHLIKRESGGNPTIIQQIHDVNSGGNEAEGLFQITPRTWKAHNGTQFAPSPRFATPQQQAIVAARIFTRNPSGSDWGAGLPGREDASQLAAGLVPTQTEGEEDFLSALSPAEQREVLDLLRWVAAPEYGELRKLFQNEDMYRENNDRWRTLAGVALDARTFAWEDRVEKSAERGELWAIDLVARAARGTLAGVT…
tr|A0A143FR93|A0A143FR93_9CAUD	Lysin A	Mycobacterium phage Kazan	MAIGEPMENGWPECDLSDCDYATVPGTPLRLPFRKGHPFIILQAFLRDLNEFVEPLMNARGATDEGSWTDNNSVYTSNHKGATAFDYNWSDHPMGNALAGWHGSVLISGEQEPAVRELLRYYTYRGIQLVWWGNDWSSPKDSMHFQMGYDTVNNPGIVQEFIDKFIRPDGYSKYRRDGSSGPVELTVPLTQLANGRWTSPSPAWAHLITRESGGNPTIIQQIHDVNSGGNEAEGLFQITPKTWKAYNGTEFAPSARFATPQQQGIVAARIITRNPSGSDWGAGLPGREDAKQLLAGLVPTQTTNDPWEELMAMEVESFSIYATPGEPKIPVHVMIQSLDAHGPHEPYVEKQARLGDRDAISRVARTAAGKGKYGNAPGPVKQASQVLKELEDAGVLAEY…
tr|A0A159B6C4|A0A159B6C4_9CAUD	Putative lysin	Gordonia phage GAL1	MADPVWLPDVLRAEGLRCDIYPGAFERGHGDFGTIWGPFMHHTGSFGETPQGIAQHSSLGLASQLHLAANGVVTLCGVGVAWHAGTGSWPGIPANNGNAVTIGIEAAHNGTAAWSDAQYGAYLKVVRAINKRLGNPWNKVVAHKEYGAIQGKWDPGNLDMKLFRQRLLQAPDKPLVIINMIELEAKENPWVGVRKAKAGAAGERPVGRDGKGRFVEYDNAHIYFHPATGAHAIPHGGLFEAYADRKWETGELGFPVRDFTKLADGAVQSFQGGVLYRKDGQDHHVVKGVIGQRWALEGYEKGPLGWPTSDEIPNGTGGKYQTFEHGVLEWDPSGAVKKIGAAAKDLTLVNAAGVPLAVEAVDLIAA
tr|A0A159B6I5|A0A159B6I5_9CAUD	Putative lysin	Gordonia phage GMA1	MGKPKFRDIERLGPSQSPRHGARVVFALGHTQEGNGTAESLAAYLNNPNNNASYHYAIDNTTRVAVVDTDSASWSVLNVNPRAINWCFAGSRASWTRQQWIDNMRNGIRIAAWTIVEDARKYPYINARAVQGRPYKLGNVACVADHYFVTKVLGIGDHTDLGPNFPMDLLQADILEYLGDTAPKPAPVVNRIDECAKANAWLGKRHGTGETKTPDGKGRFAKFDGGYIYWHPRTGAAAVPNRVFEVWAENGYEAGPLGYPTVAHTNLPGGVVQAFENGVIYRQTGAARGFYVTGVIGARWAREGYEKSTYGYPTSNEYTTPDGGVRQDFQGGTLGYHPSNAVRVGNVEVIA
tr|A0A159B703|A0A159B703_9CAUD	Endolysin	Escherichia phage HY03	MNIFEMLRIDEGLRLKIYKDTEGYYTTGIGHLLTKSPSLNVAKSELDKAIGRNCNGVITKDEAEKLFNQDVDAAVRGILRNAKLKPVYDSLDAVRRCALINMVFQMGETGVAGFTNSLRMLQQKRWDEAAVNLAKSRWYNQTPNRAKRVIATFRTGTWDAYKNL
tr|A0A159B7I3|A0A159B7I3_9CAUD	Lysozyme	Klebsiella phage PKP126	MGMKTRLTFAAAVAIAVAFLPKVEDTKYKVYTDIAGVPTVCEGITGPDVIKGKTYTRSECDALLTKHIQVAKRTVDSKIKVDVPDTFRASMYSFTFNAGGGAYSGSTMLKLTNQGRLREACEQLYRWTYYRNPKTGKMEKSKGLYNRRVQEYQLCIKDLK
tr|A0A159BDC5|A0A159BDC5_9CAUD	Putative chitinase-like endolysin	Acinetobacter phage phiAB6	MILTKDGFSIIRNELFEGKLDQTQVDAINFIVEKATEYGLTYPEAAYLLATIYHETGLPSGYRTMQPIKEAGSDSYLRSKKYYPYIGYGYVQLTWEENYERIGKLIGIDLVKNPEKALEPLIAIQIAIKGMLNGWFTGVGFRRKRPVSKYNKQQYVAARNIINGKDKAELIAKYAIIFERALRSL
tr|A0A160CAH3|A0A160CAH3_9CAUD	Lysozyme	Salmonella phage phSE-5	MTIKKGIAATVTGAALMLASPLIEEIEGVKYKPYKDIAGIWTVCHGITGKDVILGKEYTRRECDALLAKHMKVAADAVDKAVKVEIPLSMRAALYSFTFNAGTGAFRKSTMLKKINNGDLWGGCGELWNWTYYRNPKTGKKEKSRGLKNRRAVEYKYCVRDLK
tr|A0A160CAN5|A0A160CAN5_9CAUD	Lysozyme	Salmonella phage f3SE	MSNRNISNNGIKFTAAFEGFRGTAYRATKNEKYLTIGYGHYGADVKEGQKITEGQGLLLLHKDMAKAVAAVDAVAHPSLNQSQFDAVCDLVYNAGAGVIAASTGTGQALRKGDVATLRNKLTQFHYQNGKSLLGLRRRAAGRVALFDGMLWQQAEAIGRGAK
tr|A0A160DCJ5|A0A160DCJ5_9CAUD	Lysin A	Gordonia phage Bowser	MTKILTIEKAREFDAFARARDNLYYGYGEAFTRNPRQSTDCSGLVLQSGAILGGRTDWVGNRYGSTESFRLDYAIVYALGFKRMPRGGLPFVPVMKVGLQHGGGGIYSHTACTLMFLDKPGGPIKESARGVDWESQGAGVFYYEGARAWNDGLFHDFWYLDMRLGELAPPVNEINAEFERAKGWIGKRIDVAEKPCPDGEGKYIRCEGGHIYFHPKVNVGAKPGERAIAIPADVFEVWKRQGFEKGPLGYPTRRHATVNGVGTIQAFQNGAVYRKFGTDGGIVNGKILERWAREGHEKGRLGWPLGDEKFFDGGRVQAFENGDAYFHPTAVVEFLNDPAAPKQ
tr|A0A160DD15|A0A160DD15_9CAUD	Lysin A	Gordonia phage Vendetta	MAILRSNVNKTKAYLKARNGLQYGYGGQFSDTDLKASTDCSGLAYAGVAGCKGLSMARRYGSTEALRVGSWEHGNAGVNGFGLVHAGSDKSKVPANAVVKLGLQHGGGGMYSHVAITIDGVNAESRGAPGGVIYGTVKRGNVTYFARAWNDPLFHDFWYLPGPIVDDTKPVVNEIDAEAKRASAWIGKRVIAEKPTPDGKGRQAHYEHGSIYWHPNVRAHKPVGDRAVAIPAHVMETWGELGYEVEFGYPLERHTVIAGVGDIQSFQGGVIYRKYGQPGYFITGRIWDRFAATDFERGNGWPQSNEHDFDGGQVQRFEKLDMVYNPSEVTRLARGKVAGEWRL
tr|A0A160DDJ5|A0A160DDJ5_9CAUD	Lysin A, protease M23 domain	Gordonia phage Woes	MTTRYHPLKKGYIITSPFGWRAFDNAVHQGIDFGASNGTAAGWDVHAIQAGTVLYIGAAQGYGGPAPHGWIVIDSDDSQGSGVFEYGHITAVSELRVGSKVSAGQRIATVNPNKATNGGVAPHLHVSYMPYEYNPSKKKDFAPLLNGALYPGQAATPEPAPAPSTGGTNMSHASDVRVQLRGPGDNGWTQLAPQPDEKGNRFSIFKGKNVTAQTVVEALATVVFELTYRLPSAGRGFNDYKARKGDTVLGLAGNAAAIAAENQVILKDIQAKLDAKG
tr|A0A160DDR7|A0A160DDR7_9CAUD	Lysin A, protease M23 domain	Gordonia phage Monty	MVTSPFGWRSWDNAVHYGIDFGASNGTAAGWDVYAIQAGTVLHSGAAIGYGGPDPAGWIVIDSDDSQGSGVFEYGHIIRESWVRPGARVSAGQKIGRVNGSKLTNGNVDPHLHVSYMPYEYNPSKKKDFAPLLRDARYAGTAPAPAPAPKPVPNEGGTVSHASDVRIQLRGPGDNGWTGLAPQPDEQGNRFSIFKGKNVTAQTVVEGLATVIFELTYRLPKAGRGFDDYSKRKGDTVLGLAGNAAAIAAENQVILKDIQRKLDAQG
tr|A0A160DET0|A0A160DET0_9CAUD	Endolysin	Gordonia phage OneUp	MSRVILPHTYHAQLKGYTCGPSAAKVVLSTYGISVTEAQMERECGTTVNGTDDVRQINNVLTKRTGRRYTANYMPADPPSRAQKDLFWECVLETIRDSRRGMPINIWAPANNHPPGYPNYMIMHYITGVGVDEDERLVYISDSGRFGGIEHYWIGADRLCTMITPKGYGTLAEPDKSGPFGSLSEAEKRALAANFAQLGPC
tr|A0A160DEU2|A0A160DEU2_9CAUD	Lysin A	Gordonia phage OneUp	MDAKTLSKAMGGSMPMSHYEGLVDEFNQALVLAGCNTVNRVAMFCAQVGHESLGLKWMVELWGPTSDQVSYEGRRDLGNTQPGDGYRFRGRGPLMLTGRGNYTRMSKWAFEKGLVDSADYYVRNPDAVATNFHSAVYYWTVERNMNPYADAGDINGATRAVNGGLNNLADRVNRWKLCRDLGNALLPTKGLFMSIDEKSLSANAAQNGPASTWDKTPAQLAAEYDANNKGQWARTAIEKAAYVLGLRRASISPYREHNGPVGDVGDMVAWTDGRVHALYYELGAMFGDPESVDVIRAQAGKGSTRAAALLKYIGA
tr|A0A160DFA2|A0A160DFA2_9CAUD	Lysin A, L-Ala-D-Glu peptidase domain	Gordonia phage Blueberry	MSFRTAYGYKYSENGWRMCNRDECVTVTVAGMGLHVRSGYAAEVLGAWVRWYHENVEPIDLYKPLDDWGWSNTNDVATSNHLSGTGVDLNATQYPWGRRVMPADRIAKVRRGLALFEGNIFWGADWSRADEMHYQLGAGTAAGDGASAKLIDFVQRRIKNGRLVDSVAPAALDVGRVNAFTQGFMGPIGSDVKDSREQLCGSGSRDLGEFDGWPQLGLDTFTDGLAAVLEKAVSR
tr|A0A160DG57|A0A160DG57_9CAUD	Lysin A	Gordonia phage Rosalind	MPDYFKVEPDITRLMNKHFSYGRAGRKIRYITIHHNAGISTTVDSWNTWQSREASAHYQIEPSGKVGQLVNDGDTAWSNGNSVSNNESIAIEHSNSAGAAKDWPISDAVIVAGAKWTAALCWFYKLGRPKAGTNVRFHRDFYGTSCPYHLAPGGKYHARYMKVAGEHYDWMVKGGSNPAPVINEINSEANRAKAWLGKRITPGEIPTPDGLGRYAQFENGYVYFHPKVRAERQSGSRAFAVPRHIFETWAEHDWEAGPLGYPIERHTVIDGVGDIQAFQGGVIYRKYGLPGYFVTGKIWDRFAATGYENGNGWPTSLERDYDGGRVQYFEKATHSFHPSSVSRILL
tr|A0A160DGG1|A0A160DGG1_9CAUD	Lysin A, protease M23 domain	Gordonia phage Demosthenes	MMVTRYHPMKKGYIITSPFGWRDFDKAVHQGIDFGHPDGSGGMPVFAVQAGTVIMAGTAQGYGGPDPHGWLVIDSDDSQGSGVFEYGHITRLPSITVGTKVKAGQRIATINPNRSTNGGTAPHVHISYMPYEYNPNKKQNWSGLLKNAYHQGEAPPPPVNAPAPTPSKETPVAAADDVKLQLRGPKDNGWPQLAAQPDDDGVRFSPAHNGHRDALSLVDGLAVVVKEVTLRLPRATRGVRDYLSRKGDTVAGNAANAAAIAYENNVMLKALCRKEGIALESLTDLER
tr|A0A160DGW5|A0A160DGW5_9CAUD	Lysin A	Gordonia phage Orchid	MAHLIDYSGGYPGAAAVEAAGFDGAIRYLCNSPDRGLTKKKITKAEADDYKAHGLQLVSNWQLGKGASADFKVGDPFRTGASMGQRALDEHFAVGGSGFTPIYFSVDEDVNLNTWNNRVLPWLNGIASIIGKEWVGVYGGQRSMWWAKEDGFTWLWQTLAWSRYDVNGNWNASLPVQWEDVHIRQYEVDKQKVNGIGIDRNTTHKTDYGQWGINRKPAPVVITEPQENAAVAKPNYTQLDMYGSGYSNRWGARISNILGHTQEAPDSATPENLARYCNGANGVSYHDIIGHGRLVRVVNPDWASWSVLDANPYTYNICFSGSRASMTRAEWLKRELDIRIFAWRAIEIARLKGVDTTVIKPPYKKRAGISDHNYVTRALGIGTHTDLGPNFPWDKLEQF…
tr|A0A160DHD6|A0A160DHD6_9CAUD	Lysin A	Gordonia phage Jeanie	MSQFKADRDMLSPNDSGVRAAPPSLVIVHTNEGDPNGRADDLAAYLQKPSSQASYTLIVDRTGRIVRSNDDEFVPWAAGSPANERGLHLCFVGRAVQSTAEWLAQPRQLDAAARAVADWCRRYNIPATWLTGDRMRAGARGIGGHDTTVFAWHATDHTDPGAGFPRAQFVALVNKHLTGTSQQEDDDMAFTDEDRRKLDYIYGQLRPWPQLGTNDKGEPLTLIDAVAELKANDR
tr|A0A160LKP9|A0A160LKP9_9VIRU	lysozyme	Bacillus phage pGIL02	MGVIADLSHHEIVNWSRASKQLDFTILRVQDGSRVIDREYQKNVTGCKAYGVPFGNYAFCRFVSENDARVEARDFWERGDKDATIWFADIEVTTMDDMRAGTQAFIDELRRLGAKRVGIYVAHHKYKEFQADKINADAVWIPRYPNKPLFPCDLWQYSETGRVDGISGDVDLNYLTGTKPLKWFTGSVNTNFQIHIGDFDELTWAGDSKREVKEFLEGYGVWDMRLEKNAYRLIVGDFCNEEWCDETLQRLKERFPGYGMWKVNI
tr|A0A162E1U7|A0A162E1U7_9CAUD	Putative lysin	Tsukamurella phage TPA4	MSDPTWLPEVLRAAGLRCDVYPGAMNRGHGDFGDIWGVVAHHTGSFGETPTGIAQHPSLGLASQLYLSRDGVYTLCGVGIAWHAGTGSWPGLPKNDANRLTIGIEAANDGGGTPGKPHHVAFSDTQYNAYVRGVAAILNHLGQPASHAIGHKEWGAVQGKWDPGSVNMELFRRDVAAAQAALKGTPAPGPVRNEIDYYATQPSHAWIGKRLTVGEVNVGKDGRGRAAEFENAIVYWSSSTGTRAVPRADRSMPAGTSGLLEEYQRRGGTGGPLGFPVREFARLTAKDAAPGAVQAFEGGVLYRRDGDPQGAVVLGAIGARWGADGYERGPLGYPLNDEQPTSDGGRVQQFERGTLTWHPSGVTQQLTKEA
tr|A0A162E3Y7|A0A162E3Y7_9CAUD	Lysozyme	Klebsiella phage PKO111	MDIFGMLRIDEGYDSKIYKDTEGYWTIGIGHLLTKDPSKSLAISNLDKLVGRSTGGQITQAEAEVIFAKDVEKAIKGIVANATLNPVYNVLDDVRRAALINMVFQMGVSGVAGFPASMKLLLAKKWEAAAKELANSRWYRQTPNRARRVIETMRTGTWSAYQGK
tr|A0A162EAZ8|A0A162EAZ8_9CAUD	Putative endolysin	Salmonella phage NR01	MSFKFSKRSLDRLKGVHPDLVRVTHRALELSPYDFTITEGLRSLEQSAQNIKNGTSFLKDPSKSKHVQGRAIDFAPLKNGKIDWNDLESFKLVADAFFKAAEELGVKIRWGGDWNQNGSYKDEIQRGTFDGPHIELI
tr|A0A162EBC2|A0A162EBC2_9CAUD	Endolysin	Escherichia phage PEC04	MNIFEMLRIDEGLRLKIYKDTEGYYTIGIGHLLTKSPSLSVAKSELDKAIGRNCNGVITKDEAEKLFNQDVDAAVRGILRNAKLKPVYDSLDAVRRCALINMVFQMGETGVAGFTNSLRMLQQKRWDEAAVNLAKSRWYNQTPNRAKRVIATFRTGTWDAYKNL
tr|A0A162EKB8|A0A162EKB8_9CAUD	Lysin	Propionibacterium phage BruceLethal	MRYIPAAHHSAGSNHPVNRVVIHATCPDVGFPSASRAGRAVSTANYFASPSSGGSAHYVCDIGETVQCLSESTIGWHAPPNPHSLGIEICADGGSHVSFRVPGHAYTREQWLDPQVWPAVEKAAVLCRQLCDKHGVPKRKLSASDLKAGKRGVCGHVDVTDAWHQSDHDDPGPWFPWDRFMAVVCGGSSSDSGELTVADVKALHDQIKQLSAQLTGSVNKLHHDVGVVQVQNGDLGKRVDALSWVKNPVTGKLWRTKDALWSVWYYVLECRSRIGKLEADIAQLKK
tr|A0A162EKX7|A0A162EKX7_9CAUD	Lysin	Propionibacterium phage Enoki	MRYIPAAHHSAGSNKPVNRVVIHATCPDVGFPSASRKGRAVSTANYFASPSSGGSAHYVCDIGETVQCLSESTIGWHAPPNPHSLGIEICADGGSHASFRVPGHAYTREQWLDPRVWPAVEKAAVLCRQLCDKHGVPKRKLSVADLKAGRRGICGHTDVTDAWHQSDHDDPGPWFPWDKFMAVVNGYGGGSSSEELTVADVKALHDQIKQLSAQLTGSVNKLHHDVGVVQVQNGDLSKRVDALSWVKNPVTGKLWRTKDALWSVWYYVLECRSRIDRLESAVNGLKK
tr|A0A162ELC8|A0A162ELC8_9CAUD	Lysin	Propionibacterium phage Moyashi	MRYIPAAHHSAGSNSPVNRVVIHATCPDVGFPSASRKGRAVSTANYFASPSSGGSAHYVCDVGETVQCLSESTIGWHAPPNPHSLGIEICADGGSHASFRVPGHAYTREQWLDPRVWPAVERAAVLCRQLCDKHGVPKRKLSVADLKAGKRGVCGHVDVTDAWHQSDHDDPGPWFPWDKFMAVVNGHGGGSSSEELSMADVQALHNQIKQLSAQVAQSVNKLHHDVGVVQVQNGDLARRVEALSWVKNPVTGKLWRTKDALWSVWYYVLECRSRIDRLESAVNGLKK
tr|A0A162ELR2|A0A162ELR2_9CAUD	Lysin A	Propionibacterium phage QueenBey	MRYIPAAHHSAGSNSPVNRVVIHATCPDVGFPSASRKGRAVSTANYFASPSSGGSAHYVCDIGETVQCLSESTIGWHAPPNPHSLGIEICADGGSHASFRVPGHAYTREQWLDPRVWPAVEKAAVLCRRLCDKYNVPKRKLSAADLKAGRRGVCGHVDVTDAWHQSDHDDPGPWFPWDRFMAVVCGGSSDSGELTVADVKALHDQIKQLSAQLTGSVNKLHHDVGVVQVQNGDLGKRVDALAWVKNPVTGKLWRTKDALWSVWYYVLECRSRISRLESAVNDLKK
tr|A0A166Y5E2|A0A166Y5E2_9CAUD	Lysin A, N-acetylmuramoyl-L-alanine amidase domain	Gordonia phage Woes	MNGAQVIGAIARRNVELGGRSVYTRGWETRGNGQSPAYQGLLLHHTAGGRNVNIDQILIDGRWDLSGPLCNFCIMYDGDLGVISANPANHAGASGGWDTSPFPRTGLFNRQIIGCEIQYPGVEPMSNAQYETAKRLSIATLEVLGKPRDTRWIKFHQGTSIEGKWDPGYANGKTYNISEFRKDVLGMRPTGEDENSAAWLDNYRQLFGYPE
tr|A0A166Y601|A0A166Y601_9CAUD	Lysin A, N-acetylmuramoyl-L-alanine amidase domain	Gordonia phage Monty	MNGVAIVGAIARRFVELGGKSVYTRGWEGRGNGQSPAYKGLVIHHTAGGRNVNIDQILIDGRWDLPGPLCNFCIMYDGDLGVIAANPANHAGASGGWDTAPLPRTGLFNREVLGCEVQYPGVEPMAQVQYESAKRLSVATMEVLGRPGQFDRVKFHQGTSIEGKWDPGYANGKTYGITQFRNDCRGMRQGEDENSADWLDNQRQLFGYPQ
tr|A0A166Y6M9|A0A166Y6M9_9CAUD	Lysin A, N-acetylmuramoyl-L-alanine amidase domain	Gordonia phage Demosthenes	MSVAIIGAIARENVRLGGKSVYTRGWETRGNGQRSNYGGILLHHTAGGRNVNIDQILINGRWDLAGPLCNFCIMYDGDIGVIAAHPANHAGASGGWDTSPFARTGLFNSQIIGVEIQYPGTEPMSAVQYEAAKRLTNATLNVLGKPRDYRWAKFHQGTSIEGKWDPGYHPSGKTYSIAQFRKDCAGMPAAAAENPDSPTWQDNRFQLLGPKAA
tr|A0A166YC79|A0A166YC79_9CAUD	Lysin A, L-Ala-D-Glu peptidase domain	Gordonia phage Utz	MSFRTAYGYKYSENGWRMCNRDECVTVTVAGMGLHVRSGYAAEVLGAWVRWYHENVEPIDLYKPLDDWGWSNTNDVATSNHLSGTGVDLNATQYPWGRRVMPADRIAKVRRGLALFEGNIFWGADWSRADEMHYQLGAGTAAGDGASAKLIDFVQRRIKNGRLVDSVAPAALDVGRVNAFTQGFMGPIGSDIKDSREQLCGSGSRDLGEFDGWPQLGLDTFTDGLAAVLEKAVSR
tr|A0A166YCP7|A0A166YCP7_9CAUD	Lysin A	Gordonia phage Soups	MPDYFKVEPDITRLMNKHFSYGRAGRKIRYITIHHNAGISTTVDSWNTWQSREASAHYQIEPSGKVGQLVNDGDTAWSNGNSVSNNESIAIEHSNSAGAAKDWPISDAVIVAGAKWTAALCWFYKLGRPKAGTNVRFHRDFYGTSCPYHLAPGGKYHARYMKVAGEHYDWMAKGGSNPAPVINEINSEANRAKAWLGKRITPGEIPTPDGLGRYAQFENGYVYFHPKVRAERQSGSRAFAVPRHIFETWAEHDWEAGPLGYPIERHTVIDGVGDIQAFQGGVIYRKYGLPGYFVTGKIWDRFAATGYENGNGWPTSLERDYDGGRVQYFEKATHSFHPSSVSRILL
tr|A0A170PBB1|A0A170PBB1_9CAUD	Endolysin	Pseudomonas phage shl2	MPKVQFKERTATDYLVVHCAATKASMDIGVREIRQWHVQKGWLDIGYHFVIRRNGTVEDGRPHNVIGAHVEGFNARSLGICLAGGIDDKGNPQNNFTPEQFASLKLLLLAQKRTYPNAKIVGHHDLFAGKACPSFKVADWLKSVGI
tr|A0A172CND9|A0A172CND9_9CAUD	N-acetylmuramidase domain-containing protein	Pseudomonas phage vB_PaeM_MAG1	MALTEQDFQSAADDLGVDVASVKAVTKVESRGSGFLLSGVPKILFERHWMFKLLKRKLGRDPEINDVCNPRAGGYLGGQAEHERLDKAVKMDRDCALQSASWGLFQIMGFHWEALGYASVQAFVNAQYASEGSQLNTFVRFIKINPAIHKALKSKNWAEFARRYNGPDYKKNNYDVKLAEAYQSFK
tr|A0A172JFY8|A0A172JFY8_9CAUD	Endolysin	Citrobacter phage SH1	MAKVQFKPRASTEAIFVHCSATKPSQNIGVREIRQWHKEQGWLDVGYHFIIKRDGTVEAGRDELAVGSHVKGYNHNSVGVCLVGGIDDKGKFDANFTPAQMQALRSLLVTLLAKYEGSVLRAHHDVAPKACPSFDLKRWWEKNELVTSDRG
tr|A0A172JGD2|A0A172JGD2_9CAUD	Endolysin	Citrobacter phage SH3	MVSKVQFNPRSRTDAIFVHCSATKPEMDIGVETIRMWHKQQGWLDVGYHFIIKRDGTVEEGRPVNVVGSHVKDWNSRSVGVCLVGGINAKGKFEANFTPAQMNSLRNKLADLKALYPQAEIKAHHDVAPKACPSFDLQRWLSTNELVTSDHG
tr|A0A172JGF2|A0A172JGF2_9CAUD	Endolysin	Citrobacter phage SH4	MVSKVQFKPRTVTDAIFVHCSATQPSQDIGVDTIRMWHKQQGWLDVGYHFVIKRDGTVEEGRPVDVVGSHVKDWNYRSVGVCLVGGIDAKGKFEANFTPAQMSALRNKLAELKALYPQAEIKAHHDVAPKACPSFDLQRWLNTNELVTSDRG
tr|A0A172JGI4|A0A172JGI4_9CAUD	Endolysin	Citrobacter phage SH5	MVSKVQFKPRTVTDAIFVHCSATKPSQDIGVDTIRMWHKQQGWLDVGYHFVIKRDGTVEEGRPVDVVGSHVKDWNSRSVGVCLVGGIDAKGKFEANFTPAQMSALRNKLAELKALYPQADIKAHHDVAPKACPSFDLQRWLNTNELVTSDRG
tr|A0A172JIA8|A0A172JIA8_BPPB1	lysozyme	Bacillus phage AR9	MGYIIDISHHQPSSAIDWARAAKEVDLMIIRVQYGSKTIDREYKNHVANCKKYGIPFGHYAYGHYVSVKDAIIEANDFLSRIDKDAKFLALDVEDDTVASCGTANLREASQAFIDTCRKAGYKTGYYVSHNLYMSYGLNKVDADFLWIPRYGRNDGTANKKPDFPCCIWQYTEYGKVSWYNGTLDMNLLNGDKSLTWFTGGVKKVVKTESAVKPVTVSAPKKESKPSGTYTVQKGDVLSKIASKFGVSVSTLQSINGIKDPNKIYVGQVLKLSGNSKSVSSTKTSSSSTTYKVKAGDNLTAIAKKFGSTVNAIASANGIKDPNKISVGQTLKIPTSGSSTKSSVQYYTVKAGDNVSAIAKKFGSSIDQIKSWNKLADVNKIYVGQKLRVK
tr|A0A172PZR7|A0A172PZR7_9CAUD	Putative lytic transglycosylase	Pseudomonas phage NP1	MKLAWGKKVDQAFRDKVFAICDGFKWNRETHASWLMSCMAFESGETFSPSVRNAAGSGATGLIQFMPRTAQGLGTSTAELAAMSAVDQLDYVQKYFRPYASRIGTLSDMYMAILMPKFVGQPEDSVLFLDPKISYRQNAGLDANRDGKITKAEAASKVRAKFDKGMLDRFALEL
tr|A0A172PZY4|A0A172PZY4_9CAUD	Peptidoglycan binding protein	Acinetobacter phage vB_AbaM_ME3	MNISELQQWLNSHGATPKLKVDGIAGTLTRTAIIQVFVNKEASAITEDELLTIAKLLGDSDTRRIKAVASVESGGSGWFDSGLPKILYERHYFYKYTTAAIKKLTGWFIGTTSGGYTTDINKNGINDSWEKLAEAACKDPDAAFKSVSIGKFQVMGAYYKELGYSHPIEMLWDARNSEYAHYRMLVGYITKVARMTSSYKKLSTKPDDCREFALRYNGKAYEKNNYHIKLANAMKKF
tr|A0A172Q173|A0A172Q173_9CAUD	Lysozyme	Escherichia phage WG01	MDIFDMLRQDEGLDLNLYKDTEGYWTIGIGQLITKNPSKDVARAELDKLMGRVCNGRITMAEAEQLFNRSVENARRAILRNPKLKPVYDVLDEVRRCALINMVFQMGEAGVAGFTNSLRMLQQKRWNDAAVNLAQSRWYKQTPNRAKRVISTFKTGTWKAYENL
tr|A0A172Q1S7|A0A172Q1S7_9CAUD	Lysozyme	Escherichia phage MX01	MDIFDMLRQDEGLDLNLYKDTEGYWTIGIGQLITKNPSKDVARAELDKLMGRVCNGRITMAEAEQLFNRSVENARRAILRNPKLKPVYDVLDEVRRCALINMVFQMGEAGVAGFTNSLRMLQQKRWDDAAVNLAQSRWYKQTPNRAKRVISTFKTGTWKAYENL
tr|A0A173G9G9|A0A173G9G9_9CAUD	lysozyme	Propionibacterium phage PFR2	MDRGIDVSAYQAPDGGLLEGMSFCIIKATEGTGYTNPNRAQWYKVATDRGVTTGAYHFMRGGDPVQQADYFLDNLPGDVGWLALDVEADDDGLEWSGRVGFILAWTDRVKTASAKPTLVYCSRSWANALWEAATSDQRTRLTALPLWLADYTGTPGTYSGPVPDGWPVTMHQFTSTPIDTNALFADILQGGDTMTPELAARLDQIVAWQDANFKALAAQADANRDTLAQWTVDRLKETAASIPNVDTDKIAAQLAGAKLVVQLPANAQLQPAPAGGQA
tr|A0A173G9X3|A0A173G9X3_9CAUD	N-acetylmuramoyl-L-alanine amidase	Staphylococcus phage SLPW	MKSQQQAKDWIYKHEGVGVDFDGAYGFQCMDLAVAYVYYITDGKVRMWGNAKDAINNDFKGLATVYENTPSFKPQLGDVGVYINSQYGHIQCVISGNLDYYTCLEQNWLNGGFDKWEKATIRTHYYDGVTHFIRPKFSASNSNALETSKVNTFGNWKQNKYGTYYRNENATFTCGFLPIFARVGSPKLSEPNGYWFQPNGYTPYDEICLSDGYVWIGYNWLGSRYYLPVRQWNGKTGNSYSVGIPWGVFS
tr|A0A173GA43|A0A173GA43_9CAUD	Lysin A	Mycobacterium phage Loadrie	MAFVSRYGNWYSENGWRMCDANELDRGAVPGTTLVLPIRKGIANLILKAWVAWFHRNVESLNNARGFSDEGAWTPTNDVANSNHLSGTAVDLNWSDHAFRVSYSGFTQAEINKVREGLRLFEGTIWWGQDWTSPKDPMHFQLNYGEGDARNAAFATKLQNGYLGIWSGGGGVIEPPAGVDDIYAQEGDSGDRVKRLQQFFNDNFKSYSQLEVDGDFGPATKAVVVEFQKRVGVLADGIVGPITLAAMVKHGFKTESGVKVANLPEDWTDRQVLNDIWEQLRGPDGKGWERLGKNAKGENLSLVDAVAEVKKRLEAA
tr|A0A173GAI8|A0A173GAI8_9CAUD	Endolysin	Escherichia phage UFV-AREG1	MNIFEMLRIDEGLRLKIYKDTEGYYTIGIGHLLTKSPSLSVAKSELDKAIGRNCNGVITKDEAEKLFNQDVDAAVRGILRNAKLKPVYDSLDAVRRCALINMVFQMGETGVAGFTNSLRMLQQKRWDEAAVNLAKSKWYNQTPNRAKRVIATFRTGTWDAYKNL
tr|A0A173GBW4|A0A173GBW4_9CAUD	Endolysin	Salmonella phage 64795_sal3	MAISKNMKAFLDMLAYSEGTDNGRQKTNNHGYDVIVGGSLFTDYSDHPRKLISLPKLGIKSTAAGRYQVLAKFYDAYKKQLHLPDFSPASQDAIAMQLIRECKATADIEAGRIADAIHKCRSRWASLPGAGYGQHEQKLDKLIQVYKEAGGAVA
tr|A0A173GCC1|A0A173GCC1_9CAUD	Lysozyme	Salmonella phage 64795_sal3	MKLSQRGKETLGVTDAVDISPYITTETAQNQFDALTSLATDIGIDAFRKSTLLKKHNLRCFSCVVAHFIVWGEKTGDKAKRNAEKEVYWYGY
tr|A0A173GCG8|A0A173GCG8_9CAUD	Endolysin	Bacillus phage SalinJah	MMNINTQYLVTDPERLKVIGPNWMNPTEITFHNTYNDASASAEVRNVRNNSTGTSFHTAVDDFEVQQVVPFDRNAWHAGDGTYGAGNRNSIGVEICYSMSGGERYRKAELNAIEHISDLMVRFNIPISKVKTHQERNGKYCPHRMLDEGRVGWFKEQCERRANEKRNGGGGAPIEQPKPKPEPTPTPKPPTGDYDSSWFTKETGTFVTNTTIKLRTAPFTSAGVIATLPAGSTVNYNGFGIEYDGYVWIRQPRSNGYGYLATGESRNGKRVNYWGTFK
tr|A0A173GD86|A0A173GD86_9CAUD	Lysozyme	Pseudomonas phage VSW-3	MRNKLLTGAAFAAALSGLIGLEGMKTTAYKDIVGVPTICAGTTRGVKMGDTKTVEQCWTIAASEFREYEKVVIDTIKVPLNPNQQTSLVWFTINVGKYGFIDSTAAARFNRGDYVGGCHALRMWNKVTVKGKKVFSKGLDNRRAAEEALCLKPFPS
tr|A0A173H0V8|A0A173H0V8_9CAUD	Putative peptidase	Pseudoalteromonas phage vB_PspS-H40/1	MKHHKFSINSARTLAGVDSRLFDIATRALELSKVDFGIPSSGGLRTPQEQNELYQGGKSQLDGFEKKSYHQTGKALDVYAFVDGSASWDESHLSMIACAMLQAASELGYKLQWGGLWVSFVDMPHFQLVD
tr|A0A185AMW9|A0A185AMW9_9CAUD	N-acetylmuramoyl-L-alanine amidase	Staphylococcus phage BP39	MKSQQQAKEWIYKHEGVGVDFDGAYGFQCMDLAVAYVYYITDGKVRMWGNAKDAINNDFKGLATVYENTPSFKPQLGDVAVYTNGQYGQYGHIQCVLSGNLDYYTCLEQNWLGGGFDGWEKATIRTHYYDGVTHFIRPKFSASNSNELETSKVNTFGKWKQNQYGTYYRNENATFTCGFLPIFARVGSPKLSEPNGYWFQPNGYTPYDEVCLSDGYVWIGYNWQGTRYYLPVRQWNGKTGNSYSVGIPWGVFS
tr|A0A191VYM4|A0A191VYM4_9CAUD	Uncharacterized protein	Roseobacter phage RD-1410W1-01	MAITVRDYQGRVNGIFGREVLTVDGMMGPNTRKGIADAMSRKGVRRKEDLFDRGVRGVVWHWTAGANGIIELEKDHYNFLHDTKGNTYDGNHTVASQVRYDWRKGVGASHTKGMNTGWIGESLDAMAGANGWPMDWGSHPITWEGIDAMLEHTWDMCQEYDIPVSRWTTLSHAEVQPTLGIKQRNKWDYMVLPGDSKPRDAVRVGDELRERMVKRFG
tr|A0A191ZD42|A0A191ZD42_9CAUD	Putative N-acetylmuramidase	Erwinia phage vB_EamP_Rexella	MPAVNKKAVGGIGGVAAAIIAAVFAVEGGYVNDPKDPGGETNHGITKQVAKQNGYTGAMKDLTTEMAGSIYYKDYIEKPGFVTMIDVSPNVTWKLVDAGVNTGTARPSRWFQTGLNSLSRGGKDYPQINVDGKVGSGTIAAYKSLQKLRGKVKACELMLKSLDGQQLSYYMSLTNLSQYTVGWIDNRIGNVPYSNCQQEK
tr|A0A191ZDB6|A0A191ZDB6_9CAUD	Putative N-acetylmuramidase	Erwinia phage vB_EamP_Gutmeister	MPAVNKKAVGGIGGVAAAIIAAVFAVEGGYVNDPKDPGGETNHGITKQVAKQNGYTGAMKDLTTEMAGSIYYKDYIEKPGFVPMIDVSPNVTWKLVDAGVNTGTARPSRWFQTGLNSLSRGGKDYPQINVDGKVGSGTIAAYKSLQKLRGKVKACELMLKSLDGQQLSYYMSLTNLSQYTVGWIDNRIGNVPYSNCQQEK
tr|A0A191ZDF3|A0A191ZDF3_9CAUD	Putative endolysin	Pseudoalteromonas virus vB_PspP-H6/1	MTFRLSKSSLRNLDGVHPEMVDVVKLAIQITKVDFGIPSTGGYRTAEMQNKLFLDKKSNADGYDKKSRHQSGQAVDVYAYVDGKASWEPEHLSMVACAMLEAAIRLDVNMRWGGLWKSFIDMPHFERVGQ
tr|A0A191ZDK6|A0A191ZDK6_9CAUD	Putative lysozyme family protein	Acinetobacter phage LZ35	MNFDKAFDATIGHEGGFTLNKNDAGNWTGGKVGVGQLKGTKYGIAANSYPNLDIKNLTLDQAKAIYKRDYWDKAKCDLLPEGLKFHVFDVAVNSGVSRSIKTLQQAAGVKDDGIIGPNTLAAIKSLDEKELLLRFYSFRISFYTSLSSFSNFGKGWMNRVANNLKLGTGG
tr|A0A192Y5C9|A0A192Y5C9_9CAUD	Putative endolysin	Pseudomonas phage KTN4	MKVLRKGDRGDEVCQLQTLLNLCGYDVGKPDGIFGNNTFNQVVKFQKDNCLDSDGIVGKNTWAELFSKYSPPIPYKTIPMPTANKSRAAATPVMNAVENATGVRSQLLLTFASIESAFDYEIKAKTSSATGWFQFLTGTWKTMIENYGMKYGVITDPTGALRKDPRISALMGAELIKENMNILRPVLKREPTDTDLYLAHFFGPGAARRFLTTGQNELAATHFPKEAQANPSIFYNKDGSPKTIQEVYNLMDGKVAAHRK
tr|A0A192Y6G4|A0A192Y6G4_9CAUD	Lytic enzyme	Salmonella phage 118970_sal3	MNQQLFQKAAGISAGQAARWFPHIDAAMKEFGITAPADQAMFIAQVGHESMGFSAVVENFNYTPSALVATFGKRITQQQADALGRTSGHAARQDAIANLVYSNRLGNKAPGDGWKYRGRGLIQITGLHNYRICGAALKLDLVTSPEQLEQELQAARSAAWFYTSKGCMIYGADINRVTRIINGGLNGIEDRKVRYNKARAALLV
tr|A0A192Y7T2|A0A192Y7T2_9CAUD	Lysozyme	Salmonella phage 64795_sal4	MSPALRNSVIAAISGGAIAIASVLITGPGGNDGLEGVRYKPYKDVVGVLTVCYGHVGKDIMLGKTYTEAECEALLNKDLATVARQINPYIKVDIPETTRGALYSFVYNVGAGNFRTSTLLRKINQGDIKGACDQLRRWTYAGGKQWKGLMTRREIEREVCLWGQQ
tr|A0A192Y7W2|A0A192Y7W2_9CAUD	Endolysin	Escherichia phage 64795_ec1	MARVQFKPRESTDAIFVHCSATKPSQNVGVREIRQWHKEQGWLDVGYHFIIKRDGTVEEGRDEMAVGSHAKGYNHNSIGVCLVGGIDDKGKFDANFTPAQMQSLRSLLVTLLAKYEGAVLKAHHDVAPKACPSFDLKRWWEKNELVTSDRG
tr|A0A192Y8F4|A0A192Y8F4_9CAUD	Lysozyme	Escherichia phage vB_EcoS_NBD2	MTMKKIASMAFGAALAATVPLIEKFEDVKYDVYYDIAGIPTVCAGITGSDVIIGKRYTKRECDALLMKHLAVAKAEVDKQIKVDVPDSFRAAMYSFTYNAGTGAYRKSTMLKLTNAGDLKGACNQLWSWVYFYNPKTGKKEKSKGLKNRRGFEYEYCMKDLKK
tr|A0A192Y8F8|A0A192Y8F8_9CAUD	Lysozyme	Salmonella phage 100268_sal2	MSFKFGKNSEKQLATVKPELQKVARRALELSPYDFTIVQGIRTVAQSAQNIANGTSFLKDPSKSKHVTGDAIDFAPYINGKIDWKDLEAFWAVKKAFEQAGKELGVKLRFGADWNSSGDYHDEIDRGTYDGGHVELV
tr|A0A192Y8S8|A0A192Y8S8_9CAUD	Endolysin	Bacillus phage Belinda	MNINTQYLVTDPERLKVIGPNWMNPTEITFHNTYNDASASAEVRNVRNNSTGTSFHTAVDDFEVQQVVPFDRNAWHAGDGTYGAGNRNSIGVEICYSLSGGERYRKAELNAIEHISDLMVRFNIPISKVKTHQERNGKYCPHRMLDEGRVGWFKAECERRANEKRNGGGGTPTPEPKPKDPAPAPKPPSGDYDSSWFTKETGTFVTNTTIKLRTAPFTSAGVIATLPAGSTVNYNGFGIEYDGYVWIRQPRSNGYGYLATGESKGGKRVNYWGTFK
tr|A0A192Y9Y8|A0A192Y9Y8_9CAUD	Peptidase M15	Morganella phage vB_MmoM_MP1	MYKLSQRSLKNLEGVHPDLVKVVKRAIEISDVDFGITEGLRSVERQRQLGKEGKSQIQNPENGMHVLGKAVDTLAYPTPAGSWEWKYYEQIDKAMKQAGKELGIPVEWGGDWKFKDGVHFQLPRSYN
tr|A0A192Y9Z6|A0A192Y9Z6_9CAUD	Endolysin	Morganella phage vB_MmoP_MP2	MSKVQFKPRKETKYIFVHCSATRPSQDVGVREIRQWHKERGWLDVGYHYVIKRDGTIETGRSLEAVGSHVKGYNEVSVGICLVGGIDDQGKPNANFTVAQMESLKHLLARTGETYPQAQIMAHHDVAPKACPSFHVRRWLKGDGLITWYSKEI
tr|A0A192YB64|A0A192YB64_9CAUD	Endolysin	Lactococcus phage M6653	MGGGNIKISQNGLNLIKEFEGCRLTAYKPVPWEKMYTIGWGHYGVTAGTTWTQAQADSQLEIDINNKYAPMVDAYVKGKANQNEFDALVSLAYNCGNVFVADGWAEFSHAYCASMIPKYRNAGGQVLQGLVRRRQAELDLFNKLIFSSSNQNIQTGGMIKMYLIKGLDNSGKVKHWYVSDGVSVRHIRTIRMLENYQNKWAKLNLPVDTMFIAEIEKEFGRKIDMASGEVK
tr|A0A192YBC4|A0A192YBC4_9CAUD	Endolysin	Lactococcus phage M5938	MEVVKIKISQNGLNLIKEFEGCRLTAYKPVPWEQMYTIGWGHYGVTEGTTWTQSQADSQLEIDLNNKYAPMVDTYVKGKANQNEFDALVSLAYNCGNVFVADGWAEFSHAYCASMIPKYRNAGGQVLQGLVRRRQAELDLFNKPVSSNSNQNIQTGGMIKMYLIKGLDNSGKVKHWYVSDGVSVRHIRTIRMLENYQNKWAKLNLPVDTMYIAEIEKEFGRKIDMASGEVK
tr|A0A192YBK6|A0A192YBK6_9CAUD	Endolysin	Lactococcus phage M6165	MEVVKIKISQNGLNLIKEFEGCRLTAYKPVPWEQMYTIGWGYYGVTEGTTWTQSQADSQLEIDLNNKYAPMVDTYVKGKANQNEFDALVSLAYNCGNVFVADGWAEFSHAYCASMIPKYRNAGGQVLQGLVRRRQAELDLFNKPVSSNSNQNIQTGGMIKMYLIKGLDNSGKVKHWYVSDGVSVRHIRTIRMLENYQNKWAKLNLPVDTMYIAEIEKEFGRKIDMASGEIK
tr|A0A192YBS4|A0A192YBS4_9CAUD	Lysin A	Mycobacterium phage Gattaca	MSFIRSAFADKPLLTREQWMKLFIRVADELDMPDRRGAAVLAAMCAFQEAGADPHNTGKRQIWVPGNNADPCFKANPAAYPHDSMGDDGQSTGPFQQQMNKPGTTPWGWGGNYGDPEGTRKRMDPYESTKMFMGHPSSGLKKKGYDASNAQTANDAIQRVQGSDVPWAYAQWWDEANLLYDEVVGDVPPSTGGGKVPVSGDPVWLEEVLRKRLGDRLVVHDGWKEYGTGGVMGEIWGVMIHHTGNRNASWESIRNGRPDLRGPLSQALIAPDGKFHLVAVGPCNHAGVGSYPGLGSDGNRRAIGFECAWPTIRPDGSFDKGERWPDAQILTMRDATRAVLEHLGHDHTHVCGHKEFNKVDGKWDPGNMDMNWFRGEVRKALAGEFDPKAPEPEPQLPSQ…
tr|A0A192YC02|A0A192YC02_9CAUD	Lysozyme	Lactococcus phage D4410	MIKEFEGCRLTAYKPVPWEQMYTIGWGYYGVTAGTTWTQAQADSQLEIDINNKYAPMVDAYVKGKANQNEFDALVSLAYNCGNVFVADGWAEFSHAYCTSMIPKYRNAGGQVLQGLVRRRQAELDLFNKPVSSNSNQNIQTGGMIKMYLIKGLDNSGKVKHWYVSDGVSVRHIRTIRMLENYQNKWAKLNLPVDTMYIAEIEKEFGRKIDMASGEVK
tr|A0A192YD15|A0A192YD15_9CAUD	Endolysin	Lactococcus phage M6162	MEVVKIKISQNGLNLIKEFEGCRLTAYKPVPWEQMYTIGWGHYGVTEGTTWTQSQADSQLEIDLNNKYAPMVDTYVKGKANQNEFDALVSLAYNCGNVFVADGWAEFSHAYCASMIPKYRNAGGQVLQGLVRRRQAELDLFNKPVSINSNQNIQTGGMIKMYLIKGLDNSGKVKHWYVSDGVSVRHIRTIRMLENYQNKWAKLNLPVDTMYIAEIEKEFGRKIDMASGEVK
tr|A0A193GYJ3|A0A193GYJ3_9CAUD	Putative endolysin	Enterobacter phage Tyrion	MDINQFRHAAGITEQLAVRWYPHITTAMKEFGIIDPQHQAMFIAQVGHESTGFTRLVENFNYSISGLSGFIRAGRITPDQASALGRKTYEKSLPLERQRAIANLVYSKRYGNNAPGDGWKYRARGLIGITFLDNYRDCGNGLKVDLVAKPELLAQDEYAARSAAWFFASKGCMKYTGDMVRVTQIINGGQNGIDDRRARYITASKVLL
tr|A0A193GYQ9|A0A193GYQ9_9CAUD	Endolysin	Escherichia phage ECA2	MAKVQFKPRATTEAIFVHCSATKQSQNIGVREIRQWHKEQGWLDVGYHFIIKRDGTVEAGRDELAVGSHVKGYNHNSVGVCLVGGIDDKGKFDANFTPAQMQALRSLLVTLLAKYEGSILRAHHDVAPKACPSFDLKRWWEKNELVTSDRG
tr|A0A193GYS6|A0A193GYS6_9CAUD	Lysozyme	Salmonella phage MA12	MSNRNISNNGIKFTAAFEGFRGTAYKATKNEKYFTIGYGSYGPHVKEGQKITEGQGLLLLHKDMAKAVAAVDAVAHPSLNQSQFDAVCDLVYNAGAGVIAASTGTGQALRKGDASTLRNKLTQFHYQNGKSLLGLRRRAAGRVALFDGMLWQQAEAIGREAK
tr|A0A193GZ38|A0A193GZ38_9CAUD	Endolysin	Enterobacter phage Arya	MKTSPNGIAVTKYFESFEARAYPDPATGGKPYTIGFGTTVYPSGAPVRLGDVCTKEQAEKYLQNDLAKFEKIVSDAVRVPLNQGQFDALVSFTYNLGPANLRSSTLLKKLNAGDYAGAAKEFPRWNRANGKVMKGLTRRRAAEQCLFEGMGGASAIERGVAAA
tr|A0A193GZ39|A0A193GZ39_9CAUD	Endolysin	Escherichia phage phT4A	MFKFSQKSLNNLKGVKPQLVKVVERALQLSPVDFGVREGLRTVEQQRENVRKGVSQTMNSKHITGDAVDLYPSVLPQGWQTNPKVWLPVLNAVKQAGDELGVKLRFGINWKNDPNLPIETKFIDAPHVELA
tr|A0A193GZJ5|A0A193GZJ5_9CAUD	Endolysin	Shigella phage SHFML-11	MNIFEMLRIDEGLRLKIYKDTEGYYTIGIGHLLTKSPSLNVAKFELDKAIGRNCNGVITKDEAEKLFNQDVDAAVRGILRNAKLKPVYDSLDAVRRCALINMVFQMGETGVAGFTNSLRMLQQKRWDEAAVNLAKSRWYNQTPNRAKRVIATFRTGTWDAYKNL
tr|A0A193H247|A0A193H247_9CAUD	Endolysin	Shigella phage SHBML-50-1	MNIFEMLRIDEGLRLKIYKDTEGYYTIGIGHLLTKSPSLSVAKSELDKAIGRNCNGVITKNEAEKLFNQDVDAAVRGILRNAKLKPVYDSLDAVRRCALINMVFQMGETGVAGFTNSLRMLQQKRWDEAAVNLAKSRWYNQTPNRAKRVIATFRTGTWDAYKNL
tr|A0A1A8YFJ2|A0A1A8YFJ2_9CAUD	Endolysin	Escherichia phage LM33_P1	MVSKVQFNPRSRTDAIFVHCSATKPEMDIGVETIRMWHKQQGWLDVGYHFIIKRDGTVEEGRPVNVVGSHVKDWNSRSVGVCLVGGIDAKGKFEANFTPAQMNSLRNKLADLKDLYPQAEIKAHHDVAPKACPSFDLQRWLSTNELVTSDRG
tr|A0A1B0RXF2|A0A1B0RXF2_9CAUD	Cell wall hydrolase	Streptococcus phage phiNJ3	MGKHLVICGHGQGRTGYDPGAVNAKLGITEAGKVRELAKLMSKYSGQQIDFITEQNVYDYRSITSIGKGYDSITELHFNAFNGSAKGTEVLIQSSLEADKEDMAILSLLSRYFQNRGIKKVDWLYNANQAASRGYTYRLVEIAFIDNEQDMAIFETKKEDIAKGLVSAITGVEVKTIVPSTPSSTVGSSGTPSKPVYLVGDSLRVLPHATHYQTGQKIANWVKGRTYKILQVKNIHQSNSKRAYLLDGIKSWVLEQDVEGTTKGHSEKTYQAQKGDTYYGIARKFGLTVDALLAVNGLKKSDILKVGQTLKVNTASRTTTAIPTSVASRVVASVLSKVGQKVTVPSNPYGGQCVALVDKIVQELTDKNMSYTNAIDCLKKAKSNGFQVIYDAWGVNPKA…
tr|A0A1B0RXL4|A0A1B0RXL4_9CAUD	Cell wall hydrolase	Streptococcus phage phiSC070807	MGKHLVICGHGQGRTGYDPGAVNAKLGITEAGKVRELAKLMAKYSGQQIDFITEQNVYDYRSITSIGKGYDSITELHFNAFNGSAKGTEVLIQSSLEADKEDMAILSLLSRYFQYRGIKKVDWLYNANQAASRGYTYRLVEIAFIDNEQDMAIFENKKEDIARGLVSAITGVEVKTIVPSPPSSTVGSSGTPSKPIYLVGDSLRVLPHATHYQTGQKIANWVKGRTYKIIQVKNVHQSNSKRAYLLDGIKSWVLEQDVEGTTKGHSEQTYQAQKGDTYYGIARKFGLSVDALLALNGLKKTDILRVGQTLKVNAASRTTTAIPTSVASRVVASALSKVGQKVTVPSNPYGGQCVALVDKIVQELTDKNMSYTNAIDCLKKAKSNGFQVIYDAWGVNPKA…
tr|A0A1B0T6L3|A0A1B0T6L3_9CAUD	N-acetylmuramoyl-L-alanine amidase	Pelagibaca phage vB_PeaS-P1	MRIINHRLKGVDFWPAHFTGGEIVPEIVVLHDTAGRLENGNSARYLASENTGKASVHFVVERDATVRQLVPTNCRANHAGRSNYHGREWCNGFSIGIEIVNPGRMTGDASEARAWWGETFSMRDEYDLAKVATPEHGDGVWMAYTEAQITAVISLLECLFRDVPTLTDITTHWYVSPGRKVDTNPLFPLEHIRARVLGRNDPADLEAEKGSDPSGDETVEIETHGDTLNMRRWPSFNPNVIAAIPDGTVVPVIRKGTFAGRKWLRVLYGGQEGWIVARYAAPITYHNT
tr|A0A1B0TR30|A0A1B0TR30_9CAUD	Endolysin	Escherichia phage GA2A	MVSKVQFNPRSRTDAIFVHCSATKPEMDIGVETIRMWHKQQGWLDVGYHFIIKRDGTVEEGRPVNVVGSHVKDWNSRSVGVCLVGGIDAKGKFEANFTPAQMDSLRSKLADLKALYPQAEIKAHHDVAPKACPSFDLQRWLSTNELVTSDHG
tr|A0A1B0UZW5|A0A1B0UZW5_9CAUD	N-acetylmuramoyl-L-alanine amidase	Roseobacter phage DSS3P8	MSIKNHFFVGAVSEPSPNHGGIISPKFIVMHYTAGWTAKSAINTFKSEASRVSAQITIDTDGTIYQHVPFNIRAWHAGPSTFGGYTGLNDYSVGIEFVNPGFLRKLEDGRYQDSRGDIHTAEDVGPVVAAANARVGGGTFYWPAYTRAQIEAGERITRDLIDTYGIIDIVTHEEIDNRGWKTDPGPAFPMNRFRAMLRDRSNDVVSYEVTAPSLNVRGGPGTNFAVLDKLPKGEDVIAMETHGDWVRITDAGWVHSAYLRRMT
tr|A0A1B0V7G8|A0A1B0V7G8_9CAUD	Lysozyme	Salmonella phage SJ46	MPSKGIESVGIGCEWVFVLERKKFAYEVFMKGKTAAGGGAICAIAVMITIVMGNGNVRTNQAGLELIGNAEGCRRDPYMCPAGVWTDGIGNTHGVTPGVRKTDQQIAADWEKNILIAERCINQHFRGKDMPDNAFSAMTSAAFNMGCNSLRTYYSKARGMRVETSIHKWAQKGEWVNMCNHLPDFVNSNGVPLRGLKIRREKERQLCLTGLVNE
tr|A0A1B0VV94|A0A1B0VV94_9CAUD	Lysozyme	Salmonella phage vB_SnwM_CGG4-1	MNIFDMLRIDEGLKLEIYKDTEGFWTVGIGHLLTKNPNKSVAISELDRLVGRNTSGKITKAEAEKIFNADVEKAISGILSNSVLRPVYTSFGGDSARMAALINMVFQMGVAGVAGFKNSMALLKAKDWDRAAVNLAQSKWYRQTTNRATRVINTFKTGNWKAYENF
tr|A0A1B0WKU4|A0A1B0WKU4_9CAUD	Glycosyl hydrolase	Flavobacterium phage Fpv1	MGAKVLVNDYVRLAKANPTIEKEFEYFKEFIFNRTLVWEGVSNPKAGGNLHNVAGDTGGWTLWGIAYNSNSGLFKNFDDFKDTTYEEAAAIAYTKYYRAINAFILPLEARLMYFDTAYNMGNMRAIKIMQSCVGVPQDGVIGPVTREKMQYVTEECLFNKRNTTYNNIVRANIKMNKFIKGWLNRSLAIFKIK
tr|A0A1B0WN79|A0A1B0WN79_9CAUD	N-acetylmuramoyl-L-alanine amidase	Flavobacterium phage 2A	MTRANKVKYIVIHCQAGHGTLKSMQDFWKTLGWKSPGYATWIDYDGTPNNLSNYNVPTNGVAGFNMQCLHMSYRGGVEQTNVNKAKDTRTQAQKNAIIREILLMLQWLKDNGNDLQDVMIVGHYHFSTDQNHNGAIESWERIKECPSFDAYSEYAYIMEKYNKEYHKLKLPKNR
tr|A0A1B0WNC7|A0A1B0WNC7_9CAUD	N-acetylmuramoyl-L-alanine amidase	Flavobacterium phage 23T	MTRANKVKYIVIHCQAGHGTLKSMQDFWKILGWKSPGYATWIDYDGTPNNLSNYNVPTNGVAGFNMQCLHMSYRGGVEQTNVNKAKDTRTQAQKNAIIREILLMLQWLKDNGNDLQDVMIVGHYHFSTDQNHNGAIESWERIKECPSFDAYSEYAYIMEKYNKEYHKLKLPKNR
tr|A0A1B0XTX0|A0A1B0XTX0_9CAUD	D-alanyl-D-alanine carboxypeptidase	Freshwater phage uvFW-CGR-AMD-COM-C429	MAYPVVPVKLCVHLKGAVPGKLAADKLRKTIGGTLHHCAADAWEAMVDAAEKAGIKLTPTSSGDTYRPYELQKRGFLTRYQLEPIPGQSTKTFEGKKWYLKKGMAMLATPGKSQHNLGIAVDVSSASGPRLAWMLANEHLYGFSHEVQSEPWHIRYTQGNQVPPAVAAYLAAKAV
tr|A0A1B0XTZ1|A0A1B0XTZ1_9CAUD	C-type lysozyme/alpha-lactalbumin family protein	Freshwater phage uvFW-CGR-AMD-COM-C429	MKRLTVIAISLIMSVMPSGVAHAAKKKGLCPQWHSLALSVGWRSKHLLTLDRLMHRESRCWAGALNSTLNRDGSSDYGLMQINDKTWCLPSKYAFKGYLQAQKILKDCNELLIPAVNLAAALAVYEAAGNSFSPWGE
tr|A0A1B0XUA8|A0A1B0XUA8_9CAUD	Lysozyme-like domain containing protein	Freshwater phage uvFW-CGR-AMD-COM-C449	MLKIFVATLIGLGVAGGTVAMAQAPAETTTGTPSATNNVRLVREEPLPIPADAKVPQWWALARQVGWKEDALETLDYLIFRESRGLNRAFNHEDPNGGSRCLLQINGSWTGWLTDKGIITKPSDLFKPATCLTAGLAIYQYGVDRYGFGWGPWAIKP
tr|A0A1B0XUE6|A0A1B0XUE6_9CAUD	D-alanyl-D-alanine carboxypeptidase	Freshwater phage uvFW-CGR-AMD-COM-C449	MALKKKAGNDLPIIDVKLCSCLKNAKPGELAPKLLRKIEGKGMLHHCAADAYEAMDAAANAEGIDLSPTSPADTYRTLAVQEYGFFQRYTTDVIAGQKPRVYQGKAWYLKKGNAPMAAPGTSKHNLGIAIDIKNASEPKRLAWLKANAVSFGFSWEVVPSEPWHLRYVCGDAKPQRVLDYLASKVA
tr|A0A1B0XUH3|A0A1B0XUH3_9CAUD	Peptidase M23	Freshwater phage uvFW-CGR-AMD-COM-C455	MASPCPTHKLNTPYRKPGKHWKLGYHTGVDYTCPVGTDICAMADGKVLEVGDNVSFGPSYGLSVIIDHGDGQRAIYAHLSKVLVKKGSKVKMGQHIAESGNTGNSTGPHLHCEIRTKPFLYGNDIDPAVLIKKKAGE
tr|A0A1B0XUI0|A0A1B0XUI0_9CAUD	D-alanyl-D-alanine carboxypeptidase	Freshwater phage uvFW-CGR-AMD-COM-C493	MSKWPIVKVVLPADLKGVKPGAIPASLLRDVQPYGKLHWRAADAYHAMRAKALADGIKPFKPTSAGDTYRSLEMQKTAFLQRYQKEPIAGASTRTWDGVKWYKKSEKLASLAAPGTSQHNLGIAVDISEASGKRFEWMLKNALDFGFSWEVVPEEPWHLRYTQGDNVPAAVQAWLDSQKAV
tr|A0A1B0XUK8|A0A1B0XUK8_9CAUD	Lysozyme-like domain containing protein	Freshwater phage uvFW-CGR-AMD-COM-C493	MNIFIRCIAVPLAGLIALSSQAQAAIAPSPSSISIEVSGSLPTTLVKHERLDLPRYPTFKHGDISWLPSLATQAGWPRSTWNKLGQIILRESGGCPNRAGGDMVDKNCNITGVSEWNHRSDTGLLQINGVHWKQDHAQYHGLVCKRLGVCEQSILLDPLTNLIAGKLLYDAAGWSPWDIG
tr|A0A1B0Y4R9|A0A1B0Y4R9_9CAUD	Lysin	Lactobacillus phage PLE2	MSYTINKEFALGANEGSSQVANRLYIILHDVGAESGARANAAYFKNNIAAEIAYTAFVVGDGGQVYQVGEPGYVQWGAGTVANANSPVQIELGHTSDPETFKKDYAVYIELARDMAARYGIPTSLDAGGAGTPGIKSHLWVTQHIWGDHTDPYGYLARWGITKEKLAADLANGTTTVDASKSALAAQSARPQAIVTRNVNVAYGLHLLGIRWLDEVTNFGSGDNGFAGMPNYQHDLLYIKVDHGSVKYRVHTVQSGWLPWVAKGDRNDTVNGCAGNAGEVIDGVQIIFLTPAGESYKQAYYRSQTTQRAGWLGVVCDDGTSLPQYTDTYAGLFGEPLDRLQIGISSINPF
tr|A0A1B0Z008|A0A1B0Z008_9CAUD	Lysozyme, lytic murein transglycosylase F	Pseudomonas phage AN14	MGKSLIHFAFAVLCWAFGSVALAQDARTFVPSGAKVYAPVLVEKQEAVWPQAPEPWTLAGLVEQESCISLTHSRCWNPRAELRTHREYGFGFGQVTVAYRPDGSERMNVFNELRNTHNSLRDWTWENRYDPGFQLTAIVEMNRSLWRRIAANPGATVTDQWAFVLSSYNGGAAGVLQDRRLCSNTRGCDPARWFGHVERTSLKSRVPQPGYGNRSWYEINRSHVRNVLTIRRAKYQAFWRT
tr|A0A1B0Z086|A0A1B0Z086_9CAUD	Glycoside hydrolase family 19	Pseudomonas phage MD8	MRITADQLDRATGCGATTAGLWLEHINGAMAAFEINTPERVAMFLAQVGHESQSLKRLVENLSYSAEGLLKTWPTRFTPAEARQYARQPERIANRVYANRMGNGSPDTGDGYRYRGRGLIMITGHDNYAEAGRALALPLVAQPELLEQRTWAAIAAGWFWQSRGLNDLADQGRFEKITLRINGSFTGAEDRNARLEWARAALKGE
tr|A0A1B0Z0F0|A0A1B0Z0F0_9CAUD	N-acetylmuramoyl-L-alanine amidase domain-containing protein	Vibrio phage vB_VhaS-tm	MYPRRITVHCSANRKGRYLTASELRKFHTDPEPVGKGWSDIGYHFVIRTDGAIDKGRPITRQGAGVGGHNKDNVHICLVGGLDANGKPAFTYSDAQMNALYGLITDLSGEYQIPLPEVCGHRDYSPDLNGDGDITQDEWIKVCPCFDVRSWLRSLCETYGVPYE
tr|A0A1B0Z137|A0A1B0Z137_9CAUD	Putative endolysin	Klebsiella phage KpV475	MSLRTKVIAALTGATMLGGAITGVIRHNEGLSLTAYKDSAGVPTICYGETKGVKMGQRATLSDCQKQLIQSAGEHAKALDGLPMQLSDVALVGSIDFIYNVGVAGFNGSAVKRHLKSLNYAAAGKAVLDWRYISKYQQKSPGTGWVYKGSNRWTFDCSQYINGQRNKVCWGLWERRQWQSKAIGNQYKNVNAAVTALTKTGG
tr|A0A1B1IM89|A0A1B1IM89_9CAUD	lysozyme	Lactococcus phage 50101	MKRLIKKAAIGMVAFFVVAASGPVFAAVGDQGVDWSKYNGDYGNFGYAHDKFAFSQIGGTYGGTFVDQATYETQVASAIAQGKRAHTYIWYQVGGSQEVAKAALDRYLPKIQTPKNSIVALDYEGGASGDKQANTDAILYGMRRVKAAGYTPMYYSDKPYTLANVNYKQIIKEFPNSLWIAAYPNYEVTPVPNYSFFPSMDGISVFQFTSTYVAGGLDGNVDLTGITGNGYGKQKGQEVKPNTATPAIENGKEANEVKGNDVEVGMTVKVNFGAKNYATGETIPQWVKGQPHKIIQKNGDTVLLDGIMSWLSVHDVETIDASTSQPTTPAKSYIVKQGDTLSGIASNLGTNWQELARQNSLSNPNMIYSGQVISFTGGQSGATARTYTVQSGDNLSSIA…
tr|A0A1B1IMU2|A0A1B1IMU2_9CAUD	lysozyme	Lactococcus phage 63301	MKRLIKKAAIGMVAFFVVAASGPVFAAVGDQGVDWSKYNETYGNFGYAHDKFAFSQIGGTYGGSFVDQATYPTQVASAIAQGKRAHTYIWYQVGGSQEVAKAALDRYLPRIQTPKNSIVALDYEGGASGDKQANTDAILYGMRRVKAAGYTPMYYSYKPYTLANVNYKQIIKEFPNSLWIAAYPNYEVTPVPNYSFFPSMDGISVFQFTSTYIAGGLDGNVDLTGITDNGYGKQKGQEVKPDTATPAIKNGKEANEVKGNDVEVGMTVKVNFGAKNYATGETIPQWIKGQPHKIIQKNGDTVLLDGIMSWLSVHDVETIDASTSQPTTPAKSYIVKQGDTLSGIASNLGTNWQELARQNSLSNPNMIYTGQVIRFTGGQSGATARTYTVQSGDNLSSIA…
tr|A0A1B1INP2|A0A1B1INP2_9CAUD	Lysozyme	uncultured Mediterranean phage uvDeep-CGR0-AD1-C123	MTVIYPIDEITERLKIEEGFSATCYTCSVGAHTIGFGRNIDPSGGMGVSEAEAEMLLRNDIERTIGECKRWSWFDDLDPARQSVIVQLCFQLGYPRLSNFNRMLTAMSEKNYYTAAAELLDSRFAEQVPARANRLANNLRGDA
tr|A0A1B1IRA1|A0A1B1IRA1_9CAUD	Peptidase M15	uncultured Mediterranean phage uvDeep-CGR2-KM24-C165	MKLSKHFKLEEFTKSMTAQRKGIDNTPGAGDIKNLEDLCYCVLEPVRNKFDKPVTITSGYRSEELCVAIGSKKTSQHAKGQAADFEIAGVPNIKVAYWIANNCDFDQLILEYYKKDDPAAGWIHCSYNEKGNNRKQILTYDGKTFENNLPDMEWKDGKVVE
tr|A0A1B1IY38|A0A1B1IY38_9CAUD	Glycoside hydrolase family 19 catalytic domain-containing protein	Phage MedPE-SWcel-C56	MNFFDVVRPMFNGKLTQGQVNGMNRILAYAAEIGCSRAHLAYILATIYHETARWMEPIREGARRYGPNYSDASARRAVAAIYAKGIISRNYALPNAAGLSFYGRGLVQITHEENYAKFNIADNPDAALEWDTALEITFRGMAEGMFTGKSLADVAEVGEQDYTNDRIVINGDVRKNGARIAKYANTFYDALEAYKPKEFDNERSNTDGAWPPRWWPF
tr|A0A1B1P706|A0A1B1P706_9CAUD	N-acetylmuramoyl-L-alanine amidase	Rhodovulum phage vB_RhkS_P1	MRPIREIVIHCSATPPDWKSGDSLFEKRAEIRRWHVQGNGWSDIGYHYLIDRDGHCAMGRPLARIGAHVRGHNTGTIGLCLIGGHGASADDAFEDHFTPAQDRALRALIAELQARFGHLEVTGHNLYAPKACPGFRVGPWLRQGTPSRPPFIGLLSRLLRSLKP
tr|A0A1B1P783|A0A1B1P783_9CAUD	lysozyme	Bacillus phage vB_BtS_BMBtp13	MGHIVDISKWNGGINWPIAKQYIDFIIARVQDGSNYADPLYKGYVQSMKQHGIPFGNYAFCRFVSENDARVEARDFWNRGDKSATVWVADVEVKTMDDMRAGTQAFIDELRRLGAQKVGLYVGHHMYAPFGMANVKSDFVWIPRYGGNRPAYPCDIWQYTETGNVPGIGKCDLNELIGSKSLDWFTNKSYKEEGVEIIVSKHNKVVTYEFGVNLVPEMIQMMDKLGYTSKIVSRGDRQGLVYFESDYRQGSELDKATAWLDAKGLNYYYTKE
tr|A0A1B1P7G0|A0A1B1P7G0_9CAUD	N-acetylmuramoyl-L-alanine amidase	Bacillus phage vB_BtS_BMBtp14	MRVSSHRGHNAIVPGANYGGRKEHLLGDQTNGEFIRKLRALGHSVEDDTDNVGRTQNAIVGNQVRNINDRPNDVGFAWHNNASNGAGHGVEVLCYSEKEAPMAARISAEIAKRTGWKDRGAKIRPDIGVIRSSNCPFFLIEAGFIDNDSDMAKWNVDAITSAVIFAYFGQETSGGSSGVAPVQTTKQNIIQTGAFSPYETPDVMGALTSLKMTATFILQSDGLTFVVTEPTSDTQLNAMKDYLDRRGWWYEVK
tr|A0A1B1P7K2|A0A1B1P7K2_9CAUD	N-acetylmuramoyl-L-alanine amidase	Bacillus phage BMBtpLA3	MQIKQMLVPEYKYELLCPNPMTPTEITLHNTYNDAPAINERNNVANNSQGTSFHVVVDDKEAIQLIPFNRNAWHAGDGGSGRGNRHSIGVEICYSKSGGPRYEQAVRNAIIVIRQLMDQFNIPIDRVKTHQERNGKYCPHRMLAEGRVGWFKQQLVSGDYVPPTPIPQPEPQLPSGQYDSSWFTKESGTFTLNTTINLRTAPFSNAPLIATLSKGQQVSYDGYGIELDGHVWIRQPRANGTYGYMATGESANGKRVDYWGSFK
tr|A0A1B1P7T9|A0A1B1P7T9_9CAUD	Lysin	Bacillus phage PfEFR-4	MEIKQMLVPVSRYSVLCPYEMNPTEITFHNTYNDAPAINERNNVANNSTGTSFHIAVDDKEAIQLIPFNRNAWHAGDGTNGRGNRHSIGVEICYSQSGGARYRKAELNAVEVIAQLMIQFDIPISKVKTHQERNGKYCPHRMLDEGRVQWFKNQCANRASSIKNSNKTQETGKVEIIVNKFNKVVTYEFGTALVPEMLGMMDALGYESRIISYGDKQGLVRFETAYRQGNELDKATAWLDAKGLKYFYTKE
tr|A0A1B1P878|A0A1B1P878_9CAUD	N-acetylmuramoyl-L-alanine amidase	Bacillus phage PfIS075	MKKTFKLASSVFMTLLLLLSFATGAFADRTLIIPDLPKQPYRNGVGAYEGVVAHSTATPEAPAINIQKYESRTWRSAFVHYAVDWNETIQIADTKYIAYGAGPGANKRFVHVELCETRDYEKFKRSYDKYVKLLAKILRDRGLSVEKGLWTHYDVTKYLGGTDHEDPLDYLKSHGVSEAQFRADVQRAYNNSSVEVSVPEKPSKPAEVPTAVTDGIAYIEGYNVNLRKGPGTSYSKIRQLNKPESYIVWGEKDGWLNLGNEQWIKNDPSYVKFSKKSTVDSSIVGKRVVSKVNNLRFYDAPSWQDKDVAGSVDAGLGFTIDAKINVNGSPQYKVHNSKGKTYYITASEAYVYVK
tr|A0A1B1P8X0|A0A1B1P8X0_9CAUD	Lysozyme	Klebsiella phage vB_KpnM_KpV477	MDIFGMLRIDEGYDSKIYKDTEGYWTIGIGHLLTKDPSKSLAISNLDKLVGRSTGGQITQAEAEVIFAQDVEKAIKGIVANATLSPIYNILDDVRRAALINMVFQMGVGGVAGFPASMKLLAAKKWDAAAKELANSRWYRQTPNRARRVIETMRTGTWAAYQGK
tr|A0A1B1P9G1|A0A1B1P9G1_9CAUD	Endolysin	Acinetobacter phage vB_AbaS_TRS1	MSKTTSNSGLKLIKDFEGKRLNAYDDGVGVWTIGFGTIKYPNGVRVKKGDTCTEQQAETYLKNDLTKFEVAINKLVKVPLSQNQFDALASFTYNLGETNLANSTLLKKLNKGDYQGAADQFLVWNKAGGKVMKGLVRRREAERALFLKK
tr|A0A1B1PA07|A0A1B1PA07_9CAUD	N-acetylmuramoyl-L-alanine amidase	Enterococcus phage SANTOR1	MKLKGILFGALATIGLFAGMQTANAYEVNNEFNLSPWEGSGQVAVPNKIILHETANERATGRNEATYMKNNWFNAHTTAIIGDGGIVYKVAPEGNISWGAGNANPYAPIQIELQHTHDKELFKKNYKGYIDYTRDMGKKFGIPMTLDQGSSVWEKGVISHKWVSDYVWGDHTDPYGYLAEMGISKAQLAKDLANGVSGESVKPTPSKPKTFKKGQNVYIYNGHKSHNGPVVPFVAGASLWTQVGTITEVKQGAVNPYKIENSGKFVTYANAGDLEDLNTKFPPKPSKPVSQFTIGVDAIVLRSGRPSVYAPVYGTWKQGAVFKYDEITVGDGYVWIGGTDTNGTRIYLPIGPNDGDPNNTWGTLV
tr|A0A1B1PAB5|A0A1B1PAB5_9CAUD	Endolysin	Streptomyces phage Nanodon	MSVNIISRATWGARPWNGTPNSVPLSSRTEFFVHYDGGHPVTRTGYAVPKAIESVHINQGWSGVGYNFVVDQAGNIYEGRGWGLQGAHCPNHNVSGIGVQIAIGGDQEPSDKALAACRALYDEACRKTGRTLAKKGHKDGFATACPGPKLYAWVKAGMPAPAGVTPPKPSTPSPAPSGDTYTVKSGDTLSGIGAKLKIKWQDIAKANGLKAPYVIAVGQKLKLPGASKPASTIVALNPAVKPGATHAQVAELQNLLIKAGYGPIPGAVTKYYGKNTGAAVARFYRANKSLASSSYDTAIGPKGFIELQREAGRK
tr|A0A1B1PAF8|A0A1B1PAF8_9CAUD	lysozyme	Bacillus phage Aurora	MGNIVDISKWNGDINWDTAKPYIDFIIARVQDGSNYRDPRYNGYVADMKRKGIPFGSYAFCRFVSVADAKKEAQDFWERGDKSSTVWVADVEVKTMDDMRAGTQAFIDELRRLGAKKVGLYVGHHMYEPFGMSQVQSDFVWIPRYGGSKPAYPCDIWQYTETGHTPGIGKCDLNQLIGNKNLAYFTGQDDQTPKGYQYVRSGGFGSSLINEVSAKMIELGTKGRVILNPEEGLAYMQTDVMPNEELDKITWWMDQRGWWYEYIQG
tr|A0A1B1PAK0|A0A1B1PAK0_9CAUD	Morphogenesis protein	Bacillus phage Claudi	MKEGQKSVGANGKQNSMFPMDVMYITQGESGDFSHSKAKAIDYIHLTKSGVRTRRAWYYAPADMTVVNAGSAGTMWATDDEVNTPTGTKRMCYMFWHDNNHSAYPVGTKRKQGEKCGQTGTAGFATGDHLHIEVMNGAVFDKSNAVHNWDAFFINDTEIVVDFGYAWKTTDDQTGIDNGTCTPSVPVGNGTLQLNEKVNDKVRSYENQMRAECTAQGIPDATIPLLALMMVESGGAGGDPMQSSESAGLPMNTIKDPAASIRQGVKHFKESMETSKQYDCDIWTIFQQYNYGIGYARFIGSRGKKHTLELSMEYSRTVVAPSLGNTTGRTTAYVNEVSVALGVPWRYVNGGNFHYASMIQYYTTGDGAINSCGGDNTGETDKENKKLNDYIAQLLSNQV…
tr|A0A1B1PAK9|A0A1B1PAK9_9CAUD	lysozyme	Bacillus phage Claudi	MGNIVDISKWNGDINWDTAKPYIDFIIARVQDGSNYRDPRYNGYVADMKHKGIPFGSYAFCRFVSINDAKKEAQDFWERGDKSSTVWVADVEVKTMDDMRAGTQAFIDELRRLGAKKVGLYVGHHMYEPFGMSQVQSDFVWIPRYGGSKPKYPCDIWQYTETGHTPGIGKCDLNQLIGSKNLAYFTGQDDQTPKGYQYVRSGGFGSDLIGEVSTKMNELGTKGRVILNPSEGLAYIQTDVMPNEELDKITWWMDQRGWWYEYIQG
tr|A0A1B1PAN2|A0A1B1PAN2_9CAUD	Morphogenesis protein	Bacillus phage Stitch	MKEGQKSVGANGKQNSMFPMDVMYITQGESGDFSHSKAKAIDYIHLTKAGVRTRQAWYYAPADMTVINQGSAGTMWATDDEVNTPSGTKRMCYMFWHDNNHGNYKVGDKRKQGEKCGQTGTAGFATGDHLHIEVMNGAVFDKSNAIHNWDAFFINDTEIVVDFGYAWKSTDDQTGIDNGTCAPSVPVGNGTLQLNEKVNDKVRSYENQMRAECTAQGIPDATIPLLALMMVESGGAGGDPMQSSESAGLPMNTIKDPATSIRQGVKHFKESMETSKQYDCDIWTIFQQYNYGIGYARFIGSRGKKHTLELSMEYSRTVVAPSLGNTTGRTTPYVNEVSVALGVPWRYVNGGNFHYASMIQYYTTGNGAINSCGGDNTGETDKENKKLNDYIAQLLSNQV…
tr|A0A1B1PAP0|A0A1B1PAP0_9CAUD	lysozyme	Bacillus phage Stitch	MGNIVDISKWNGDINWDTAKPYIDFIIARVQDGSNYRDPRYNGYVADMKRKGIPFGNYAFCRFVSINDAKKEAQDFWDRGDKSSTVWVADVEVKTMDDMRAGTQAFIDELRRLGAKKVGLYVGHHMYESFGMSQVQSDFVWIPRYGGSKPKYPCDIWQYTETGHTPGIGKCDLNQLIGSKNLAYFTGQDDQTPKGYQYVRSGGLGSSLIKEVSIKMNELGIKGRIILNPSEGLAFMQTDVLPNGELDKITSWFDEKGWWYEYIQG
tr|A0A1B1PC98|A0A1B1PC98_9CAUD	Lysin A	Mycobacterium phage Makemake	MPRVVYGLTHSSNGWPMLNSDECEWTKIPGTSVTLQIAKGQPLAILRAFAADFHAYVEPLRDADSACWTPTNSVPSSNHLSGTAMDLNWNTHPFQVPDAGFDAAKKARVKELLDFYEGMVFWGNDWSSPKDAMHFQLASLRNGGTFDTYGNPKTADFIARKIRADGYSTFRRGSAPASAAPILAAATGLSEARAAEILPAVRSGLRESECTNVNRIAMWLAQIGHESGSFQYTEEIAKNGRYAPYIGRTWIQITWDYNYRSFSEWAYAFGMVPTPDYFVVNYRELADLKWAGIGPAWYWTVARPDINELSDRRDLNTVTRRINGGTNGLADRQARYNRALAQGDALLQLLHEEDDFLSALTDAEQRELLDLARQQAKYKRKSRSPLHWPHEGEVDTIAG…
tr|A0A1B1PCT5|A0A1B1PCT5_9CAUD	Lysin A	Mycobacterium phage Papez	MSFRIVNGNTHTEKGWRCCNRDECDIVRIPGLYLTDTAPIRKGAPLTILGAWLYWYDRNVEEIVTPIWGWSLNNDVLGQPGKNNGSNHLSGVAVDVNAPKYPWGTYRMSSDKIAKVEEGLRLFEGAVFWGRRWSKPDEMHYDLSYPEGDPRNEAFAKKLLDGYLGIYKPATQVSAAPILAAATGLSEARAAEILPAVRSGLRESECTNVNRIAMWLAQIGHESGSFQYTEEIAKNGRYAPYIGRTWIQITWDYNYRAFSQWAYAFGMVPTPDYFVVNYRELADLKWAGIGPAWYWTVARPDINELSDRRDLNTVTRRINGGTNGLADRQARYNRALAQGDALLQLLHEEDDFLSALTDAEQRELLDLARQQAKYKRKSRSPLHWPHEGEVDTIAGLSWS…
tr|A0A1B1PD64|A0A1B1PD64_9CAUD	Endolysin	Escherichia phage vB_EcoM_Alf5	MQLSRKGLDAIKFFEGLKLEAYEDSAGIPTIGYGTIRIDGKPVKMGMKIAAEQAEQYLLADVEKFVAAVNKAIKVPTSQNEFDALVSETYNIGITAMQDSTFIKRHNAGDKVGCAEAMQWWNKVTVKGKKVTSNGLKNRRRMETDIYLDSVYPK
tr|A0A1B1PDG9|A0A1B1PDG9_9CAUD	Lysin A	Mycobacterium phage ToneTone	MALGAPMENGWPECDLSDCDYATVPGTPLRLPFRKGHPFIILQAFLRDLNEFVEPLMNARGATDEGSWTDNNSVYTSNHKGATAFDYNWSDHPMGNALAGWHGSVLISGEQEPAVRELLRYYTYRGIQLVWWGNDWYSPKDSMHFQMGYDTVNNPAIVQEFIGKFIRPDGYSTYRRGSSAVVPTELTVPLTPAANGRWTSPSPAWAHLIMRESGGNPTIIQQIHDVNSGGNEAEGLFQITPRTWKAHNGTDFATSARFATPQQQAIVAARIITRNPSGSDWGAGLPGREDAAQLRAGLVPTQTTNDPLEELMAMEVESFSIYATPGEPKIPVHVMIQSLDAHGPHEPYIEEQARHGDRDAIFRVARTAAGKGKYGDAPGPVKQASRVLKELEEAGVLAE…
tr|A0A1B1PEE8|A0A1B1PEE8_9CAUD	Lysozyme	Pectobacterium phage PP16	MYYVSLKNKIAGALLGMTALGGGITAVVKHNEGYSETSYLDSAGVWTICYGETKDVKRGMRLTRGACDTQLTLSIQEHSKALQGLPESLPDVVVLGSIDMTYNVGIWGFSGSLVKRRLMAEDFAGAATAVLSWRYIHRTSATSPGIGWVAVPNSKDKWRFDCSQMIQGKRNRVCWGLWERRVWQSKAIGNQFKSVQEAVLALPK
tr|A0A1B1SDV2|A0A1B1SDV2_9CAUD	N-acetylmuramoyl-L-alanine amidase	Weissella phage WCP30	MVQVVNKIVVPGRPAVDNGLARAPFKQVHLHSTANTRSTMQNEVDYLSRNWTGAYYTHLVGIDGNGNAAAWQVANTNGGAYDLGGDWNWEGYAAIEFAENIQNQAQFNAAYKVYVELAVQLALEAGIKNMTLDTPYNEGIKTHNYASKTGHGSDHVDPLAFLERWGVSYDQLKLDIANVTGVSATAVKPAATTNKPKPSIDKFKAAGNAFTAYGTFKVDAIKQVNGIWQIVNYKLAGGKDVDWVNNGIPLDILDNVTRGNAAPTQVGDTVKFMAAYNHGTIDDYDTASNGVGIQFGSYGEVWFNADAFIAL
tr|A0A1B1SE77|A0A1B1SE77_9CAUD	Lysin A	Mycobacterium phage Penny1	MTEKVLPYDRSIVPQETGWWCGPAATQVVLNSRGIIVPEATLAAEIEAIENPGRGDDRDGTDYVGLIEQVLDRRVPAARYTSVYLTNDPPTQAQKDRLWEHIVRSINAGYGVVMNWVAPPSNKPRGVKGSVSPRYSGGTTYHYVACMGYDDTPGARAVWIADSGFQPQGYWISFDQCATLIPPKGYAYADAAPAAPAPAPTPVVDAAPILARAAGISEAKAREILPTMRDGLKQADCTTVNRIAMFIAQTGHESDDFRATEEYANGPLDQERWIYKGRTWIQITWREHYARFGKWCFDRGLVTDPDVFVKNPRALADLKWAGIGAAWYWTVERPDINVLCDRRDIETVSRRINGTNPNTGRANHIEERIARWNRALAVGDDLLQLIREEEDGFLSALTP…
tr|A0A1B1SEJ4|A0A1B1SEJ4_9CAUD	Endolysin	Pseudomonas phage Andromeda	MSKAALVGRVARTAVAALGLSAAGIGFIQHEEGTVNRAYLDSIGKPTICTGHTGPEVRLGLVYTDAECAELLRTDVNSASAAIKRAIKVPLYQYEFDALVSFCFNVGNYNCTTSTMFTLINQGRYEDAGKQFIRWKYAKKRDCSVRANNCYGVYLRRINEANLWRGQY
tr|A0A1B1SFI6|A0A1B1SFI6_9CAUD	Lysin A	Mycobacterium phage Gompeii16	MPRVVYGLTHSSNGWPMLNSDECEWTKIPGTSVTLQIAKGQPLAILRAFAADFHAYVEPLRDADSACWTPTNSVPSSNHLSGTAMDLNWNTHPFQVPDAGFDAAKKSRVKELLDFYEGMVFWGNDWSSPKDAMHFQLASLRNGGTFDTYGNPKTADFIARKIRADGYSTFRRGSAPASAAPILAAATGLSEARAAEILPAVRSGLRESECTNVNRIAMWLAQIGHESGSFQYTEEIAKNGRYAPYIGRTWIQITWDYNYRSFSEWAYAFGMVPTPDYFVVNYRELADLKWAGIGPAWYWTVARPDINELSDRRDLNTVTRRINGGTNGLADRQARYNRALAQGDALLQLLHEEDDFLSALTDAEQRELLDLARQQAKYKRKSRSPLHWPHEGEVDTIAG…
tr|A0A1B1SHB7|A0A1B1SHB7_9CAUD	Endolysin	Bacillus phage Kida	MMNINTQYLVTDPERLKVIGPNWMNPTEITFHNTYNDASASAEVRNVRNNSTGTSFHTAVDDFEVQQVVPFDRNAWHAGDGTYGAGNRNSIGVEICYSMSGGERYRKAELNAIEHISDLMVRFNIPISKVKTHQERNGKYCPHRMLDEGRVGWFKAECERRANEKRNGGGGTPNPEPKPDPKPEPTPKPPSGDYDSSWFTKETGTFVTNTTIKLRTAPFTSAGVIATLPAGSTVNYNGFGIEYDGYVWIRQPRSNGYGYLATGESKGGKRVNYWGTFK
tr|A0A1B1UZH2|A0A1B1UZH2_9VIRU	Lysozyme (Fragment)	Plesiomonas phage P4-7	MQPSRACFDLVAKFEGFRAHAYLCPAGVWTVGYGFTKGVKKGDAITKDQADARLAHELDDFADGVKKLVKVPLKQCQLDAIVSFAFNVGVGALRESTLLKLLNAGNYAGAADQFTRWNKAGGKVLPGLVTRRAAEKEMFLSC
tr|A0A1B2ANL3|A0A1B2ANL3_9CAUD	Lysin	Pseudomonas phage UNO-SLW3	MARQVAFKKRTETNLLVVHCAATKASMDIGRKEIQMWHVQQGWLACGYHFIIRRDGTIEEGRPHDVVGSHVKSRNHDSLGICLVGGIDDRGNPEDNFTDHQKAALQTLLWRMTSGKDFEGAYQDLPVVGHRDLDPRKACPSFDAKAWWESRKE
tr|A0A1B2AP83|A0A1B2AP83_9CAUD	Lysozyme	Escherichia phage Gluttony	MRFSDNGLRFTAAWETFSPVPYFATKKEQARGLYTWGYGHTGTNPPRSITRAEALELLKRDVAYAENWVNKYAHPSINQAQFDALVDLVINAGPGPIMPDDVAGDFDDAIRLGDWAKVRATLPQFRKQGGAVLKGLVRRAIGRQALFDGKQWDVAEKIGRNAA
tr|A0A1B2APX0|A0A1B2APX0_9CAUD	Lysozyme	Escherichia phage Sloth	MRFSDNGLRFTAAWEQFSPVPYFATKKEQARGLYTWGYGHTGTNPPRSITRAEALELLKRDVAYAEDWVNKYAHKSINQAQFDALVDLVINAGQGPIVPDHIANDFDDAVRLGDWAKVRATLPQFRKQGGEVLKGLVRRAIGRQALFDGKQWDVAERIGRNAA
tr|A0A1B2AQ80|A0A1B2AQ80_9CAUD	Lysozyme	Escherichia phage Pride	MPYFATKKEQARGLYTWGYGHTGTNPPRSITRAEALELLKRDVAYAENWVNKYAHPSINQAQFDALVDLVINAGPGPIMPDDVAGDFDDAIRLGDWAKVRATLPQFRKQGGAVLKGLVRRAIGRQALFDGKQWDVAEKIGRNAA
tr|A0A1B2IAD2|A0A1B2IAD2_9CAUD	Putative peptidoglycan domain protein	Erwinia phage vB_EamM_Asesino	MAAVARFSKEGIIRAKTAIEAGYVNNPNDLGGETNHGITIATAREFGYKGNMRDLTVEQALDIYDRGWWQRMRLDQILAMNVMLADRLFDFGINAGRANAIKSLQRILNVLNRQGKLYSDIDADGGIGQLTLTALAGFIKARGADGLNRLMFALTCHQVSYYTEISEKRVQNEEFTYGWYDRVYREMPDYVAELGMCSK
tr|A0A1B2IB04|A0A1B2IB04_9CAUD	Putative peptidoglycan domain protein	Erwinia phage vB_EamM_Caitlin	MAMAVDRWSMEGIIRAKVAIEAGYVNDPDDLGGETIWGITKATALEYGYKGNMRDMTQATAIAIYKKLWWDRMRLDQIFAWNPLLADRMFDFGINAGRANCIKSLQEILNVLNNEGKLYADIDADGGIGTLTMNALQGFLKARGLDGFNRLMFALTCHQVAYYTRISQSRPKNEKFTYGWYDRVYREMGDYAIKVGVCAK
tr|A0A1B2IBY0|A0A1B2IBY0_9CAUD	Putative peptidoglycan domain protein	Erwinia phage vB_EamM_ChrisDB	MAMPVDRWSMEGIIAAKVNLEGGYVNNPNDLGGPTKYGVTQTTARENGYTGDMRDLTYAQAIAIYKKGWWDRMRLDTFMALNPLLADRMFDFGINAGRANCIKSLQRILNVLNRQGKLYSDISADGGIGTLTMNAVQGYVKARGVDGVNRLMFALTCHQVSYYTEISEKRVQNEEFTYGWYDRVYREMGDYAIKVGVCSK
tr|A0A1B2ICU1|A0A1B2ICU1_9CAUD	Putative endolysin	Erwinia phage vB_EamM_EarlPhillipIV	MKHLFLGLAILLTSLPALASTSTSASWDRHKQTVAKAAHKVGVSPKLATAIAGRESGGNAKARNPHSSASGLMGVTRPTARTMLRKYGKELGLSRNADIMNPKVNALLGTVYLREVRQEMNQRLGRPARDHEVYLAYHFSPAKAERIIKARPSKRMVDIYPSAARGNKAWYYHKGGKAKSAADVISMARNKVGKESKYGHEAVSIAENTQKAKAAPTTLASMATTTPVCMADVVSESSQPREHPLLVKGTLGTSVMSRCRDTSTLDPEFDTAMVRYSLKEQYLRY
tr|A0A1B2IDB9|A0A1B2IDB9_9CAUD	Putative peptidoglycan domain protein	Erwinia phage vB_EamM_Huxley	MTTVDRWSMEGIIAAKVNIEAGYVNNPNDLGGPTNFGITQATARENGYTGDMRNLTRQMALDIYKKGWWDRMRLDRILAWNPLLADRMFDFGINAGRANCIKSLQRILNVLNRQGKLYADISADGGIGPATMTALEGFLKARGLDGFNRLMFALTSHQVSYYTEISEKRVQNEEFTYGWYDRVYREMGDYAIKVGVCSK
tr|A0A1B2IEY6|A0A1B2IEY6_9CAUD	Putative endolysin	Erwinia phage Machina	MLRFILICLATLLSFNAAAITSSPKKDYATEFKMIEGRFEKVRPLIVKISNEQGVHSGLMTTLIYKESTFNRMAVNKQGSTAKGLVGMTDPTKRAMLKMYGKQLGLARNADIHNSRVAIKLASAYLNHVENAMTKRLKRPVSNGEIYLGYKFGPAGAIAMLKKKPSKAARELRSYKRDAAFYGALVKPIDASEPVKQTAAVKPDDSEKVAELQEIWHTLYGTYAPVTRTTLLASTLTIGAPLEHRPTTMVSRFM
tr|A0A1B2IFQ6|A0A1B2IFQ6_9CAUD	Putative peptidoglycan domain protein	Erwinia phage vB_EamM_Parshik	MTTVDRWSMEGIIAAKVNIEAGYVNNPNDLGGPTNFGITQATARENGYTGDMRNLTRQMALDIYKKGWWDRMRLDRILAWNPLLADRMFDFGINAGRANCIKSLQRILNVLNRQGKLYADISADGGIGPATMTALEGFLKARGTDGFNRLMFALTSHQVSYYTEISEKRVQNEEFTYGWYDRVYREMGDYAIKVGVCSK
tr|A0A1B2IGM4|A0A1B2IGM4_9CAUD	Putative endolysin	Erwinia phage vB_EamM_Phobos	MKRFLLGVALLLTSLTVFASTSTSVHWDRHKQTVVKAANKVGVSPKLATAVAGRESGGNAQAKNQFSSASGLMGITRPTARAMLRKYGAELGLPRNANIMNPKVNALLGTVYLREVRQEMNQRLHRPARDHEVYLAYHFSPAKAERIIKARPSKRMVDIYPAAARGNKPWYYHKGGKAKSASDVILMAQAKVGKQSKYGHEAVSIAKVQKAKATPKRIASMATTTPVCMTDLVAESSQPREHPLTVKGKSGTSVMSRCRDSVTPDLEFDTAMVQFSLKDQYLH
tr|A0A1B2IH54|A0A1B2IH54_9CAUD	Putative peptidoglycan domain protein	Erwinia phage vB_EamM_Stratton	MAAVARFSKEGIIRAKTAIEAGYVNNPNDLGGETNHGITIATAREFGYTGNMRDLTVEQALVIYDKGWWQRMRLDQILAMNVMLADRLFDFGINAGRANAIKSLQRVLNVLNRQGKLYSDIDADGGIGTLTLTALAGFIKARGADGLNRLMFALTCHQVAYYTEISEKRVQNEEFTYGWYDRVYREMPDYVVQLGMCSK
tr|A0A1B2IHS6|A0A1B2IHS6_9CAUD	Lysin A	Mycobacterium phage Laurie	MTLENGWPECDLADCDYATIPGTPLRLPFQRGIPFIILQAFLRDLNDFIEPADNARHYTDEGSWTEDNSVYTSNHKGATAFDYNWSDHPLGYAAPDPRAGWNGSVLIKGDQTPAVRELLAWYTFEGLQLVWWGNDWNSPKDSMHFQMGYGTATADGRAKATRFIDRFIRADGYSTYRRGGVPRGGGAAVPPVSVGLTPAVLAKVMDNRVPMARYEALAPQLISAFHLAGCDTLLRRRHFLAQVGHESGGLKYQEEIASGAAYEGRADLGNTQRGDGVRFKGRDFIQITGRSNYTRLSQWAYGRGQVPTPTYFVDHPEALATDTYAFLGVVWYWTQARDMNALADRDDIVAVTKAVNGGTNGLEDRKAFYARAVAAGDNLLDPVPTDEWEALMADGQKDQ…
tr|A0A1B3AYA2|A0A1B3AYA2_9CAUD	Lysin A, protease C39 domain	Gordonia phage Bantam	MADRVIILPHVYHVQQTGWTCGPSALKMVLSTFGKNVPEATLAKQCGTTQDGTGDINNIRPVAKRHTGVDWSRHGAPYDPPTPAQKDLLWKTCVETIANSRRGMVINIWAPADNHPPGYPNYMIMHYICAVGIDLDRRLIYIADSARFGGIEHYWLGLDKLASLIPPKAWMALANPVTPRPAAEPDFFDGFTADELRIIIAAARQVGDPQEASA
tr|A0A1B3AYA4|A0A1B3AYA4_9CAUD	Lysin A, L-Ala-D-Glu peptidase domain	Gordonia phage Bantam	MSFRRVYGNDWSENGWRMCDSNETVVVTVAGMKLRVRAGYAATVLEAWARWYHENVEPIDLYKPTDDWGWSATNDVATSNHLSGTAFDLNATQYPWGEDARDIMPASKIAKIREGLKLFEGNIFWGQDWSYKDPMHYQLNHGTSAGTGASDRLIQFCNRRIRDGRLITDQPTKEEEGLMAAISKEDATTVVGAAIQTGSPQEDNGKRGDDAVFGPRAMRHPDLYNVAGGARLAKARKKLAYLRAMVMDIWNEVVFDGYVAEVEDPRLDERKFGSPVGFILAAHANAREANLVSQRVAENLGVDISDIVKEA
tr|A0A1B3AYZ8|A0A1B3AYZ8_9CAUD	Lysin A, L-Ala-D-Glu peptidase domain	Gordonia phage CaptainKirk2	MSFRTAYGYKYSENGWRMCNRDECVTITVAGMGLHVRSGYAAEVLGAWVRWYHENVEPIDLYKPLDDWGWSNTNDVATSNHLSGTGVDLNATQYPWGRRVMPADRIAKVRRGLALFEGNIFWGADWSRADEMHYQLGAGTAAGDGASAKLIDFVQRRIKNGRLVDSVAPAALDVGRVNAFTQGFMGPIGSDIKDSREQLCGSGSRDLGEFDGWPQLGLDTFTDGLAAILEQVTR
tr|A0A1B3AZC4|A0A1B3AZC4_9CAUD	Lysin A, L-Ala-D-Glu peptidase domain	Gordonia phage CarolAnn	MSFRTAYGYKYSENGWRMCNRDECVTVTVAGMGLHVRSGYAAEVLGAWVRWYHENVEPIDLYKPLDDWGWSNTNDVGNSNHLSGTGVDLNATQYPWGRRVMPADRIAKVRRGLALFEGNIFWGADWSRADEMHYQLGAGTAAGDGASAKLIDFVQRRIKNGRLVDSVAPAALDVGRVNAFTQGFMGPIGSDIKDSREQLCGSGSRDLGEFDGWPQLGLDTFTDGLAAVLEKAVTR
tr|A0A1B3AZG3|A0A1B3AZG3_9CAUD	Lysin A, protease C39 domain	Gordonia phage Cucurbita	MGVVLVPHTYHAQQKNYTCGPSTALVTLSTFGIKVTEAQMERECGTDINGTADVRQINSVLTRRTGRAYGAHYMQGNTPTKAQKDLFWQHAVGTIAHSRKAMPINIWAQGNTRPPGYPWGLTMHYVTAVGIDIEQRRLYFSDSARFGGIQHWWMSADLVCVNITPKGYGALTRPDTPTPPPAKNAFANFTDDQLRLVIAAAHQVGDPHTGGLA
tr|A0A1B3AZZ3|A0A1B3AZZ3_9CAUD	Lysin A	Gordonia phage Eyre	MSDPVWLPDVLRAEGLRCDIYPGAFERGHGDFGTIWGPFMHHTGSFGETPRGIAQHSSLGLASQLHLAANGVVTLCGVGVAWHAGTGSWPGIPANNGNAVTIGIEAAHNGTAAWSEAQYGAYLKVVRAINKRLGNPWNKVVAHKEYGAIQGKWDPGNLDMKLFRQRLLQAPDKPLVIMNMIELEAKENPWVGARKAKAGAAGERPVGRDGKGRFVEYDNAHIYFHPATGAHAIPHGGLFEAYAERKWETGELGFPVRDFAKLADGAVMAFQGGVLYRKDGHDHHVVKGLIGQRWALEGYENGPLGWPTSDEIPNGTGGKYQTFEHGVLEWDPSGAVKRIGAAAKDLTLVNAAGFPLAVDAVDLIAA
tr|A0A1B3B095|A0A1B3B095_9CAUD	Lysin A	Gordonia phage Ghobes	MTFVVSREHVESFDQWARARDGNPYGYGGAFNLNPDVSTDCSGLVLQSAAYLTKVKNWVGNRFGSTESFRLDYPVVYELGFKRFSGDPSRLPFKPLLLVGLQHGGGGIYSHTACTFYGKDVPGGPVKESARGVDWESQGNGVYYYEGARYWKDSLFHDFWYLDAKLAPAAPAVNEIDAEAKRAAAWLGKRKSVDSEGKPVEHKAPDGEGRFAHFENGSVYWHPRVNADQPVGLRAVAVPKDVFEVWARVGFETGPLGYPLLRHVVDKGVGTIQGFTGGAVYRKYGTSGGVLVGRIGDSYYKDGAEKSPLGWPLGDEEFFQDGRVQQFENGKAYWHASGVTKLLNGK
tr|A0A1B3B0A6|A0A1B3B0A6_9CAUD	Lysin A	Gordonia phage JSwag	MPDYFKVEPDITRLMNKHFSYGRAGRKIRYITIHHNAGISTTVDSWNTWQSREASAHYQIEPSGKVGQLVNDGDTAWSNGNSVSNNESIAIEHSNSAGAAKDWPISDAVIVAGAKWTAALCWFYKLGRPKAGTNVRFHRDFYGTSCPYHLAPGGKYHARYMKVAGEHYDWMAKGGSNPAPVINEINSEANRAKAWLGKRITPGEIPTPDGLGRYAQFENGYVYFHPKVRAERQSGSRAFAVPRHIFETWAQHDWEAGPLGYPIERHTVIEGVGDIQAFQGGVIYRKYGLPGYFVTGKIWDRFAATGYENGNGWPKSLETDYDGGRVQTFEKHKLIYHPGAVTRV
tr|A0A1B3B0M0|A0A1B3B0M0_9CAUD	Endolysin	Gordonia phage Jumbo	MPTVIDSGSYVPPPAIRAAGHVGSFGYLSTSRPGASFSGKPITQNWVDDMKNNGLEIISCWQYGKDITADWRRGFNGGVADAQAADRRHKSLGGPEDAPIYFAVDNDIGQLDWRSSVRDYLRGINSVIGVERTGVYGHDECCRWAAQEGLIGRTHDDKTGKFYAWQTKAWSEGDIFSGTCVFQRIVDTQANPGPKINGSAVDVNDILSPDYGQWSFPRGNWDFILTQMMGTRD
tr|A0A1B3B0M4|A0A1B3B0M4_9CAUD	Lysin A, N-acetyl-beta-D-muramidase domain	Gordonia phage Jumbo	MAFVNGPQMMRDIANMCHERFGTTIVYSPGWETRGNGQSWPAGGPKGFVDHHTAGGNNIYLDQNLISGVPGLSGPLCNFAGLYDGDLALVAAYPANHAGASGGWDTAPLPRTGMFNREVLGIEMQYRGTEPMSPEQYQTLLAVNFCAAEVLGWEKDYRRIKNHQGTSIQGKWDMGRGNGVTYDINQIRRDIAAKGGTAANDDKTWDRVLTQMMGTSA
tr|A0A1B3B0T6|A0A1B3B0T6_9CAUD	Lysin A	Gordonia phage Remus	MPDYFKVEPDITRLMNKHFSYGRAGRKIRYITIHHNAGISTTVDSWNTWQGREASAHYQIEPSGKVGQLVNDGDTAWSNGNSVSNNESIAIEHSNSAGAAKDWPISDAVIVAGAKWTAALCWFYKLGRPKAGTNVRFHRDFYGTSCPYHLAPGGKYHARYMKVAGEHYDWMVKGGSNPAPIINEINSEANRAKAWLGKRITPGEIPTPDGLGRYAQFENGYVYFHPKVRAERQSGSRAFAVPRHIFETWAQHDWEAGPLGYPIERHTVIDGVGDIQAFQGGVIYRKYGEPGFYVTGKIWDRFAATGFEVGNGWPKSLETDYDGGRVQTFEKHKLIYHPGAVTRV
tr|A0A1B3B1F8|A0A1B3B1F8_9CAUD	Lysin A	Gordonia phage Terapin	MGDPVGMVEAFRKAGLKVNEYPGWRGRGHGDFGKVWGPFMHHTGSFGETPRGIAEHPSLGLASQWHLAPNGVYTICGIGIAWHAGTGSWPTIPTNNGNAVCVGFEAAHNGTAAWSKPQLDAYLKGVQTLNIFLDNPWDKVVAHKEYGKIQGKWDPGNLDMKWVRQQLKVRDIEKPVVINMIELEAKENPWVGVRHAKPGAEGEMKIGRDFRGRQVEYDHANIYFYPGIGAFAIPHADPKIPGSGIFEAYGRRGFERGPLGYPVRDFSLIEGHGVSGAVMAFQGGLLYVANDPSIGDHMLGGVIGQRWALEGWEDGPLGWPITDEYDNGTGGKRQEFQFGTLEWDPSGAIKKLGTEPVRNLSLVDDKGYPLAVTEGVELIAA
tr|A0A1B3B1V0|A0A1B3B1V0_9CAUD	Lysin A	Gordonia phage Twister6	MTKIITPDKVREVDAMARARDGLYYGYGEAFTRNPKQSTDCSGLVLQTGAWFAGRTDWVGNRYGSTESFRLDYKIVYDLWFKRMPRGGLSALSFKPIMLVGLQHGGGGIYSHTACTLMGMDHPGGEVKQSARGVDWESQGNGVFYYEGARAWNDSLFHDFWYLDAKLEIAPPVNEINAEYDRAKGWIGKRIDVNEQPCPDGEGKFIRCERGHIYFHPKVNTGAPAGMRAIAIPADIFDVWKGQGFERGPLGYPTVRHYTDTGVGTIQAFQGGAIYRKYGTPGGVVVGDIGRRYAALKAEKGPWGYPLGSEKFRDGGQRVQTFEHYDAYWHPSKVIDFLRDPEAPNQ
tr|A0A1B4U3Y9|A0A1B4U3Y9_9CAUD	Endolysin	Salmonella phage IME207	MLKKRFTGMAISKNMRAFLDMLAYSEGTDNGRQKTNNHGYDVIVGGSLFTDYSDHPRKLISLPKLGIKSTAAGRYQVLAKFYDAYKKQLRLPDFSPASQDAIAMQLIRECKATADIEAGRIADAIHKCRSRWASLPGAGYGQHEQKLDKLIQVYKDAGGVVA
tr|A0A1B5FP97|A0A1B5FP97_9CAUD	Lysozyme	Escherichia phage phi467	MPPSLRKAVAAAIGGGAIAIASVLITGPSGDDGLEGVSYIPYEDIVGVWTVCHGHTGKDIIPGKTYTEAECKALLNKDLAMVARQINPYIKVDIPETTRGALYSFVYNVGAGNFRTSTLLRKINQGDIKGACDQLRRWTYAGGKQWKGLMTRREIEREVCLWGQQ
tr|A0A1C3NFR9|A0A1C3NFR9_9CAUD	Phage lysin #murein transglycosylase	Phage NCTB	MGILAGACSKQTSEDEQDTETPSVEVEVEAQVETTPIPREVVEETIPVVEQEITRYPGVPDNAFVYKRSLTRYAQYTFGLNAPVSTFAAQVHKESTWRTDAKSPYATGLTQFTDSTAEWVGDKFAELGTGEPLDPEWSLRAMIYYMEWLDGNARGKDYCNSWSKALSMYNGGIGWTRRDEKLTEEAGKDPMLWWDNVELYSSRADWAFKENRNYPVKIFELQDLYKEAGFGENLVCNDRN
tr|A0A1C8HUE2|A0A1C8HUE2_9CAUD	Putative endolysin	Pseudomonas phage PaMx41	MKLSEKRALFTQLLAQLILWAGTQDRVSVALDQVKRTQAEADANAKSGAGIRNSLHLLGLAGDLILYKDGKYMDKSEDYKFLGDYWKGLHPLCRWGGDFKSRPDGNHFSLEHEGVQ
tr|A0A1C9EHM2|A0A1C9EHM2_9CAUD	Lysin A	Mycobacterium phage Tonenili	MPVYTKDNIAIGIIAEGRRARSGQGQLDHPVISEKGIVIALATGLVESNLTMYANRADPDSLKYPHDAVGSDANSVGVFQQRAPWWGTLADRMDVARSAAMFYGSLARQRIVDNAGTPNEKRFDYNTDRVSPGTWAQMVQKSAFPDRYDQRMAEARKIYDRLKGEQGPPVDTPTPTVPNPPQYSEFIAFGRGYSARTRPPTNFFIHTEEGNGTAKSLSDYCQGQNGVSYHYTLRDRIVYCPVDTDYASWSVLSANVFSINLCFAGSRAAMSRQEWLAREADIEIAAYLAVQDCRKYNFSTEVIPPPYAGSARPGISDHKYVTQKLGIGDHTDVGSNFPWDVFAKYVRKYADGVSVGDPILELLAMPTNQEKLDFIFAEESKKFASRSIYATPGEGLVDT…
tr|A0A1C9EHQ1|A0A1C9EHQ1_9CAUD	Lysin A, GH19 glycoside hydrolase domain	Gordonia phage Hedwig	MDARTLARAMECPIARAEEMCAAMNNAMIAAGCTTLNRAAMWCAQIGHESAGLVYMEEIDDGQRYNGRADLGNTQPGDGPRYKGSGPIQLTGRSNFREFSRWCFSKGWTPTPRYFEDMPYLVREEPKWGFLAASWYWTVARPGINAMCDRQDVHGVTKAINGGLTHIDDRIRRFRLCREIGAALLPEEEFLMSLNPVEQQTVWSAGAQLDRPTSKVRRAPKWLVRFLPSSFDWTKKPDEYEGPWVRDEIDALVNEVVTGVFTFSPDDTIDFGDGPVRLVDVPASQPVNFVTLQRIIAAHLIASKEK
tr|A0A1C9EHR3|A0A1C9EHR3_9CAUD	Lysin A, protease C39 domain	Gordonia phage Hedwig	MVEKKLQFDRSAVPQETGYWCAPASIQSALRARGLRVEERVIARQTEELEGNVGWDDQDGTDNIRQGATVLNRYLPEAQYTVVEWPGNPGKAAREEFWERVRSAVDAGYGVLVNIVAPVPNYPRGTRGSRSPAYGGGTVFHYILIAGYYEGPDGRHYWVDDSGFNPFGYWCSHEQMCTLIPPKGYAYPAGATEFLSALNDAEQRTVWSGFAQLVGPS
tr|A0A1C9EHY4|A0A1C9EHY4_9CAUD	Lysin A	Gordonia phage Nyceirae	MTKIITPEKVREVDARCRARDGLYYGYGEAFNENPRQSTDCSGLVLQSGAWYAGRTDWVNNRYGSTESFRLGYAIVFSIGFKRMPRGGLSALPFKPIMLVGLQHGGGGIYSHTACTLMGMDKPGGEVKQSARGVDWESQGAGVFYYEGARAWNDSLFHDFWYLDAKLELAPPVNEIDAEYNRAKSWIGKRIDIAEKPCPDGEGKFIRCERGHIYFHPKVNTGAPAGMRAIAIPADIFEVWKGQGFERGPLGYPTVRHYTDPGVGTIQGFLGGAIYRKFGTAGGVLVGDIGRRYSALKAEQGPWGYPLGSEKFRDGGQRVQEFEHYDAYWHPSKVVDFLRDPEAPKK
tr|A0A1C9EI81|A0A1C9EI81_9CAUD	Lysin A	Rhodococcus phage ChewyVIII	MQEVNVIGQSANHHSRNGSKIPWFCLHTEEGPDNQDPYRLHNWMKNNGVSYHYVAGNDIMLDVIDTDRCSWSALDANPRTINLVFAGSKASQSRDTWLNKFGRDIDNAALIFVQDAKKYNPLDTRVLGQDYPSIRAGVAGAIDHSGITYGLGIGTHTDVGKYFPWDFFAQCVLKHLGEAIVPPKPVEPPRNAINDLRATPGFEWLGDRVDKEEVKLPDGVGRMVAFSAGAVYWHPSTGAVAIPAFLFAEYAEHGYERGIGYPINNHGMLPGGEVQGFENGTLYRQYGEGDKKYSNDGFWVHGAIMDAYRQAGYENGKFGWPISEELPLGTSGSRVQDFEHGRIIWSPQGVIGLRPNDGPDEFIEIPHQ
tr|A0A1C9LX78|A0A1C9LX78_9CAUD	lysozyme	Rhodococcus phage Natosaleda	MAQRLWPLPRDGYELTSGFGPRWGAQHSGLDLAAPDGTPFYACQAGTVQFIGSATGYGQWLVIDSSDDEGSGCVEYGHMWNARATGLSVGDHVEAGQLIGYIGSNGQSTGPHLHITVWERGYNSVRIDPEVWLASAGFPGEAVAAPKPSTGEPIWGIDVSNHQGNFDFAAAKAEGFVFATHKVTEATGYRDPYWARARQEMEKHFPGRWGGYVFCRTNTDPVTEARYFYDAVGGDTSVPVQIDYEDTTNGGSGDDLCNRVRAYQDLGFRLLPIYIPRWYWRDHMGSPDLSGLPVPIWNSHYARGVDYASNLYAKHGEKSDAWSDMGGKPVSILQFSETAMVAGKLIDVNAFRGTEAELDELFSGQELPMSAVQEIKDYIDIRVTNPIGSDVKDLREQAC…
tr|A0A1C9LX81|A0A1C9LX81_9CAUD	Autolysin LytA-like protein	Streptococcus phage SpGS-1	MDIDRNRLRTGLPQVGVQPYRQVHAHSTGNRNSTVQNEADYHWRKDPELGFFSHVVGNGRIMQVGPVNNGSWDVGGGWNAESYAAVELIESHSTKEEFMTDYRLYIELLRNLADEAGLPKTLDTDDLAGIKTHEYCTNNQPNNHSDHVDPYPYLAKWGISREQFKQDIENGLRAATGWQKNGTGYWYVHSDGSYPKDKFEKINGTWYYFDGSGYMLSDRWKKHTDGNWYYFDQSGEMATGWKKIADKWYYFDVEGAMKTGWVKYKDTWYYLDAKEGAMVSNAFIQSADGTGWYYLKPDGSMADKPDFTVEPDGLITVK
tr|A0A1C9LXR8|A0A1C9LXR8_9CAUD	Lysin A	Mycobacterium phage Mana	MTRMPRYMPMRAGTYTLSSGFGPRWGSQHRGLDFAAKDGTPIYAAQGGTVAYIGRADGFGQWIVIDHPAADGGGTTVYGHMWDAFATGLRQGQRVEAGQLIAYVGTNGQSTGPHLHFEVHPTVWRQGSQIDPKPWLANARNPGDPVPAPAPPKGGTLAKLTDPFTGELWSPNRYHPRGLGDPRWIVVHTQEGGRTARDLAAYLAQKSSQVSYHVVVDDREVLKVVAEGDAPWAAAGANKYAFHICMAGSYASWSRNKWLDVDTSDGKNEDLQLTKTAHVIAWWCDKYGIPPVWIGGRNIPPWGLDGVCGHVDLGAWGGGHTDPGPNFPRDELMRRVNQFLAGTELPPLPTPPPVTVPGTKPDQYGDWMLYRGNPRNDADRVRRVQRRLKAAYRSYAGHL…
tr|A0A1C9LY69|A0A1C9LY69_9CAUD	Lysin A	Mycobacterium phage Pomar16	MTLIVTREHAQWVHDMCRARAGNRYGYGGAFTLNPRDTTDCSGLVLQTAAWYIGRKDWPGNRYGSTESFRLDHKIVYDLGFRRLPPGGVAALGFTPVMLVGLQHGGGGRYSHTACTLMTMDIPGGPVKVSQRGVDWESRGEVNGVGVFLYDGARAWNDPLFHDFWYLDAKLEDGPTQSVDAAEILSRATGLAYNRAVALLPAVRDGLIQADCTNPNRIAMWLAQIGHESDDFKATAEYASGDAYDTRTDLGNTPEVDGDGRLYKGRSWIMITGKDNYRDFSRWAHGRGLVPTPDYFVVHPLELSELRWAGIGAAWYWTVERPDINALSDRRDLETVTRRINGGLTNLDDRRRRYNLALAVGDQLLTLIGDDDELADPTIQRFIREIHGALFNTVVTQSP…
tr|A0A1C9LYG9|A0A1C9LYG9_9CAUD	Lysin A	Mycobacterium phage Mundrea	MARRLFRGRAFSENGWPYVDQGSCTWDEVVPGVWLQIQNGPPFTVLRAFARDFHAHVEPLRDPDSACWTQDNTVDTSNHPGGTAMDLNWNGPDGRTFRYGISEERAYPPPKQQRLRELLDFYEGVVYCGGFWDIRDWMHFQMGYGTYDSKADRPTEKTLDFIRRKIRPDGFSTFKRGGGSSAAPDAASVLARAADIPMAKAQEILPTFREGAVLAECTTVPRLAMFIAQTCWESDRYRATEEYANGPMNEERWIYKGRTWIQLTWRSAYEGFGRWCHARGLVDDPMVFVNNPRSLADLRWAGLGAAYYWLTTRRESRKYPTLNEASDARDVLVATQIVNGGTTHLAERTAIYNRAIALGDELLHILGEEDELANPEIEKMIREVHACLFNRIVSQSIYR…
tr|A0A1C9LYQ7|A0A1C9LYQ7_9CAUD	Lysin A	Mycobacterium phage Gruunaga	MALGAPMENGWPECDLSDCDYATVPGTPLRLPFRKGHPFVILQAFLRDLNEFVEPLMNARGATDEGSWTDNNSVYTSNHKGATAFDYNWSDHPMGNALAGWHGSVLISGEQEPAVRDLLRFYTYRGIQLVWWGNDWYSPKDSMHFQMGYSTVNNPAIVQEFIGKFIRPDGYSTYRRGSSAVVPTELTVPLTPAANGRWTSPSPAWAHLIMRESGGNPTIIQQIHDVNSGGNEAEGLFQITPRTWKAHNGTDFATSARFATPQQQAIVAARIITRNPSGSDWGAGLPGREDAAQLRAGLVPTQTTNDPLEELMAMEVESFSIYATPGEPKIPVHVMIQSLDAHGPHEPYIEEQARHGDRDAIFRVARTAAGKGKYGDAPGPVKQASRVLKELEEAGVLAE…
tr|A0A1C9LZI4|A0A1C9LZI4_9CAUD	Endolysin	Arthrobacter phage Lucy	MTNYQLFEGHTSRNFTPGSLANAVWGQGPRRVESITIHWWGNYGQEFWTVEDFLCTNTKPTSAHFVAQEGLVSCIVSPDDAAWHAGNPYGNTTSIGIECRPEATDGDYQTIAELVAYLRSIYGDVPLVHHYEWQSTACPGTYDLARIDRLSRGVNVPTINEGELTVAEVDRAIAYVKALASDGWTDAQGKKHPGFMFVIEENQRLIQALPAAVAKAVWDTNINRGTAEKPVYVKALQDLANNGTDTARVMADVKTLIDRPAGSGGGTVDTEAVAQSVFDKIVAWLKR
tr|A0A1C9LZT6|A0A1C9LZT6_9CAUD	Lysin A	Mycobacterium phage FriarPreacher	MSDLSTRSSGTSTVTRMPRYMPMRAGTYTLSSGFGPRWGSQHRGLDFAAKDGTPIYAAQGGTVAYIGRADGFGQWIVIDHPAADGSGTTVYGHMWDAFATGLRQGQRVEAGQLIAYVGSNGQSTGAHLHFEVHPTVWRQGSQIDPKPWLANALNPGDPAPAPEPSPAPPKGGTLPKLTDPFTGELWSPNRYHPRGLGDPRWIVVHTQEGGRTARDLAAYLAQKSSQVSYHVVVDDREVLKVVAEGDAPWAAAGANKYAFHICMAGSYASWSRNKWLDVDTSDGKNEDLQLTKTAHVIAWWCDKYGIPPVWIGGRNIPPWGLDGVCGHGDLGAWGGGHTDPGPNFPRDELMRRVNQFLVGTELPPLPTPPPVTVPGTKPDQYGDWMLYRGNPRNDADRVR…
tr|A0A1C9M100|A0A1C9M100_9CAUD	Lysin A	Mycobacterium phage CharlieGBrown	MRAGTYTLSSGFGPRWGSQHRGLDFAAKDGTPIYAAQGGTVAYIGRADGFGQWIVIDHPAADGGGTTVYGHMWDAFATGLRQGQRVEAGQLIAYVGTNGQSTGPHLHFEVHPTVWRQGSQIDPKPWLANARNPGDPAPAPAPPKGGTLATLTDPFTGELWSPNRYHPRGLGDPRWIVVHTQEGGRTARDLAAYLAQKSSQVSYHVVVDDREVLKVVAEGDAPWAAAGANKYAFHICMAGSYASWSRNKWLDVDTSDGKNEDLQLTKTAHVIAWWCDKYGIPPVWIGGRNIPPWGLDGVCGHVDLGAWGGGHTDPGPNFPRDELMRRVSQFLAGTELPPLPTPPPVTVPGTKPDQYGDWMLYRGNPRNDADRVRRVQRRLKAAYRSYAGHLEIDGDFGPL…
tr|A0A1C9M182|A0A1C9M182_9CAUD	Lysin A	Mycobacterium phage Derpp	MSDLSTRSSGTSTVTRMPRYMPMRAGTYTLSSGFGPRWGSQHRGLDFAAKDGTPIYAAQGGTVAYIGRADGFGQWIVIDHPAADGGGTTVYGHMWDAFATGLRQGQRVEAGQLIAYVGTNGQSTGPHLHFEVHPTVWRQGSQIDPKPWLANARNPGDPAPAPAPPKGGTLAKLTDPFTGELWSPNRYHPRGLGDPRWIVVHTQEGGRTARDLAAYLAQKSSQVSYHVVVDDREVLKVVAEGDAPWAAAGANKYAFHICMAGSYASWSRNKWLDVDTSDGKNEDLQLTKTAHVIAWWCDKYGIPPVWIGGRNIPPWGLDGVCGHVDLGAWGGGHTDPGPNFPRDELMRRVNQFLAGTELPPLPTPPPVTVPGTKPDQYGDWMLYRGNPRNDADRVRRVQR…
tr|A0A1C9M1S0|A0A1C9M1S0_9CAUD	Lysin A	Mycobacterium phage HedwigODU	MEKVLPYDRAIVPQETGYWCGPAATQIVLNSRGLVVPEATLAREIGTTVRGTDYVGLIERILDLRVPDARYTSVYIENDPPTAVQRETLWRNLKRSIDAGYGVVMNWVAPPSNYPRGVKGSVSPRYGGGTVYHYVAAMGYDDNPAARAVWIADSGFQPQGYWISFDQCASLIPPKGYAFADVDHPDGPEAPVDADAQAADALLRLMGGSLPFARYQALLPAVRQCLNECECTTEPRIAMWGAQVGHESVGLKFMSELWGPTAAQQGYEGRADLGNTQPGDGYRFRGAGPIQVTGRHNFTVLSQWAYGKGLVPTPTYFVDNPDELRGDRYGFVGVVWYWTTQRPMNDAADARDLVRATQYVNGGQNGIDDRRTRYNGALAMGADLLKIVNGGDDFMSALT…
tr|A0A1D3RKJ3|A0A1D3RKJ3_9CAUD	Transglycosylase SLT domain-containing protein	Cronobacter phage Pet-CM3-4	MKKALCAALLLVSSLGFASEHTFSNVQLDNLQYAYSFGEQFQKNGKYKEHSKRYDNDGLGYIMAALVWQESSAGLRTTGKHGHHAYGIFQNYLPTLRERVKQAGWSMTDAEIIRMAKNRKHSAAWAYIELSYWLDRHNGDMRKAIASYNAGNKWKAGNKYASEVLAKANYLKSRKMLHYTVE
tr|A0A1D3RKX2|A0A1D3RKX2_9CAUD	Lysozyme	Cronobacter phage Pet-CM3-4	MDIFGMLRIDEGYDSKIYKDTEGFWTIGIGHLLTRDPSLDVAKRELDKLVGRPCNGQITKAEAEAIFAKDVDKATRGILGNAVLKPVYDVLDGVRRAALINMVFQMGVAGVAGFPASMRLLKSKQWEAAAKELANSKWYRQTPNRAKRVIETFRVGTWKAYENL
tr|A0A1D3SNQ1|A0A1D3SNQ1_9CAUD	N-acetylmuramoyl-L-alanine amidase	Enterococcus phage VPE25	MKASKLFMAIAGTLMIGLGFGAVDKAEAADYTINNEFNLAPGEGAGYAASPNYIILHETANETATGRNEATYMKRNWFNAYTTDIIGDGGIDYRVGQWGIVSWGAGNANPYAPVQIELQHTHDPALFKKNYKAYISLARDAAKYFGIPLTLDQPGNGIKTHKWVSDNIWGDHQDPYGYLAEMGISKAQLAQDLANGVSSDSTANVPSKPDQPAKPNKPRYKVGDNVRFTTIYKNPDAPIGQHINADTLWTQVGTITKKLDGRKNLYEIRNSGKLLGYANDGDIAEIWNPNKPATPSQNTATIYPAYGTFTTSIQLPVSGDVDPNSPALDYYNAGMSFTYDGYVVANGYVWLTYINYGGGRSYVAIGPNDNNPANTWGWGF
tr|A0A1D6X870|A0A1D6X870_9CAUD	Endolysin	Bacillus phage PBC4	MAKVSSHGGHNEKVQGANWGDRKEHVMDRQCNADFINKLRALGHDVKNDTDDLGTTASMIVNNQVRNINSRYNDVGFAWHLNASDTTGHGVEVLCYSEKELPMAHKISAEIAKRTGWRNRGGKIRNDLGVIRSTACPVFLIEAGFIDNDSDMAKWNVDKITSAVIFAYFGQETSGGSNNNTGGAAKMWVMKTGGLGCPLAQEVMDKLAEFNVTGKLVYQGQGIFYLETNPVADRNQLGAIHWYCKDYKGWFVELYEV
tr|A0A1D6Z273|A0A1D6Z273_9CAUD	Lysin	Staphylococcus phage vB_SauS_IMEP5	MAVTKTKAQAHAYMNKLVGKGWDFDNAFGWQCFDLVNFYWNYLTGGQLYGLYAKDIPFKNNFNGLATVYENTPSFLPQKGDIVVWNGNWGEGAGHVAIVQSANINTFVSLDQNWWGGGENKTEVAQYISHTYDFPMYFIRPHYKAKTTIKDKVTSVVKPNTKPKTKKKFVLVAGHGYNDPGATGNGTNERDFIRKNIIDNVAKYLRQAGHTVTLYSKKQDMYQDTAYGYNRGDKKKYGLYWVKNKLKPDGVIEFHLDSASPSASGGHVIKNAYAADSIDKGLQKALEETVGTIRGITTRNDLLNANVAYSENINYRLIEMGFITSKKDMDYIKNNLQHFTKKLAEGIHGKPIGGSAAGKKKKITWKWPGRFTANTLIKVRKNPGLKGKQVPKSDWIQAG…
tr|A0A1D7SDE4|A0A1D7SDE4_9CAUD	Phage tail lysozyme domain-containing protein	Cyanophage S-RIM44	MKRMTTALSMAAAATTAFAAYSAMTSPPPPPVVTAPSVEPPAIEYTLTWKCEDCTPEEQYVLEELQKMTKITDRNALATIMGNIKQESKFIPDICEGGARISYTECKVGGYGLIQWTSIGRYKGLGNFCAKYVCDPSSLEGQTRWMINEPIFQKVLPQFEGGGQTVSYYMKPAYYWLGWGIKGNREIYAYDYTKKMVLV
tr|A0A1D7SES1|A0A1D7SES1_9CAUD	Phage tail lysozyme domain-containing protein	Cyanophage S-RIM44	MKRMTTALSMAAAATTAFAAYSAMTSPPPPVVTAPSVEPPAIEYTLTWKCEDCTPEEQYVLEELQKMTKITDRNALATIMGNIKQESKFIPDICEGGARISYTECKVGGYGLIQWTSIGRYKGLGNFCAKYVCDPSSLEGQTRWMINEPIFQKVLPQFEGGGQTVSYYMKPAYYWLGWGIKGNREIYAYDYTKKMVLV
tr|A0A1D7SFJ7|A0A1D7SFJ7_9CAUD	Phage tail lysozyme domain-containing protein	Cyanophage S-RIM44	MTTALSMAAAATTAFAAYSAMTSPPPPPVVTAPSVEPPAIEYTLTWKCEDCTPEEQYVLEELQKMTKITDRNALATIMGNIKQESKFIPDICEGGARISYTECKVGGYGLIQWTSIGRYKGLGNFCAKYVCDPSSLEGQTRWMINEPIFQKVLPQFEGGGQTVSYYMKPAYYWLGWGIKGNREIYAYDYTKKMVLV
tr|A0A1D7SHE4|A0A1D7SHE4_9CAUD	Peptidase C39-like domain-containing protein	Cyanophage S-RIM14	MADQRVNKEKRKQKINFYKFVGKVESQPGIVSVGNDKVVEGLNNLGSSVNGIARQFEEFKNLSAKNFLAEQKIEKDNKRRDKPALQKKKRDPFGGMVLGGIAALVAKGAGSILDLLGGLFKLFVLVPLMQWMSKEENREKLQKIIEGVISVGKFLFNVTSGIVMTTLDLIAKFTEMPFWKEILKGGLFLIALGTGFLAFKKLFGGKAIKFVVKMVFKVFKGFFKSLMWFSKKLLKLATSKGLRRGLGKLFGSKAGKALLFSGAIIGTGMALDAMNNDGVTGKDLQKAEEDITDDEKDQEAEIEGLTPKIQSQLDQLTAAFGIATTSAAGDTEAGGPAESVGTTQEAPAPTGQNVGGPQPAPEPPKNLQEYAGQQVGNIGRGVSDAIKDPRQAATNLKEG…
tr|A0A1D7SHK1|A0A1D7SHK1_9CAUD	Phage tail lysozyme domain-containing protein	Cyanophage S-RIM44	MTTALSMAAAATTAFAAYSAMTSPPPVVTAPSVEPPIIEYNLTWKCEDCTPEEQYVLEELQKHTKITDRNALATIMGNIKQESKFIPNICEGGARVSYTECKVGGFGLIQWTSIGRYKGLGNFCAKYVCDPSSLEGQTRYMINEPIFQRVLPQFEGGGQTVSYYMKPAYYWLGWGIKGNREIYAYDYTKKMVLV
tr|A0A1D7SIM9|A0A1D7SIM9_9CAUD	Peptidase C39-like domain-containing protein	Cyanophage S-RIM14	MADQRVNKEKRKQKINFYKFVGKVESQPGIVSVGNDKVVEGLNNLGSSVNGIARQFEEFKNLSAKNFLAEQKIEKDNKRRDKPALQKKKRDPFGGMVLGGIAALVAKGAGSILDLLGGMFKLFVLVPLMQWMSKEENREKLQKIIEGVISVGKFLFNVTSGIVMTTLDLIAKFTEMPFWKEILKGGLFLIALGTGFLAFKKLFGGKAIKFVVKMVFKVFKGFFKSLMWFSKKLLKLATSKGLRRGLGKLFGSKAGKALLFSGAIIGTGMALDAMNNDGVTGKDLQKAEEDITDDEKDQEAEIEGLTPKIQSQLDQLTAAFGIATTSAAGDTEAGGPAESVGTTQEAPAPTGQNVGGPQPAPEPPKNLQEYAGQQVGNIGRGVSDAIKDPRQAATNLKEG…
tr|A0A1D7SJE3|A0A1D7SJE3_9CAUD	Peptidase C39-like domain-containing protein	Cyanophage S-RIM14	MADQRVNKEKRKQKINFYKFVGKVESQPGIVSVGNDKVVEGLNNLGSSVNGIARQFEEFKNLSAKNFLAEQKIEKDNKRRDKPALQKKKRDPFGGMVLGGIAALVAKGAGSILDLLGGMFKLFVLVPLMQWMSKEENREKLQKIIEGVISVGKFLFNVTSGIVMTTLDLIAKFTEMPFWKEILKGGLFLIALGTGFLAFKKLFGGKAIKFVVKMVFKVFKGFFKSLMWFSKKLLKLATSKGLRRGLGKLFGSKAGKALLFSGAIIGTGMALDAMNNDGVTGKDLQKAEEDITDDEKDQEAEIEGLTPKIQSQLDQLTAAFGIATTSAAGDTEAGGPAESVGTTQEAPAPTGQNVGGPQPAPEPPKNLQEYAGQQVGNIGRGVSDAIKDPRQAATNLKEG…
tr|A0A1D7SJM1|A0A1D7SJM1_9CAUD	Phage tail lysozyme domain-containing protein	Cyanophage S-RIM14	MILPLTITAVAAAAPFLMTLPEAPPLPEEVAEVVPEPSWKCPECSVEEQYVLKELQENTKITDKNALATLMGNIKQESKFIPNICEGGARVSYTECKVGGYGLIQWTSIGRYKGLGNFCARFSCDPSSLEGQTRWMINEPIFQRVLPEFEGHGDTIPQYMTHAYYWLGWGIKGNREVYAYDYESKLTWV
tr|A0A1D7SK56|A0A1D7SK56_9CAUD	Peptidase C39-like domain-containing protein	Cyanophage S-RIM14	MADQRVNKEKRKQKINFYKFVGKVESQPGIVSVGNDKVVEGLNNLGSSVNGIARQFEEFKNLSAKNFLAEQKIEKDNKRRDKPALQKKKRDPFGGMVLGGIAALVAKGAGSILDLLGGLFKLFVLVPLMQWMSKEENREKLQKIIEGVISVGKFLFNVTSGIVMTTLDLIAKFTEMPFWKEILKGGLFLIALGTGFLAFKKLFGGKAIKFVVKMVFKVFKGFFKSLMWFSKKLLKLATSKGLRRGLGKLFGSKAGKALLFSGAIIGTGMALDAMNNDGVTGKDLQKAEEDITDDEKDQEAEIEGLTPKIQSQLDQLTAAFGIATTSAAGDTEAGGPAESVGTTQEAPAPTGQNVGGPQPAPEPPKNLQEYAGQQVGNIGRGVSDAIKDPRQAATNLKEG…
tr|A0A1D7SKW9|A0A1D7SKW9_9CAUD	Phage tail lysozyme domain-containing protein	Cyanophage S-RIM14	MILPLTITAVAAAAPFLMTLPEAPPLPEEVAEVVPEPSWKCPECSVEEQYVLKELQENTKITDKNALATLMGNIKQESKFIPNICEGGARVSYTECKVGGYGLIQWTSIGRYKGLGNFCARFSCDPSSLEGQTRWMINEPIFQRVLPEFEGRGATIPQYMTHAYYWLGWGIKGNREVYAYDYESKLTWV
tr|A0A1D7SM75|A0A1D7SM75_9CAUD	Peptidase C39-like domain-containing protein	Cyanophage S-RIM14	MADQRVNKEKRKQKINFYKFVGKVESQPGIVSVGNDKVVEGLNNLGSSVNGIARQFEEFKNLSAKNFLAEQKIEKDNKRRDKPALQKKKRDPFGGMVLGGIAALVAKGAGSILDLLGGMFKLFVLVPLMQWMSKEENREKLQKIIEGVISVGKFLFNVTSGIVMTTLDLIAKFTEMPFWKEILKGGLFLIALGTGFLAFKKLFGGKAIKFVVKMVFKVFKGFFKSLMWFSKKLLKLATSKGLRRGLGKLFGSKAGKALLFSGAIIGTGMALDAMNNDGVTGKDLQKAEEDITDDEKDQEAEIEGLTPKIQSQLDQLTAAFGIATTSAAGDTEAGGPAESVGTTQEAPAPTGQNVGGPQPAPEPPKNLQEYAGQQVGNIGRGVSDAIKDPRQAATNLKEG…
tr|A0A1D7SMF6|A0A1D7SMF6_9CAUD	Peptidase C39-like domain-containing protein	Cyanophage S-RIM14	MADQRVNKEKRKQKINFYKFVGKVESQPGIVSVGNDKVVEGLNNLGSSVNGIARQFEEFKNLSAKNFLAEQKIEKDNKRRDKPALQKKKRDPFGGMVLGGIAALVAKGAGSILDLLGGMFKLFVLVPLMQWMSKEENREKLQKIIEGVISVGKFLFNVTSGIVMTTLDLIAKFTEMPFWKEILKGGLFLIALGTGFLAFKKLFGGKAIKFVVKMVFKVFKGFFKSLMWFSKKLLKLATSKGLRRGLGKLFGSKAGKALLFSGAIIGTGMALDAMNNDGVTGKDLQKAEEDITDDEKDQEAEIEGLTPKIQSQLDQLTAAFGIATTSAAGDTEAGGPAESVGTTQEAPAPTGQNVGGPQPAPEPPKNLQEYAGQQVGNIGRGVSDAIKDPRQAATNLKEG…
tr|A0A1D7SN43|A0A1D7SN43_9CAUD	Phage tail lysozyme domain-containing protein	Cyanophage S-RIM14	MILPLTITAVAAAAPFLMTLPEAPPLPEEVAEVVPEPSWKCPECSVEEQYVLKELQENTKITDKNALATLMGNIKQESKFIPNICEGGARVSYIECKSGGYGLIQWTSIGRYKGLGNFCARFSCDPSSLEGQTRWMINEPIFQRVLPEFEGHGDTIPQYMTHAYYWLGWGIKGNREVYAYDYESKLTWV
tr|A0A1D7SNI0|A0A1D7SNI0_9CAUD	Phage tail lysozyme domain-containing protein	Cyanophage S-RIM12	MKSMSYPIIAAAVAVAAPFLMTLPEAPPEVVSIPVVESEWKCPDCTTEEQYVLAKLQEKTKITDKNALATLMGNIKQESKFIPNICEGGARVSYTECKSGGFGLIQWTSIGRYKGLGNFCAKYGCDPSSLEGQTRYMINEPIFQRVLPEFEGSGQSISQYMVPAYYWLGWGIKGNREVYAYDYESKLTWV
tr|A0A1D7SPT1|A0A1D7SPT1_9CAUD	Phage tail lysozyme domain-containing protein	Cyanophage S-RIM12	MKSMSYPIIAAAVAVAAPFLMTLPEAPPLPEGVAEVVEPEPEPSWQCPTCSVEEQYVLAKLQEKTKITDKNALATLMGNIKQESKFIPNICEGGARVSYTECKSGGFGLIQWTSIGRYKGLGNFCAKYGCDPSSLEGQTRYMINEPIFQRVLPEFEGSGQSISQYMVPAYYWLGWGIKGNREVYAYDYESKLTWV
tr|A0A1D7SQI7|A0A1D7SQI7_9CAUD	Phage tail lysozyme domain-containing protein	Cyanophage S-RIM12 isolate RW_01_0310	MKSMSYPIIAAAVAVAAPFLMTLPEAPPEVVSIPVVESEWKCPDCTTEEQYVLAKLQEKTKITDKNALATIMGNIKQESKFISNICEGGARVSYTECKSGGFGLIQWTSIGRYKGLGNFCARFSCDPSSLEGQTRYMINEPIFQRVLPEFEGSGQSISQYMVPAYYWLGWGIKGNREVYAYDYESKLTWV
tr|A0A1D7SWZ7|A0A1D7SWZ7_9CAUD	Phage tail lysozyme domain-containing protein	Cyanophage S-RIM12	MKSMSYPIIAAAVAVAAPFLMTLPEAPPEVVSIPVVESEWKCPDCTTEEQYVLAKLQEKTKITDKNALATIMGNIKQESKFISNICEGGARVSYTECKSGGFGLIQWTSIGRYKGLGNFCARFSCDPSSLEGQVRWMINEPIFQRYLPEFEGSGQSISQYMVPAYYWLGWGIKGNREVYAYDYESKLTWV
tr|A0A1D8EPE3|A0A1D8EPE3_9CAUD	Lysin A	Mycobacterium phage Zakai	MALLGQLTSTSSFEDVAEAIIKEAVRRGYDRVGQVAVTADGIQESWLKPGAKSANGLWWGIYQQDASYTDRDNPNANIKQFFDRLDVKRKSAGASPDIWLNIFWLQQRPGEKSADIAYANGRKAYLTEIKSRAALAETLVNKYGGEPVPDNRPDFNEYAIWSQNYSSRGGVKPTMFLLHTQEGDGNADSLAKYFTPASGVSYHYTISKGANDDGVTVVDCVDTDYSAWSVGNANSISINLCFAGSRASWSRADWLSKAGRAIDVAAYLAVQDAEKYGFSTLVVPPPYSNGRPGISDHRWVTDVFGWGTHTDVGPNFPWDVLAASVAKYSGVTTTPPAPEFTYPSTDVMIREIWEQLRGPQGKGWPQLGKNAKGESLTLVDAIAEIKAAA
tr|A0A1D8EQH5|A0A1D8EQH5_9CAUD	Lysozyme	Escherichia phage ESCO5	MAKVVDEFDMLRVDEGLKLTVYQDHLGYWTVGIGHLLTKIKDKAKAIQILDNLLGRKTNGVITEKEARQIFADDVAKVKRDIKNSAILSPIYDKVSDTRKLGIINMVFQLGLKGAEGFQNSLTLISNAYYTQAGKNMRKSRWYSQTPNRAERVIKVLTSGTLDAYN
tr|A0A1D8ERN4|A0A1D8ERN4_9CAUD	Lysin A	Mycobacterium phage MitKao	MARMPRYMPLRAGTYTLSSGFGPRWGSQHRGLDFAAKDGTPIYAAQGGTVAYIGRADGFGQWIVIDHPAADGSGTTVYGHMWDAFATGLRQGQRVEAGQLIAYVGTNGQSTGPHLHFEVHPTVWRQGSQIDPKPWLANALNPGDPAPAPEPAPAPPKGGTLAKLTDPFTGELWSPNRYHPRGLGDPRWIVVHTQEGGRTARDLAAYLAQKSSQVSYHVVVDDREVLKVVAEGDAPWAAAGANKYAFHICMAGSYASWSRNKWLDVDTSDGKNEDLQLTKTAHVIAWWCDKYGIPPVWIGGRNIPPWGLDGVCGHGDLGAWGGGHTDPGPNFPRDELMRRVNQFLAGTELPPLPTPPPVTVPGTKPDQYGDWMLYRGNPRNDADRVRRVQRRLKAAYRSY…
tr|A0A1D8ES60|A0A1D8ES60_9CAUD	Putative endolysin	Klebsiella phage KP-Rio/2015	MSLRTKVIAALTGATMLGGAITGVVQHNEGLSLTAYKDSAGVPTICYGETKGVKMGQKATLSDCQKQLIESAGEHAKALDGLPMQLSDVALVGSIDFIYNVGVAGFNGSAVKLHLKRLDYAAAAESVLGWRYISKYQQKSPGTGWVYKGRNRWTFDCSQYINGQRNRVCWGLWERRQWQSKAIGNQYKNVNAAVAALKNIGG
tr|A0A1D8ET80|A0A1D8ET80_9CAUD	Endolysin	Propionibacterium phage Anatole	MDWTNLNADVTKLMNVHFTPGREGHTIDKIVIHHNGGNLSIDQIWNVWQDREASAHYQVQSDGRIGQLVNDWDTAWHAGDWDANLTSIGIEHADDSTDPWHVSDAAVDAGAHLVAALCRGYNLGRPEWMRNVFPHSHFSATSCPASLAENQRADYMARAQAYFDGAPVTGRSSVPAPAPAPAGIHVDLPAWTLPAGNFYGSIDGGEDSHGGYYEGERPAIAAIQRWLIRHGYAGAVDDSWADGLYEQPTVDAVTRFQRAERPNSTDRWGEVWADDLATMAANNG
tr|A0A1D8ETE4|A0A1D8ETE4_9CAUD	Endolysin	Propionibacterium phage B3	MDWTNLNADVTKLMNVHFTPGREGHTIDKIVIHHNGGNLSIDQIWNVWQDREASAHYQVQSDGRIGQLVNDWDTAWHAGDWDANLTSIGIEHADDSTDPWHVSDAAVDAGAHLVAALCRGYNLGRPEWMRNVFPHSHFSATSCPASLAENQRADYMSRAQAYYDGTSVAAAPAAPSAPAGIHVDLPSWTLPAGHFYGLVSGGEDSHGGYYEAERPAIRQIQLWLIRHGYAGAVPDSWADGIYEQPTADAVAAFQRAERPNSTDRWGEVWADDLATMAANNG
tr|A0A1D8ETP4|A0A1D8ETP4_9CAUD	lysozyme	Propionibacterium phage Doucette	MDRGIDVSSYQAPDGGLLEGMSFCIIKATEGTGYVNPNRAQWYKVATDRGVTTGAYHFMRGGDPAQQADYFLANLPGDVDWLALDVEDAGDGLSWAGRVGFILAWTDRAKATGKPTLVYASRSWANALWGAASSDERARLAQLPLWVADYTRRPGEYSGPWPGGWPIAMHQYTSAPIDKNVLLTDDLQGGDDMPLSTDDLRNIATAVWGGGGAASPMYADRLDGHQEYPETALFSLQQRLGARFGELSGKIDGLAEALKQVQGGNGVDADAIRAAAAEGAKAGVQAMIDTATVNLEAK
tr|A0A1D8ETQ2|A0A1D8ETQ2_9CAUD	lysozyme	Propionibacterium phage B22	MDRGIDVSSYQAPDGGLLEGMSFCIIKATEGTGYVNPNRTQWYKVATDRGVTTGAYHFMRGGDPVAQADYFLAHLPGDVDWLALDVEDPSDGLSWAGRVSFILAWTDRVKATGKPTLVYCSRSWANALLGAASSDERARLAQLPLWMADYTQRPGEYSGPWPGGWPIAIHQYTSAPIDKNVLLTDDLQGGDDMPLSTDDLRNIATAVWGGGGAASPMYADRLDGHQEYPETALFSLQQRLGARFGELSGKIDGLAEALKQVQGGNGVDADAIRAAAAEGAKAGVQAMIDTATVNLEAK
tr|A0A1D8EUA5|A0A1D8EUA5_9CAUD	Endolysin	Propionibacterium phage G4	MSYEFITSYNSPNHEGPVVPNPASLCVVHWWGAPSGQTFEGTISWLCNPASQVSAHAVATAGRVACIVDYPDRSWANGNDWANDNSITVECDPNNIDGTIDTLVEWLADMVRQNNLTADFQLKGHRDFYATECPGDYYPRLAEIRQRVADNLGGGSGQAPAPSAPAGIHVDLPSWTLPTGHFYGLVSGGEDSHGGFYEGERPAIRQIQLWLIRHGYAGAVPDSWADGIYEQPTADAVAAFQHAERPNSTDRWGEVWADDLATMAANN
tr|A0A1D8EUB7|A0A1D8EUB7_9CAUD	Lysin A	Mycobacterium phage Stasia	MARRLFRGRQFSENGWPYVDQGSCTWDEVVPGVWLQIQNGAPFTIMRAFARDFHAHVEPLRDYDSACWTQDNSVDTSNHPGGTGMDLNWNGADQKTFRYGITKERAYPGDKARKLDELLAFYEDVIYCGGYWSIRDWMHFQMGYGTYDSKADRPTQKTLDFIARKIRPDGFSTFNRGGGGSSTESAAAVLARATGVTLTKAQSILPAVRDGLIQSECTTVPRIAMWLAQCGHESAHFEATEEYQNGPMDQERWIYKGRTWIQLTWRSAYEGFGKWCHARGLVTDPMVFVNNPRSLADLKWAGLGAAYYWTTTVRSTRKYPTLNQASDARDVLVATQIINGGTNGLTDRQNRYNRAIAVGDALLQIVQEEDGFLSALNPAEQRELLDLMRWVAAPEYGEL…
tr|A0A1D8EUN9|A0A1D8EUN9_9CAUD	Lysin A	Mycobacterium phage Isiphiwo	MALGEPMENGWPECDLSDCDYATVPGTPLRLPFRKGHPFIILQAFLRDLNEFVEPLMNARGVTDEGSWTDNNSVYTSNHKGATAFDYNWSDHPMGNALAGWHGSVLISGEQEPAVRELLRYYTYRGIQLVWWGNDWYSPKDSMHFQMGYDTVNNPGIVQEFIDKFIRPDGYSKYRRDGSSGPVELTVPLTQLANGRWTSPSPAWAHLITRESGGNPTIIQQIHDVNSGGNEAEGLFQITPKTWKAYNGTEFAPSARFATPQQQGIVAARIITRNPSGSDWGAGLPGREDAKQLLAGLVPTQTTNDPWEELMAMEVESFSIYATPGEPKIPVHVMIQSLDAHGPHEPYVEKQARLGDRDAISRVARTAAGKGKYGNAPGPVKQASQVLKELEDAGVLAEY…
tr|A0A1D8EV63|A0A1D8EV63_9CAUD	Lysin A	Mycobacterium phage Kalpine	MTAVVTRQRAQWVHDMARARNGLPYAYGGAFSEDPRRSTDCSGLVLQTAAWYMGRTDWSGNRYGSTESFRLDHKIVYDLGFKRMPAGGPSALPFKPVMLVGLMHGGGGENSHTACTLMTMDIPGGPVKMSDRGVDWESHGGGGVDLYDDARAWNDPLFHDFWYLDAKLEDAPTNGAPGELTVPLTALPNNRWTSPSPAWAHLINRESGGNPTIIQQIIDVNSGGNEAEGLFQITPRTWKAHNGTQFAPSPRLATPHQQAIVAARIFTRNPSGSDWGAGLPGREDPKQLAAGLVPIQGEEDFLSALTPDEQRELLNLMRWVAAPEYGELRKMFQNEDMYRENNDRRRTFAGAVLDARTFGWEDRVEKSAERGELWAIDLVVRAARGTLAGVTRPGANAPD…
tr|A0A1D8EVX2|A0A1D8EVX2_9CAUD	Lysin A	Mycobacterium phage Terror	MDDRDMADRFFPMRDGSYTLSSGFGARWGTQHRGLDFAAKDGTPIYAAQAGTVAYIGPADGFGQWIVIDHPAAAGAGTTVYGHMWNAFATGLRAGDRVAAGQLIAYVGANGQSTGPHLHFEVHPTVWRQGSQIDPLPWLRGARNPGDAPAPATPAPGGNTVGDPVWLLDALRPAVDKLVEYPGWRQRGHGDFKDIRGVMVHHTGGPATAASIANGRPDLTGPLANLHIARDGTVTIVAVGVCWHAGAGSWSWLPANMGNWHLIGIECEWPYGEQGITERNASSVEWKRPQIIAIRNVCAALLSWMRFGTDRLLGHKDYAGPAQGKWDPGNMDMTWLRGEVRKDMDGFVFPGEDGPRPIPFPTTPAPTDPLPPKPAPSYAGVLLHRGMSGPAVSRLQTLL…
tr|A0A1D8EW81|A0A1D8EW81_9CAUD	Lysin A	Mycobacterium phage BabyRay	MTERVLPYDRNIVPQETGWWCGPAATQVVLNSRGIIVPEATLANEIEQIENPGRGDDRDGTDYVGLIERVLDRRVPQAGYTSVYMPNDPPTAAQREALWQNIVRSINAGYGVIMNWVAPPSNKPRGVKGSPNPRYSGGTTYHYVACMGYDDTPGARALWIADSGFQPFNYWISFDQAATLIPPKGYAYAATAAPAPAPAPAPVDAAPILARAAGISEAKAREILPTFRDGLRLAECNNVPRIAMAIAQWGHESDNFNATQEYDHGRNHGDPNEVTDRWTYKGRTWIQITWRGNYERFSRWCFDRKLVPTPTYFVDNPRALADVRWAGIGAAWYWTVERPSINRLCDERNLTEVTRLINGGTSWEAPTWMKHRKERYDRALAVGDDLLKLLHGEEEGFLS…
tr|A0A1D8EWA4|A0A1D8EWA4_9CAUD	Lysin A	Mycobacterium phage Margo	MTERVLPYDRSIVPQETGWWCGPAATQVVLNSRGIIVPEATLAAEIEAIENPGRGDDRDGTDYVGLIEQVLDRRVPQAKYTSVYLTNDPPTAAQRETLWQNIVRSINAGYGVVMNWVAPPSNKPRGVKGSVSPRYSGGTTYHYVACMGYDDTPSARAVWIADSGFQPQGYWISFDQCATLIPPKGYAYAAAEAAAPAPAPAPAPVDAAPILARAAGISEAKAREILPTFRDGLRLAECNNVPRIAMAVAQWGHESDNFNATQEYDHGRKHGDPNEVSDRWKYKGRTWIQITWRGNYERFSRWCYDRKLVSTPTYFVDNPTALADVRWAGIGAAWYWTVERPTINRLCDERNLTEVTRLINGGTSWEAPTWMKHRKERYDRALAVGDDLLKLLNGEEEGF…
tr|A0A1D8EX27|A0A1D8EX27_9CAUD	Lysin A	Mycobacterium phage Tortellini	MAEKLLPYDRSIVPQETGYWCGPAATQVVLNSRGIIKAESDLARQIGTTTRGTDYVGLIERVLDAIVPDARYTSVYIENDPPTSAQKETLWRNLVASINAGYGVVMNWVAPPSNKPRGVKGSVSPSYSGGTTYHYVAAMGYDDNPAARAVWIADSGFRPYGYWVSFDQAASLIPPKGYCYAAAALGAPATPSAPVPDTQLSTKDRHALTIMRKGQEMGITPRGIKIALAVALVESNITIYANPKVPESMAIPHEAVGNDGRSVGIFQQQVVWGNGAWWWGDAATCMDPASSAALFYDRLRTLDYNNTSRSPGSYAQTVQQSAYPTRYDERFAEAEQLYNRLISHVAPTDPLEELLMSNLKVPSLSIYATPGEPDVPIVDMIRALDAHGDHESYVERQAL…
tr|A0A1D8EXR4|A0A1D8EXR4_9CAUD	Lysin A	Mycobacterium phage Kersh	MTTKDQVAQITIAEAKARSYTRSECLAIMSTFYQESGWNDTIWDPTHTTYGIAQQDGSYPHRFDGAAAQIKGFFDKLDVWRAKPGASTDIWLNICWMQQAPNWPSADYWYANGRRAYLTEIKSRITTVTPYLDKYWPADGGTAVPDEPRPDFNEFPIWSNNNSARSGKPTMFLIHTQEGGGGDAAAENLAKWFQNSNGVSYHYTISQASDGGVTVVDCVDTDRAAWSVGNANSISINLCFAGSRASWMRDQWMKQSNAIDVAAYLAVQDAKKYGFTPLVVPPPYTNGRPGISDHRWVTDVFKWGTHTDVGDWFPWDYFTERVNHWAAGGKTEPEPPKVKRFPDDWTDRELAVETLRQQRGYALDGWPQLGGRTVVDALGAIGEKLGVEGCYDVKGKS
tr|A0A1D8EY32|A0A1D8EY32_9CAUD	Lysin A	Mycobacterium phage Qobbit	MVTRANVEATKAFIRARLGNTYVYGGALSEDVRRGTDCSEVWQTVLEMVHGRWVQGRQAEGATTESYRYIPVGGVGPFGTIRVNHWRDIPANAAARIAFHHGPGGGANSHMWGELDGMRIESGGSKGLVTGDRALAVESTYATAWAYLPGPIGGTASLGIGSTGPAVITLQAKLNTRGAGLEVDGEFGPLTAAAVTRAQQELHVVGDPPGVAGEATLRALGLLGDDGAIPAQPDTLSAEYLAQATGLSVAKAQQILPTMREGAKLAEATNVNRLAMFYAQTGHESAGFNATEEYASGAAYEGRTDLGNVVAGDGVRFKGRTWIQITGRHNYGEFSKWAFSKGLVDSPTYFVDRPQELSDIRWAGIGAAWYWTVARPDINALSDRRDLDTVTRRINGGLN…
tr|A0A1D8EYF9|A0A1D8EYF9_9CAUD	Lysin A	Mycobacterium phage Fortunato	MSFIRSKFAPRALLTVDQWIAIFAAVADELNMPDKRGAVICAAMCAFQEAGADLQDGNGRQIWIPGNMADPCYADDPDAYPHDSEGNDGQSTGPFQQQMNQPGKAPWGWGGNYGDCAGTRKRMDPWDSTRMFFGWPGSGLRDKGYDASTAQRANDSIQRVQGSGVPNAYAQWWGLANAAYDRYLGNPIPAPPSPGGSSSGAPALTPNPAWRGDPLFLPQLLRAFGVSVTTYTDADGIRWDERGHGDFGKISWVLWHHTGSVNETDNGIAHHPALGLAANMLIHPDGHVVLTGSGIAWHGGIGVYPGIPEDGINQISIGIECSYGPDRDGRYTLPWPEAQMNAMIAVGGAISWFLGDTLPPSHQIAHKEWAGADNPLGVNKQGKPDPGNLDMTWFRAQIA…
tr|A0A1D8EZP6|A0A1D8EZP6_9CAUD	Lysin A	Mycobacterium phage Jerm	MARRLFRGRRFSENGWPYVDQGSCTWFDVAEGVSMQIQNGPPLAILGAFARDYHAYVEPMFDPDCCCWTQDNSVDTSNHPGGTAFDARWNKHPFQKRGTFTPAQVKVIQELLDFYEGTVFWAGVDWKEGGWGSPIDEMHWQMGYNTYDQKADRPQQWVLDFISRKIRPDGFSTFRRGTTPATPPASPGEMTVPLTALPNGRWTSPSPAWAHLIMRESSGNPTIIQQIHDVNSGGNEAEGLFQITPRTWRAHNGTQFAPSARFATPQQQAIVAARIFTRNPSGSDWGAGLPGREDPRQLAAGLVPTQTQGEEDFLSALNPDEQRLLFDKTLQVWGALFNQVESKSGYRNPGGTSDPANMWAVKDYVSNIDGFIHEDFVEDQAKKGNLTELARVVRAARGQ…
tr|A0A1D8KHT8|A0A1D8KHT8_9CAUD	Phage tail lysozyme domain-containing protein	Synechococcus phage S-CAM1	MKHMTIASLVGASVAATAALAAGFTFPPQQVPPTTEEDVVEIPVIPHVPSWKCEDCTPQEQYVLEQLQEHTRITDRNALATILGNIKQESKFIPNICEGGARVSYGDCYSGGYGLIQWTSVGRYNNLGNFCDKYGCDPSSLEGQTRYMINENIFQRYLPEFEGSGKTVRQYMVPAYYWLGWGIEGARETYAYDYTRRLTLS
tr|A0A1D8KJ75|A0A1D8KJ75_9CAUD	Phage tail lysozyme domain-containing protein	Synechococcus phage S-CAM3	MKMMTSLAAIGAATITLFGTYGLVTGPEPVAIAPDQVEIPVDPYVPSWKCEDCTPEEQYVLEQLQEHTRITDRNALATILGNIKQESKFIPNICEGGARVSYGDCLRGGYGLVQWTSVGRYNNLGRFCNKYECDPSSLEGQTRYMINENIFQRYLPEFEGSGRTVHQYMVPAYYWLGWGIKGNRETYAYDYTRRLKLS
tr|A0A1D8KN94|A0A1D8KN94_9CAUD	Phage tail lysozyme domain-containing protein	Synechococcus phage S-CAM8	MSYPIIAAAVAVAAPFLMTLPEAPPLPEGVAEGVAEVVEPDPSWQCPTCSVEEQYVLKELQEHTKITDKNALATLMGNIKQESKFIPNICEGGARVSYENCLSGGYGLIQWTSIGRYKGLGTFCNKFSCDPSSLEGQVRWMINEPIFQRHLPEFEGRGQTISQYMVPAYYWLGWGIKGNREVYAWDYESKLTWV
tr|A0A1D8KNU5|A0A1D8KNU5_9CAUD	Phage tail lysozyme domain-containing protein	Synechococcus phage S-CAM9	MFWPFTPPPQPPTPVPIPVEQFKPQWECPSCSPNEKHVLKTLQEKTNIKSVNALASILGNIKQESNFHPNICEGGARVNYNQCHSGGYGLIQWTSVNRYLGLGSFANKYGCDPSTIECQTRYMINEDQFQKQLPMFEGNFTVAQYMVPCYYWLGWGIKGNREVYAYDYSKRLVKTSLKVV
tr|A0A1D8KS26|A0A1D8KS26_9CAUD	Phage tail lysozyme domain-containing protein	Synechococcus phage S-CAM22	MRIMSIPVIAAALGTALTVPFLMAPTKVAAPDTEVTPIAVEPYKATWKCEDCTPEENYILEQLQIHTRITDRNALATIMGNIKQESKFIPNICEGGARVNYEDCHVGGYGLIQWTSIGRYNNLGKFCNNFGCDPSTLEGQTRYMINESTFQRYLPEFEGNGKTVRQYMVPAYYWLGWGIKGNREVYAYDYTTKLVYS
tr|A0A1D8KS75|A0A1D8KS75_9CAUD	Phage tail lysozyme domain-containing protein	Synechococcus phage S-WAM1	MGNIKQESNFLPDICEGGARVKYNQCHTGGYGLIQWTSTRRYIGLGRFANKYGGDPSTLPTQLRYMVNEAQWTQYELILKGEGQSIKHYMHHAWYWLGWGIHGNRTKYAFNYLNKFQVVVPDVNRNVANSVSS
tr|A0A1D8KTG5|A0A1D8KTG5_9CAUD	Phage tail lysozyme domain-containing protein	Synechococcus phage S-WAM2	MIKRLLPIALATSIPAACAYPSISEIKNPPAVDVAVNVEKAVPIEVVKKEWKCPGCNTNEKYVLQKLQEKTKISDRNALATIMGNIKSESNFHPNICEGGARVPYNRCYSGGYGLIQWTSVGRYRNLGKFATKYGYDPSSLEGQTAYMINESVFQRYLPEFEGNGKTVDQYMVAAYYWLGWGIKGYRQQYAYDYTKKLIWA
tr|A0A1D8KU23|A0A1D8KU23_9CAUD	Phage tail lysozyme domain-containing protein	Synechococcus phage S-CAM7	MRVHMLLFICSLIEPWCVEGVVPPIKCRILLLNLKLFTQFAAVATSLTLSSLATSTVPQLPAMAVETEEKATVVEAEPVVETETRWVLPTANHAETKVLNALQDRGIEDRNALATVMGNIKQESKFNSNICEGGARVSYHGCRSGGYGLIQWTSIGRYRGLGSHAYRIGMDPSTVDAQISFLFTERQWRGIEPSLKTNGQSIGFYMGKTYYWLGWGIHGNRTTYAYQYASRLTSIEVPVT
tr|A0A1D8KUP8|A0A1D8KUP8_9CAUD	Phage tail lysozyme domain-containing protein	Synechococcus phage S-CAM7	MKLFTQFAAVATSLTLSSLATSTVPQLPAMAVETEEKATVVEAEPVVETETRWVLPTANHAETKVLNALQDRGIEDRNALATVMGNIKQESKFNSNICEGGARVSYHGCRSGGYGLIQWTSIGRYRGLGSHAYRIGMDPSTVDAQISFLFTERQWRGIEPSLKTNGQSIGFYMGKTYYWLGWGIHGNRTTYAYQYASRLTSIEVPVT
tr|A0A1D8KUS6|A0A1D8KUS6_9CAUD	Lysozyme	Synechococcus phage S-CAM7	MNDNQRGALLSFAYNLGAHFYGSAGFSTISRVLREKEWNKVPDALYLYRNPGTSVEVGLTRRRIAEGDLWKS
tr|A0A1D9C9S9|A0A1D9C9S9_9CAUD	Peptidase M15A C-terminal domain-containing protein	Salinivibrio phage SMHB1	MTVTIDQFKNRWPNFLPKEFACKCGKCGEASGLKMDAYTLDKLQTVREEMGIPFIITSGYRCANHPAEAKKKQPGTHNMGKAVDIAVRGNEALQLIAVAQCYGFTGIGVAQKGGGRFIHLDDAQAAPRRPRPHIWSY
tr|A0A1D9CAJ8|A0A1D9CAJ8_9CAUD	Lysin A	Mycobacterium phage Watson	MTEKVLPYDRAIVPQETGWWCGPAATQVVLNSRGIIVPEATLAAEIEAIENPGRGDDRDGTDYVGLIEQVLDRRVPAARYTSVYLTNDPPTQAQKDRLWEHIVRSINAGYGVVMNWVAPPSNKPRGVKGSVSPRYSGGTTYHYVACMGYDDTPGARAVWVADSGFQPQGYWISFDQCATLIPPKGYAYADAAPAAPAPAPTPVVDAAPILARAAGISEAKAREILPTMRDGLKQADCTTVNRIAMFIAQTGHESDDFRATEEYANGPLDQERWIYKGRTWIQITWREHYARFGKWCFDRGLVTDPDVFVKNPRALADLKWAGIGAAWYWTVERPDINALCDRRDIETVSRRINGTNPNTGRANHIEERIARWNRALAVGDDLLQLIREEEDGFLSALTP…
tr|A0A1G4GQA5|A0A1G4GQA5_9CAUD	T4-like phage protein, T4 GC1559	Klebsiella phage PMBT1	MKKIIIAASIFLCSFSGNAATDPLGDFIADLPTHQLPLQKATVKPSANKNSPSYIKDLDNITPKQKEVLEYAYRVGHNYDLKTAKPVEKDKAKRLGYHLAAIAWIESRACENVGKGKKGHHAYGCWQVTASSASARMDKSYPKRVVIKKLETLQGGSKYAIYELEYWLDYHKGDLKKALASYNAGFKYTKKEARDYARMVNTTAKLLEEKQII
tr|A0A1G5SA77|A0A1G5SA77_9CAUD	N-acetylmuramoyl-L-alanine amidase	Enterococcus phage VFW	MKASKLFMAIAGTLMIGLGFGAVDKAEAADYTINNEFNLAPGEGAGYAASPNYIILHETANETATGRNEATYMKRNWFNAYTTDIIGDGGIDYRVGQWGIVSWGAGNANPYAPVQIELQHTHDPALFKKNYKAYISLARDAAKYFGIPLTLDQPGNGIKTHKWVSDNIWGDHQDPYGYLAEMGISKAQLAQDLANGVSSDSTANVPSKPDQPAKPNKPRYKVGDNVRFTTIYKNPDAPIGQHINADTLWTQVGTITKKLDGRKNLYEIRNSGKLLGYANDGDIAEIWNPNKPAAPSQNTATIYPAYGTFTTSIQLPVSGDVDPNSPALDYYNAGMSFTYDGYVVANGYVWLTYINYGGGRSYVAIGPNDNNPANTWGWGF
tr|A0A1I9KK58|A0A1I9KK58_9CAUD	lysozyme	Lactobacillus phage SA-C12	MKNKVKRTLYGSMTALALGAFGATALPQTAKAANTSDGAVVKKVVDISEWQGAVTYQKALALKSETSFVIVRVQYGSNYQDVQYKNTIANLEKAGTPYGVYSYSRYINAADAKQEAKDLHSRAPHAKFFANDAEEMTTTSGSYSSAVSAWGSEMQSLTKRPVILYSGSYFYNNYIGSMSNYDGFWEANYSNHYLKDPALWQHTDSSYSTSLSLAVDTNKVITSKHPVKWWIGDNAANKQDVTKYYVGGYKVGDKVKINSSVAKWDAGDTKTPISSSVLHKTYTVGQVKQVTEGKSNQMLLLKSGNTAVGWTLAEHVTKQGSSSKSASGNKASSQTYNQNGTFYPNTTLNVRSGAGTGYSKVATYFSGESVQYNQVIIKSDYVWARYLRSNGYYGYIALG…
tr|A0A1I9L2C4|A0A1I9L2C4_9CAUD	Lysozyme	Xanthomonas phage XAJ24	MNQQQDRGSNKGLFGLVGGIFIGISATLLSFTQGHEGVRYSAYLDTGGVATICYGHTTGVTMGMTATKAQCDKWLIQDLQIAQQGVRKHLKVPVNRNQIDAYTDFVFNVGEGAFANSTMLRKANAGDRSGSCAEFLRWVYVGKLDCRLSSSRCSGIPKRRDAEYTLCLRPNNEVIAPWKPQLK
tr|A0A1I9L2K1|A0A1I9L2K1_9CAUD	Lysozyme	Xanthomonas phage XAJ2	MSATPSNIEDQLRRDEGEKLSVYQDSLGFYTIGIGVLIDARKGGGITKEESSYLFQNRLKQKEADLAKRWPHYSKLDPVRKAVLLNMSYQMGVDGVLGFRNTLQMIETGRYEQAAAGMLNSKWAVQTPARAKRLSEQMRTGKWQ
tr|A0A1I9S3V7|A0A1I9S3V7_9CAUD	Lysin A	Mycobacterium phage DarthPhader	MARPDSENGWRPPWVGQDMLQWADIPGAPGVSMQFLKGWPLAIMRAFAADFHAYIQPLRDADCACYTPTNSVSTSNHLNGTAMDLRWESHPFHVKGTFTADQMRTLRELLAFYEETIYWGGDWKNPIDEMHFQMGYDTWNNPHTGDFILRKIRPDGFSTFRRGDTPTPAAEDPAWVLQKATGLSYARASEILPAVTAGLLASGCTNSARIAMWLAQVGHESVSFKYTEEIAKNGRYAPYIGRTWIQITWDYNYRAFSQWCFERGLVPTSDYFVRDYLALADLRWAGLGAAWYWTVARTQLNALSDARDLNAVTKAINGGYNGLSDRQTRYNLANTMGDLLLRLIDAETGDDMAQVPQEQWDAVFRELTQRHPSRSALRKPGEGLVDTWAGMSLNSDGNI…
tr|A0A1I9S4G4|A0A1I9S4G4_9CAUD	Lysin A	Mycobacterium phage DrHayes	MEKVLPYDRSVVPQETGYWCGPAATQIVLNSRGLIVSEATLAREIGTTVRGTDYVGLIERILDLRVPDARYTSVYIENDPPTSDQRETLWRNLKRSIDAGYGVVMNWVAPPSNKPRGVKGSESPRYSGGTTYHYVAAMGYDDNPAARAVWIADSGFQPQGYWISFDQCASLIPPKGYAFADVDHPDGPEAPVDTDAQAADALMRLMGGSLPFARYQALLPAVQQCLDECECTTEARIAMWGAQVGHESVGLKYMSELWGPTAAQQGYEGRADLGNTQPGDGYRFRGAGPIQVTGRHNFTVLSQWAYGKGLVPTPTYFVDNPDELRGDRYGFVGVVWYWTTQRPMNDAADARDLVRATQYVNGGQNGIDDRRTRYNGALAMGADLLKIVNGGDDFMSALT…
tr|A0A1I9S548|A0A1I9S548_9CAUD	Endolysin	Bacillus phage BJ4	MNINTQYLVTDPDRLEVIGPYPLNPTEITFHNTYNDASASAEVRNVRNNSTGTSFHTAVDDFEVQQVIPFNRNAWHAGDGNGAGNRNSIGVEICYSMSGGERYRKAELNAIEHISDLMVRFNIPISKVKTHQERNGKYCPHRMLDEGRVGWFKAECERRANEKRNGGGGTPTPEPKPVPKPDPAPKPPSGDYDSSWFTKETGTFVTNTAIKLRTAPFTSAGVIATLPAGSTVNYNGFGIEYDGYVWIRQPRSNGYGYLATGESKGGKRVNYWGTFK
tr|A0A1I9S5W9|A0A1I9S5W9_9CAUD	N-acetylmuramoyl-L-alanine amidase	Bacillus phage QCM8	MGTYNVHGGHNSIVQGANWGARKEHVMDRQVKDALISKLRSLGHTVYDCTDETGSTQSANLRNIVAKCNAHRVDLDISLHLNAYNGSANGVEVCYYDQQALAAKVSKQLSDDIGWSNRGAKPRTDLYVLNSTSAPAILIELGFIDNEGDMGKWNVDKIADSICYAITGQRTGSTGGNTGGGSTGGSTGGGYDSSWFTPQNGVFTANTTIKVRSEPSVNATHLRTLYSGGTYKYTSFGMEKDGYVWIKGADGTYVATGETRDGKRISYWGSFE
tr|A0A1I9S6P5|A0A1I9S6P5_9CAUD	Lytic transglycosylase	Bacillus phage QCM11	MKEGQKSIGANGKQNSMFPMDVMYITQGESGDFSHSKAKAIDYIHLTKSGVRTRRAWYYAPADMTVVNAGSAGTMWATDDEVNTPTGTKRMCYMFWHDNNHSAYPVGTKRKQGEKCGQTGTAGFATGDHLHIEVMNGAVFDKSNAVHNWDAFFINDTEIVVDFGYAWKTTDDQTGIDNGTCTPSVPVGNGTLQLNEKVNDKVRSYENQMRAECTAQGIPDATIPLLALMMVESGGAGGDPMQSSESAGLPMNTIKDPAASIRQGVKHFKESMETSKQYDCDIWTIFQQYNYGIGYARFIGSRGKKHTLELSMEYSRTVVAPSLGNTTGRTTPYVNEVSVALGVPWRYVNGGNFHYASMIQYYTTGDGAINSCGGDNTGETDKENKKLNDYIAQLLSNQV…
tr|A0A1I9S6P7|A0A1I9S6P7_9CAUD	lysozyme	Bacillus phage QCM11	MGNIVDISKWNGDINWNTAKPYIDFIIARVQDGSNYRDPRYNGYVADMKRKGIPFGSYAFCRFVSINDAKKEAQDFWERGDKSSTVWVADVEVKTMDDMRAGTQAFIDELRRLGAKKVGLYVGHHMYEPFGMSQVQSDFVWIPRYGGSKPKYPCDIWQYTETGHTPGIGKCDLNQLIGSKNLAYFTGQDDQTPKGYQYVRSGGFGSDLIGEVSTKMNELGTKGRVILNPSEGLAYIQTDVMPNEELDKITWWMDQRGWWYEYIQG
tr|A0A1I9S6X5|A0A1I9S6X5_9CAUD	Endolysin	Bacillus phage SBP8a	MNINTQYLVTDPDRLEVIGPNWMDPTEITFHNTYNDASASAEVRNVRNNSKGTSFHTAVDDFEVQQVVPFDRNAWHAGDGTYGRGNRHSIGVEICYSMSGGERYRKAELNAIEHISDLMVRFNIPISKVKTHQERNGKYCPHRMLDEGRVGWFKAECERRANEKRNGGGGTPTPEPKPEPKPDPAPKPPSGDYDSSWFTKETGTFVTNTSIKLRTAPFTSAGVIATLPAGSTVNYNGFGIEYDGYVWIRQPRSNGYGYLATGESKGGKRVNYWGTFK
tr|A0A1I9S7S4|A0A1I9S7S4_9CAUD	lysozyme	Rhodococcus phage Partridge	MAQRLWPLPRNGYELTSGFGPRWGAQHSGLDLAAPDGTPFYACQAGTVQFIGPATGYGQWLVIDSSDAEGSGCVEYGHMWNARATGLSVGDHVEAGQLIGYIGSNGQSTGPHLHITVWERGYNSARIDPEVWLASAGFPGESVAAPKPATGEPIWGIDVSNHQGNFDFAAAKAEGFMFATHKVTEATGYRDPYWARARQEMEKHFPGRWGGYVFCRTNTDPATEARYFYDAVGGDTSVPVQIDYEDTTNGGNGADLFNRVRAFQDLGFRLLPIYIPRWFWRDHMGSPDLSGLPVPIWNSHYVRGVDYASNLYTKHGEKNSAWSDMGGKPVSILQFSETAMVAGKLIDVNAFRGTEAELDELFSGQELSMSAVQEIKEYIDIRVTNPMGSDLKDVREQLA…
tr|A0A1I9SA30|A0A1I9SA30_9CAUD	Transglycosylase-like domain protein	Rhodococcus phage Weasels2	MKLHTKTIIAAVAAVSLSTGVAATANAEVTHNWDAVAQCESGGNWAINTGNGYYGGLQFSASTWSGYGGGEYAPTANQATREQQIIIAERTLASQGIGAWPTCGPRISEPGANVTVIPPGAEGEIAVDQKPVEPEVIKVVVLPELPMLFIPENQWNLTNESLEKDRVKLEDFLNEKYEEWNKTYGPVA
tr|A0A1I9SA50|A0A1I9SA50_9CAUD	Lysin A	Rhodococcus phage Weasels2	MSYIEIWSPNKNSGTGGFKKSIIVIHTSEPGPYAPGRNPGTAANLGRYLQSASVQASYHMIVDPNGDKCRCLSNADRAWAAGPIANNEGFHICAVGWAAWSRQEWLSMPKMLDGMAEEIALWCKAEGIPAQYVVAKDLPNDIWGITTHLQTALAWRQTDHSDPGPNFPIDVLIEKVKAYMGGSVIAPVEKETAIQAKRRIADWLGKRVIDAEEFPTPDGIGRFCDYENGMIYWTPATGAQAMSNEMVDKYATVGYEKSFLGYPINDVHDLPDKAGRAQAFQNGSIYWSEKTKAQIVNGVIGNKWAASGWEKGELGFPTTDEIKLPDGVGIIQVFEKAHIYYTPASGAGIIKGLIWDEFTKQNFEKGLGYPLTDEIATANNSGVFQKFDFAQVYYKWGDA…
tr|A0A1I9SAS7|A0A1I9SAS7_9CAUD	Lysin A	Mycobacterium phage Baehexic	MTFVVTRQRAQWVHDMARARNGLPYAYGGAFTNDPRRSTDCSGLVLQTAAWYGGRTDWVGNRYGSTESFRLDHKIVYDLGFKRLPRGGVDALPFKPVMLVGLQHGGGGVNSHTACTLMTMDIPGGPVVQSVRGVDWESHGNRNGVGVDLYDNARAWNDPLFHDFWYLDAKLEDAPNAPSVMTVPLIQKANGRWGSPSPAWDHLIMRESSGDPTIIQQIHDVNSGGNEAEGLFQITPKTWRAHNGTEFAPTPRFATPHQQAIVAARIFLRNPSGSDWGAGLPGREDPKQLAAGLVPTQPQGDEDLLSALAPAEQREVLDLLRWLAAPEYGELRKLFGSRAMYRDSDDRFETLAGFVLAVDSMSYEDRVEDAAKRGEPDYLAKVVRLARGQGPGARNPDGS…
tr|A0A1I9SBF8|A0A1I9SBF8_9CAUD	Lysin A	Mycobacterium phage Held	MARMPRYMPLRAGTYTLSSGFGPRWGSQHRGLDFAAKDGTPIYAAQGGTVAYIGRADGFGQWIVIDHPAADGSGTTVYGHMWDAFATGLRQGQRVEAGQLIAYVGTNGQSTGPHLHFEVHPTVWRQGSQIDPKPWLANALNPGDPAPAPEPAPAPPKGGTLLPKLTDPFTGELWSPNRYHPRGLGDPRWIVVHTQEGGRTARDLAAYLAQKSSQVSYHVVVDDREVLKVVAEGDAPWAAAGANKYAFHICMAGSYASWSRNKWLDVDTSDGKNEDLQLTKTAHVIAWWCDKYGIPPVWIGGRNIPPWGLDGVCGHGDLGAWGGGHTDPGPNFPRDELMRRVNQFLAGTELPPLPTPPPVTVPGTKPDQYGDWMLYRGNPRNDADRVRRVQRRLKAAYRS…
tr|A0A1I9SCW9|A0A1I9SCW9_9CAUD	lysozyme	Arthrobacter phage Chocolat	MTTASQERFLSGAAGNYYDPDGVYAFQCVDTAIAYAMACYPEVNWETTFGRGNARDHYPKSNAYFDSIPNVVGDLNSFPQRGDIVVWGGDNFNPYGHIAVVLWADGYSMRVLQQNADGSARLPTQIATVGYVIPGAGGVVGWLRPKVSGTVPTPAPAPVAGRLNGIDVSMHQGTALSFAATGAQFVGIKATEGAGYTDPQYVANVAKARREGLPIIHYHFARPFAQDGNTATAEADWFLSVVRPQLGPDDILALDFEAENTHRTDWANDFLDLVHANTEKRPWLYANQSVANQAGWDAVKAKYPLWCARYPSPVIQSWSPLNAAPSVPGWNLVMWQYSQSGRLPGYGGDLDLNVFYGDMGAWQTLAAGGNWIAPVVPPVVAPPVAGSASQCIVEPGDTL…
tr|A0A1I9SD57|A0A1I9SD57_BPMB2	Lysin A	Mycobacterium phage Louie6	MTEKVLPYDRSIVTQETGWWCGPAATQVVLNSRGIIVPEATLAAEIEAIENPGRGDDRDGTDYVGLIEQVLDRRVPQARYTSVYLTNDPPTQAQKDRLWEHIVRSINAGYGVVMNWVAPPSNKPRGVKGSVSPRYSGGTTYHYVACMGYDDTPGARAVWIADSGFQPQGYWISFDQCATLIPPKGYAYADAAPAAPAPAPTPVVDAAPILARAAGISEAKAREILPTMRDGLKQADCTTVNRIAMFIAQTGHESDDFRATEEYANGPLDQERWIYKGRTWIQITWREHYARFGKWCFDRGLVTDPDVFVKNPRALADLKWAGIGAAWYWTVERPDINALCDRRDIETVSRRINGTNPNTGRANHIEERIARWNRALAVGDDLLQLIREEEEDGFLSALT…
tr|A0A1I9SDY8|A0A1I9SDY8_9CAUD	Endolysin	Arthrobacter phage Oxynfrius	MTYDLFEGHTSNNFTPGALANQVWGQGPRRVESITIHWWGNYGQEFWSVENFLCVNTKPTSAHFVVQEGLVSCIVNPDDAAWHAGNPYGNTTSIGIECRPEATDGDYQTIAELVAYLRSIYGDVPLVHHYEWQSTACPGTYDLARIDRLSRGVHVEPIKEGELTVAEMDRGIAYIRQLAYTGWVDDQGKKHPGFMLVIEENQKRIDQIPAAVAKAVWDTPINRGTAEKPVYVRALQDLANNGTDTAKILNRPATQGGEVNTEAIAQSVFDKVIAWLKR
tr|A0A1I9SE50|A0A1I9SE50_9CAUD	Endolysin	Arthrobacter phage Greenhouse	MTYDLFEGHTSNNFTPGALANQVWGQGPRRVESITIHWWGNYGQEFWSVENFLCVNTKPTSAHFVVQEGLVSCIVNPDDAAWHAGNPYGNTTSIGIECRPEATDGDYQTIAELVAYLRSIYGDVPLVHHYEWQSTACPGTYDLARIDRLSRGVHVEPIKEGELTVAEMDRGIAYIRQLAYTGWVDDQGKKHPGFMLVIEENQKRIDNIPAAVAKAVWDTPINRGTAEKPVYVRALQDLANNGTDTAKILNRPATQGGEVNTEAIAQSVFDKVIAWLKR
tr|A0A1I9SEI7|A0A1I9SEI7_9CAUD	Putative endolysin	Klebsiella phage vB_KpnP_KpV48	MSLRTKVIAALTGATMLGGAITGVVKHNEGLSLTAYKDSAGIPTICYGETKGVKMGQRATLSDCQKQLIESAGEHAKALDGLPMQLSDVALVGSIDFIYNVGVAGFNGSAVKRHLKSLDYAAAGKAVLGWRYISKYQQKSPGTGWVYKGSNRWTFDCSQYINGQRNKVCWGLWERRQWQSKAIGNQYKNVNAAVAALIK
tr|A0A1I9SEQ0|A0A1I9SEQ0_9CAUD	Lysozyme	Klebsiella phage vB_KpnS_KpV522	MGIKTRVTFAAAMAIAVAFLPKVEDTKYKVYTDIAGVSTVCEGITGPDVIKGKTYTRSECDALLAKHIQVAKRVVDSKIKVAVPDTFRASMYSFTFNAGGGAYSGSTMLKLTNQGRLYEACEQLYRWTYYRNPKTGKMEKSRGLHNRRDQEFNLCIKDLK
tr|A0A1I9SEW5|A0A1I9SEW5_9CAUD	Endolysin	Klebsiella phage vB_KpnM_KpV52	MRNPLSKQMTALLTAFAMGGTGTAVVTQTDLLNQFLNEKEGNRLTAYLDSANPPIWTICRGVTRIDGKPVTKGMRLTEKQCDLLNDKEAQKSLKWVRDNIPVKLNPVQQVGIASFCPYNIGPTKCKGSTFFKLLQKGDWKNACKQIPRWVFDGGRDCRIKSNNCSGQPIRREQEEYLCLYTLGESK
tr|A0A1I9SF63|A0A1I9SF63_9CAUD	Endolysin	Klebsiella phage vB_KpnP_KpV767	MPKVQFTKRKETSQIFVHCSATKASMDIGVREIAQWHKEQGWLAIGYHFVIRRDGTVEAGRDQDAVGSHVKGYNSTSVGVCLIGGIDAKGNPEANFTPAQMQSLRSLLVELKVQYAGAVLMAHHDVAPKACPSFDLKRWWEKNELVTSDRG
tr|A0A1I9SFB3|A0A1I9SFB3_9CAUD	Endolysin	Klebsiella phage vB_KpnP_KpV766	MPKVQFTKRKETSQIFVHCSATKPSMDIGVREITQWHKEQGWLAIGYHFVIRRDGTVEAGRDQDAVGSHVKGYNSTSVGVCLVGGIDAKGNPEANFTPAQMQSLRSLLVELKVQYAGAVLMAHHDVAPKACPSFDLKRWWEKNELVTSDRG
tr|A0A1J0GNX0|A0A1J0GNX0_9CAUD	CHAP domain-containing protein	Streptomyces phage Joe	MSAVQKVLDIAAGEVGTHEKFSGGHWVNDSKYNRWFGKIPGYSEGGYGWPWCAAFVSWVAHEAGVANLYPHTAGCESAVAWFKKAGRFSEYPAIGAQVFFGPGGGTHTGIVVAYTATTITTIEGNTNVNGSAEGDGVYRKTRQRKSSFVYGYGYPKFPEGITSADPAWASQAPKAPAKPAPVKPKPASVKPVPAPKPVKPPVVKKTQLYRLAAAVKPGCHHVQVKDIQQLLLKLGYKIPGAVTDFYGPNTEAAVAAWHERNPKYKNYGLKRDTRIGPSGYIALQKQCGRR
tr|A0A1J0GNX2|A0A1J0GNX2_9CAUD	Lysin A	Mycobacterium phage Jaan	MARRLFRGRQFSENGWPYVDQGSCTWDEVVPGVWLQIQNGIPFTVLRAFARDFNEHVEKLRDADSACWTQDNSVDTSNHPGGTGADFNWNGEDGRTFRYGITEARAYPGDKARRLRELLDFYEDNVFCGGFWDIRDWMHFQMGYGTYDSKADRPTQKVTDFVARKIRPDGWSTFKRGGGGAPAPAADAAAILARATGVTLDKAREILPTLRDGLILSECTTVPRIAMWLAQCGHESAHFNATEEYQNGPMDQERWIYKGRTWIQLTWRSSYEGFGRWCHARGLVSDPTVFVNNPRSLADLKWAGLGAAYYWTTTVRSTRKYPTLNQASDARDVLVATQIINGGTNGLEDRQNRYNRAIALGDELLQIIGEEDFLSALTPAEQRELLDLLRWGFAPEYGE…
tr|A0A1J0GQ06|A0A1J0GQ06_9CAUD	Lysin A	Mycobacterium phage SuperGrey	MSFTWFRPEGPLRTREQIAREVHAVSLARGLDELATVIALMTISTEVGTGTGDDRKWWCPANDRVPATKNYPHDSRSDDNRSSGYFQQQPGPNGEPWWGTPENMMTLPQAANTFLERLSDDYRRAANNPRLAGEFAQRVQQSAYPDRYADKWDEAWSVLRRALNETTPEEPVTENRPAYNEFPIWSANNSARSGKPTMFLIHTQEGGGGDAAAENLAKWFQNANGVSYHYTISQASDGGVTVVDCVDTDRAAWSVGNANSISINLCFAGSRASWMRDQWMKQSNAIDVAAYLAVQDAKKYGFTPLVVPPPYMNGRPGISDHRWVTDVFKWGTHTDVGDWFPWDYFTERVNHWAAGGKTEPEPPKVKRFPDDWTDREILVEILRQLRGYNLTGWPQLGGK…
tr|A0A1J0GQA6|A0A1J0GQA6_9CAUD	Transglycosylase SLT domain-containing protein	Streptomyces phage Joe	MAAGVTALTSALSLGLLGGAVLVDKVKADDPTPIHDTQPIPTVTATVTVTPKPTPTKPKPKPSETRASRSATRLQTPREIGRELAAERGWVGAEWTALEDLWTRESSWNPDAQNPTSTAYGIAQFLDSTWAGYGIAKTSDARLQIKAGLRYIAARYGTPSNALAFWLRQSPHWY
tr|A0A1J0GRX5|A0A1J0GRX5_9CAUD	Lysozyme	Shigella phage SH6	MSLKNNVIGASIGAALTLTPTLLERIEGIEYEVYYDIAGVPTVCSGITGPDVIPGKKYTKRECDALLIKHIGVAQRYVDKKVKVDIPVTMRASLYSFTFNVGTGAFGSSTMLKLINQSKHKEACNQLWRWVYYYNPKTKKREVSRGLKNRRAEEYAYCVKEL
tr|A0A1J0GUZ6|A0A1J0GUZ6_9CAUD	Putative N-acetylmuramoyl-L-alanine	Halomonas phage QHHSV-1	MLRWINAVDAIPAAPQRRTVMISAGHSDSDPGAAAHGYTEAGIVLEFRELVSNALARLGIKHMTDGQPGMNLPLRQAVQVARTQQIAVEFHCNAARPQATGTETLSQPRHYGLGAQLCHATADALGIANRGAKPEDSGQHSRLAFVSDGGGLIHELFFLTSKTDLAAYIAGKRGLAQEVARVIAEAARHAPDE
tr|A0A1J0GV68|A0A1J0GV68_9CAUD	Peptidase M15A protein	Vibrio phage vB_VspP_pVa5	MNVWPNFTDLELNCRCCGEANPNLEFVELMDIIQDMRTELGFPFAISSGYRCSDHPEEAKKKKPGQHNIAAVDIKVDRERAHQVLELAFKKGFTGIGVNQKGNARFIHLDMREFKTVWSY
tr|A0A1J0GVB9|A0A1J0GVB9_9CAUD	Lysin A	Mycobacterium phage StarStuff	MTLIVTREHAQWVHDMCRARAGNRYGYGGAFTLNPRDTTDCSGLVLQTAAWYGGRKDWVGNRYGSTESFRLDHKIVYDLGFKRLPPGGVAALGFTPVMLVGLQHGGGGRYSHTACTLMTMDIPGGPVKVSQRGVDWESRGEVNGVGVFLYDGARAWNDPLFHDFWYLDAKLEDGPTQSVDAAEILARATGLAYNRAVALLPAVRDGLIQADCTNPNRIAMWLAQIGHESDDFKATAEYASGDAYDTRTDLGNTPEVDGDGRLYKGRSWIMITGKDNYRDFSRWAHGRGLVPTPDYFVVHPLELSELRWAGIGAAWYWTVERPDINALSDRRDLETVTRRINGGLTNLDDRRRRYNLALAVGDQLLTLIGDDDELADPTIQRFIREIHGALFNTVVTQSP…
tr|A0A1J0GVQ7|A0A1J0GVQ7_9CAUD	Lysozyme	Pseudoalteromonas phage PHS3	MNKTKLAEQLKKHEGLKLKPYTDTVGKLTLGIGRNLEDKGITEQEALFMLNNDVDYFYKKLTKALPWVKNLDDARQNVLINMAFNLGVNGLLSFKNMLNAVATCRFLLASEEMLNSKWAKQVGNRAVELSEQMRTGEF
tr|A0A1J0GVU1|A0A1J0GVU1_9CAUD	Glycoside hydrolase	Streptomyces phage BRock	MSVNHGKKSAALVGIGLAAVMGAGLMTAPDADAATLTTRAKAFNVAKAQIGDWYQWGAAGPSRFDCSGLTYYSYKKVGKTLPRVAQDQYNRSVKVSAANRKPGDLIFIGKSSKSIYHVGIYAGFWNGYGWMLDAPRTGRQVGYHKIKDYTDGTPYAMYGRY
tr|A0A1J0GVU2|A0A1J0GVU2_9CAUD	Transglycosylase	Streptomyces phage BRock	MSTKQAIVAGVLGAVLTGGVFAGTAQADSVNWDAIAQCESGGNWSINTGNGYYGGLQFSPSTWRAYGGQGSAHNASRSEQIRIAEKVLRGQGIGAWPVCGQRAGSTKIYKTPKPSYKAPAKKNTYKAPEKPYTPDQYIGEGTVTVQPGDTLSGIAAKYGKSWKAVYAANEDVIGSNPNLIYPGQRITV
tr|A0A1J0GVV1|A0A1J0GVV1_9CAUD	Endolysin	Streptomyces phage BRock	MVATGPQRYPGSSSAYWYEGRYPGDRQEVNVVVLHTTEGTSLPSYEGGISAPNFTAVPDFKNKKLVWYQHFYVDTSSRALVNKRGGVDTNTNNVCQVELVGTCDPKAHSKWDREHIFWPEAPEWALQEVAKFLAWMNVNHNVPLSGPKVWRAYPDSYGVNDSRLTFAEWDAFKGICGHQHVPENDHGDPGNIDFSKLLELAKAIVTPPKPVEPKPTTPSKPAQPTYEPYPGKAFFVDGKKSPIIAAMHKRLVAVKCNAYKSSRNTDVWGSGDEASYKLWQKKQGFSGSDADGIPGKQTWDALKVPNVPNK
tr|A0A1J0GWE8|A0A1J0GWE8_9CAUD	Carboxypeptidase	Alteromonas phage PB15	MIDWTKYPNFTKAEFDCHETGENQMQPRFVEMLQMLRNRYDKPMRITSGYRSPNHSIERKKAKPGTHAHGIAADIYAVGPDKFRLVKLAFECGFTGIGVANNFIHLDCSRERCAIWSY
tr|A0A1J0MBL5|A0A1J0MBL5_9CAUD	Lysin A	Mycobacterium phage Hammy	MAEKVLPYDRSIVPQETGYWCGPAATQIVLNTRGLIVDESTLAREIGTTVNGTDYVGLIERILDIRVPDARYTSVYMEQDPPSAAQRETLWRNLKRSIDAGYGVVMNWVAPPSNKPRGVKGSVSPRYSGGTTYHYVAAMGYDDNPALRAVWIADSGFQPQGYWISFDQCCSLIPPKGYAFADVDAPGGPEAPIDPTAQAVDALLRLMGGSVSFDRYAALLPAVQQCLADCECTTIERIAMWGAQVGHESVGLKYMAELWGPTEAQRGYEGRVDLGNTVPGDGYRFRGRGPIQVTGRHNYTKLSQWAHGKGLVPTPTYFVDNPDELASDRYGFVGVTWYWTTQRPMNDAADARDLVRATQYVNGGQTGIDNRRDRYNSALAMGADLLKLATGGDDFMGAL…
tr|A0A1J0MBU5|A0A1J0MBU5_9CAUD	Endolysin	Streptomyces phage Ididsumtinwong	MAAPASAARFLAALRAEGLTVVTYPGWETHNRNHKGPWGPVHGVVVHHTVTKGTANTVRICREGHSTLPGPLCHGVIAKDGTVHLIGYGRTNHAGSGDPDVLRAVIDERPTPVDDEATTDGNRHFYGFECENLGDGEDPWPEVQLDAIARASAAVCRLHGWGARSVIGHREWQPGKPDPVGFTMDSMRDRVDARLDDKPKPPAPKPTPPAKPKPTPPSKPAVSLARLIAAARRDPAQKGTPVSYAGARIVEEALAAEGLLARSLVDGHFGTATRTAYARWQARQGYRGAAADGIPGRASLDALAARHGFTVTP
tr|A0A1J0MC10|A0A1J0MC10_9CAUD	Endolysin	Streptomyces phage Picard	MSVSIVSRAAWGAKPWNGDPKSTGPAVVPLASRTEFFVHYDGATHVTRTGAAVPQAIDRQHQAQGWAGIGYSFVVDQAGTAYEGRGWHRQGAHCPGHNVSGLSVQIAVGGDQEPTEAALATARALYDEACRRTGRTLAMRGHRDGIATKCPGDRLYEWVTAGMPVKAGTKPGKPTAPNKPKPPAFPGRHFFRAGANNPHVTQLGRALVAKGYGKHYRTGPGPRWTEADRLNVQAFQRAQGWRGADADGFPGPETWRRLFA
tr|A0A1J0MCN5|A0A1J0MCN5_9CAUD	Endolysin	Streptomyces phage PapayaSalad	MAAPASAARFLAALRAEGLTVVTYPGWETHNRNHKGPWGPVHGVVVHHTVTKGTANTVRICREGHSTLPGPLCHGVIAKDGTVHLIGYGRTNHAGSGDPDVLRAVIDERPTPVDDEATTDGNRHFYGFECENLGDGEDPWPEVQLDAIARASAAVCRLHGWGARSVIGHREWQPGKPDPVGFTMDSMRDRVDARLDDKPKPPAPKPTPPAKPKPTPPSKPAVSLARLIAAARRDPAQKGTPVSYAGARTVETALAAEGLLARSLVDGHFGTATRTAYARWQARQGYRGAAADGIPGRASLDALAARHGFTVTP
tr|A0A1J0MCP8|A0A1J0MCP8_9CAUD	Endolysin	Streptomyces phage Mojorita	MSVSIVSRAAWGAKPWNGDPKSAGPAVVPLASRTEFFVHYDGATHVTRTGAAVPQAIDRQHQAQGWAGIGYSFVVDQAGTAYEGRGWHRQGAHCPGHNISGLSVQIAVGGDQEPTEAALATARALYDEACRRTGRTLAMRGHRDGIATKCPGDRLYEWVTAGMPVKAGTKPGKPTAPNKPKPPAFPGRHFFRAGANNPHVTQLGRALVAKGYGKHYRTGPGPRWTEADRRNVEAFQRAQGWRGADADGFPGPETWRRLFA
tr|A0A1J0MCQ0|A0A1J0MCQ0_9CAUD	Endolysin	Streptomyces phage Raleigh	MARLPGAQWRPIAVNFTNNGQAEVRGVVVHIMAGTLAGTDSWFRNSKARASSHFGTGKGGALYQWVDTSDRAWAQAAGNTSWLSVENEGEGGDTLTDDQLDRNAEVLAWAHVTYGVPLKVATSTSDRGLAYHGLGGSAWGGHTSCPGSRIVAQLPEIVRRAKKLTGSTSPSEPTVARYRVTIGGLSYGYGAKGDHVTKVGRALVAKGFGKHYAEGPGPTWSDADTENYADYQRSLGYSGADADGVPGETTLRKLLGTLPSKPKPAAKVVDLSKLLAAARTDPAKSGTPVSYAGARIVEDALAAEGLLAKKYADGHFGTQTKAAYAAWQRRCGYHGADADGLPGRASLDILAKHHGFTVTA
tr|A0A1J0MD01|A0A1J0MD01_9CAUD	Endolysin	Streptomyces phage Bioscum	MAAPASAARFLAALRAEGLTVVTYPGWETHNRNHKGPWGPVHGVVVHHTVTKGTANTVRICREGHSTLPGPLCHGVIAKDGTMHLIGYGRTNHAGSGDPDVLRAVIDERPTPVDDEATTDGNRHFYGFECENLGDGEDPWPEVQLDAIARASAAVCRLHGWGARSVIGHREWQPGKPDPVGFTMDSMRDRVDARLDDKPKPPAPKPTPPAKPKPTPPSKPAVSLARLIAAARRDPAQKGTPVSYAGARIVEETLAAEGLLARSLVDGHFGTATRTAYARWQARQGYRGAAADGIPGRASLDALAARHGFTVTP
tr|A0A1J0MDM1|A0A1J0MDM1_9CAUD	Lysin A	Mycobacterium phage Taptic	MAVARANVEATKTFIRARLGNPYVYGGALSPTNVKQGTDCSEIWQTTLEMTLGRYVPGRQGEGATTESYRPKSMGGPIPDGGIGPFGTIVTRDRNAVPANAVAKIGLHHGPGGGANSHMWGELDGMGIESRGGGVGVITNPRSMRWDDSYANAFAYLPGPITEDGTPAAPEYVLLGRNYENSGDRVRQLQRALNSYGYGLDEDGEYGPLTEQAVGAFQRSKGLEVDGIAGPVTLAALGLTFGRPVESSPEGLALFRQIMSRTDATNAWLATCLPYYIEAMRAAEINTPLRAAAFASQIGHETSGLKDMAEIQTNGPGWTEDRRIYRGRGAIQLTWSSNYRRFGQWCREQGHVTDPELFVKNPELVEHPQWGFLAASWYWRFGGPKPGQINSYADKGDIL…
tr|A0A1J0MEU6|A0A1J0MEU6_9CAUD	Endolysin	Pectobacterium phage PP74	MSKVQFKPRSSTEAIFVHCSATKPTMDVGVREISQWHKELGWLAIGYHFVIRRDGTIEEGRPVEVVGSHVKDWNSKSVGVCLVGGINDKGNHEANFTPAQMQSLKEKLADLLDLYPDAAIKAHHDVAPKACPSFNLSLWLKTGELVTSDWG
tr|A0A1J0MF68|A0A1J0MF68_9CAUD	Bifunctional endolysin	Staphylococcus phage SpT5	MALPKTGKPTAKQVVDWAINLIGSGVDVDGYYGRQCWDLPNYIFNRYWGFKTPGNARDMAWYRYPAGFKIYKNTTNFVPKPGDMAIWTGGNYNWNTWGHTGIVVGPSTKDYFYSVDQNWNNANSYVGSPAAKIKHSYFGVTHFVRPAYKSEPKPTPIPPENKPIPKDPEPTKKPESNKPIYKVVTKILFTTARIELVKANRFVHYITKSDNHNNKPNKIVIKNANTALSTNDIYKYRDDLNEDEIPHFFVDRLSVWACRPIEESVQGYNNAIVLSITEARTAVSDNFKMNEIECLSLAKLLLEANGKKMNTSSIVIDKSSWRTFKLHTGKDSLKSSSFTSKDYQKAVNELIKLFNDKDKLLNNKPKDVVEKIRIRTVVKENTKFVPSELKPSNNIKDKQ…
tr|A0A1J0MFI1|A0A1J0MFI1_9CAUD	Bifunctional endolysin	Staphylococcus phage SpT152	MALPKTGKPTAKQVADWAISLIGSGVDVDGYYGRQCWDLSNYIFNRYWGFKTPGNARDMAWYRYPAGFKIYRKTSSFIPKPGDIAIWTGGNYNWNTWGHTGIVVGPSTKDYFYSVDQNWNNANSYVGSPAAKIKHSYFGVTHFVRPAYKSEPKPTPIPPENKPIPKDPEPTKKPESNKPIYKVVTKILFTTARIELVKANRFVHYITKSDNHNNKPNKIVIKNANTALSTNDIYKYREDLNEDEIPHFFVDRLNVWACRPIEESVQGYNNAIVLSITEARTAVSDNFKMNEIECLSLAKLLLEANGKKMNTSSIVIDKSSWRTFKLHTGKDSLKSSSFTSKDYQKAVNELIKLFNDKDKLLNNKPKDVVEKIRIRTVVKENTKFVPSELKPSNNIKDKQ…
tr|A0A1J0MFY3|A0A1J0MFY3_9CAUD	Putative lysin	Staphylococcus phage SpT99F3	MLTAIDYLTKRGWKISSDPRTYDGYPKNYGYRNYIENGINYDEFCGGYHRAFDVYSNATNDVPAVTSGTVIEANDYGNFGGTFVIRDANDNDWIYGHLQRGSMRFVVGDKVNQGDIVGLQGNSNYYDNPMSAHLHIQLRPKDALKDEKSQVCSGLAMEKYDITNLNKKQDKSKNGSVKELKHIYSNHIKGNKITAPKPSIQGVVIHNDYGSMTPSQYLPWLYARENNGTHVNGWASVYANRNEVLWYHPTDYVEWHCGNQWANANLIGFEVCESYPGRISDALFLENEEATLKVAADVMKSYGLPVNRNTVRLHNEFFGTSCPHRSWELHVGKGAPYTTANINRMKDYFIKRIKHYYDGGKLEVSKEATIKQSDVKQEVKKQEAKQVVKATDWKQNKDG…
tr|A0A1J0MG88|A0A1J0MG88_9CAUD	Transglycosylase SLT domain-containing protein	Serratia phage vB-Sru-IME250	MTMTTLKAMAAFVTFTIASGSVHASPSTSQCDYDFSEQQLSTMATAYHVGKSQSLGYTLAAISWRESRAGEDVVSMRSSIKTANMGAFQNRVQSVGNREGCKNKKCYANVAVKLLIDQEYAANAALDEMNFWMNQHNQNVRKSLSSYNAGHARNSKSNSYAADVVKKAKYLQRCVSFKGIPASSKVDPQVIAMNKRTIEKLKRTR
tr|A0A1J0MGZ0|A0A1J0MGZ0_9CAUD	Putative peptidoglycan binding protein	Serratia phage vB-Sru-IME250	MAILKIGSRGLEVKNLQTSLNKIGFTLVADGIFGKATDNAVRAVQAGAGLVVDGMAGPKTMYAIRNAGESHQDHLTEVDLIDAARELSVDLASIKAVNQVESRGTGFTKSGKIKTLFERHIMYKKLNAKFGQAKANALAQLYPTLVNTKAGGYTGGDAELERLHGAIAIDKDCAYESASYGLFQIMGFNCVICGYANAEQMFNDFLTGERAQLMAFVKFIKADANMWKALKNKDWAEFARRYNGPAYAQNQYDTKLAAAYKSFS
tr|A0A1J0MHK5|A0A1J0MHK5_9CAUD	Lysozyme	Klebsiella phage KPV15	MDIFGMLRIDEGYDSKIYKDTEGYWTIGIGHLLTKDPSKSLAISNLDKLVGRSTGGQITQAEAEVIFAKDVEKAIKGIVANATLSPVYNILDDVRRAALINMVFQMGVGGVAGFPASMKLLAAKKWDAAAKELANSRWYRQTPNRARRVIETMRTGTWAAYQGK
tr|A0A1J0MIA3|A0A1J0MIA3_9CAUD	Putative lysozyme	Klebsiella phage KPV811	MGQRATLSDCQKQLIESAGAHAKALDGLPMQLSDVALIGSIDFIYNVGVAGFNGSAVKRHLKSLDYAAAGKAVLNWRYISKYQQKSPGTGWVYKGGNRWTFDCSQYINGRRNKVCWGLWERRQWQSKAIGNQYKNVHTAVAELKR
tr|A0A1J0MID5|A0A1J0MID5_9CAUD	N-acetylmuramoyl-L-alanine amidase	Staphylococcus phage SCH1	MKSQQQAKEWLYNHEGVGVEIDPGLGYQCMAIAVTYVYYITDGKVRMWGNAKDAINNNFQGLATLYKNTPSFIPQLGDIAVYTNSFYGHIQMVLDGNLDYYTCLEQNWLNGGYDKWEKATIRKHYYDGVTHFIRPKFSASNSNALETSKVNTFVNWKQNQYGTYYRNENATFTCGFLPILSRVGSPKLSAPNGYWFQPNGYTPYDEVCLSDGYVWIGYNWLGSRYYLPVRQWNGKTGNSYSVGVPWGVFS
tr|A0A1J0MS59|A0A1J0MS59_BPPH1	N-acetylmuramoyl-L-alanine amidase CwlH	Bacillus phage phi105	MVKITKDFIPVGHNNRPGYAMDPAYITVHNTANTAKGASAAMHARYEKNPETPTSWHFTVDDKEIYQHLPLNESGWHAGDGNGTGNRKSIGIEICENSDGDFEKAVANAQWLIKKLMKEQGISLGNVVPHQHWSGKYCPRKLLDRWDSFKAGISGAPSKTVNSPVDKTKESYIKNTVVADSLNVRTQRNANSSIVLALPKGSAVQYKKGSTQNGWGYIKYTNSKGATYSGYVNVSYIKSDAELGKTPSKSAPVNSSNKTSGGIKSVGKIKIVGVKSAAIIMDKPDRKNAKNVDTIGLGKTINISGSVKGSNNSKGYWEVIHGGKRRYVSGQYGKMV
tr|A0A1K2IXT0|A0A1K2IXT0_9CAUD	Endolysin	Yersinia phage phiR8-01	MTVAIRNTVIGCSVAAVLGLVSTLHPNELHTSQAGLELLSGYEDCRLSAYKDSIGVPTIGIGATKSVCMGQVISLEEAAAMFVRDVKEAEQCVITHFNGKAMPQPVFDSTVSLVYNNGCYGTRWNKKANRPTFIARYAVSGDWYNVCYRLGDFINAGGKPSNGLKNRRAKEQTHCLLYRTSTNGL
tr|A0A1L2BWX1|A0A1L2BWX1_9CAUD	Endolysin	Nodularia phage vB_NpeS-2AV2	MQISQNCIDLIKEFEGFRSSAYLCPAGVPTIGYGTTIYPNGAKVATQDTITRQEAEDFLEASVLQFSKAVNSEVNVKLNQNQFDALVSFVYNVGIGAFKSSTMLRLINANKISEAVDEFPKWDKATVNGKKVSLTGLVRRREAERKLFNTSAVTAQPLTAQPESVQESVTWLKEYTEKGKKVVVTYGGSTICEILQFEYSPPEDYLRELLKTYPNANNSHIATPGESVPKGDRVFIMDRSCLDSRSELAQNVVKSAKSFLRLTKTKSKDQFGCYILKLDYFKNGVLVDSLNTCSGIASRQYFRKGVDSVARSLEPLPEGSWRIENIKWAGGRGNWNQVFNSGVGAVSVPLTYISPGSTRRSAIEVHIDNNRKSAPGTAGCVGVYNRADMERFLGWLYDT…
tr|A0A1L2BYB1|A0A1L2BYB1_9CAUD	N-acetylmuramoyl-L-alanine amidase	Clostridium phage HM T	MIIGLRAGHSDNCTGAIGIVDEHMQMKKYYEAVKAVFEKYGHTVIDCNSNAGTQNGELSEGAEKCNSANCDLFISLHMNCYNGSAHGTEVLVSSDASTAYPYAQRLVNNFAELGFYNRGVKFEKLYEMNHIRCGNLISEICFCDSKDDIDIYNKYSWDDLAHVLCNAIDSEIPKYFDEKINASTKKGYIVTTYLPNGNNGDGSFQGVDLNYVLNYFQGIKCYARGNEKGVWIESQYLDMDKCLELKETLGSWFYAIN
tr|A0A1L2C933|A0A1L2C933_9CAUD	Uncharacterized protein	Pseudomonas phage ZC03	MKKSVKYPSAILAIILSILAVEGGYVDHPSDPGGETNKGITKSTAVQHGYTGSMKDLPEEVAIDIYAQTYVYKPGFDGVIELSEPVGKKLVDAGVNVGQGRAAKWYQTSLNSFSRNCKDYSCIKVDGVIGPNTLAAHKALIKKRGSVLTCKLMLRSLDAQQGYHYLSLTNLQDFTVGWFSNRIGNVPEESCNEN
tr|A0A1L2C9E5|A0A1L2C9E5_9CAUD	Uncharacterized protein	Pseudomonas phage ZC08	MKKSVKYPSAILAIILSILAVEGGYVDHPSDPGGETNKGITKSTAAQHGYTGSMKDLPEDVAIDIYAQTYVYKPGFDGVIELSEPVGKKLVDAGVNVGQGRAAKWYQTSLNSFSRNCKDYSCIKVDGVIGPNTLAAHKALIKKRGSVLACKLMLRSLDAQQGYHYLSLTNLQDFTVGWFSNRIGNIPEESCNEN
tr|A0A1L2JY70|A0A1L2JY70_9CAUD	N-acetylmuramoyl-L-alanine amidase	Aeribacillus phage AP45	MVQIKKQLVSSRKNTYTGINGRKYITIHETDNTNKGANAQAHANLQSRGNSRSASWHWTVDDKEAIQSFPHTVRCWAAGDGEGNGNFNSIHIEICVNSDGDFNKAVENAAALTRMIMEQENIPLSNVVQHNHWSGKNCPRNLRSGSKGMTWNDFLNMVVGKKVDTPKKEVKPAQTKNKTNIIVDGKWGSETTKALQKALGTVVDGVISSQPRNHVTAAIYDGITWGTKGSMMVRALQKKVGAKVNGKLDSETIRKLQKYLGTPIDGKISRPESLMVKELQRRLNEGTF
tr|A0A1L4BKS4|A0A1L4BKS4_BPG20	Peptidoglycan hydrolase	Thermus phage G20c	MRLPTKTSRFGYVHGQTNHEGIPHPGYDLNFGPTPDADYGQAVYAPEDGKVVLARQGLGTWGGLVVVLGASGYGHRLGHVERMTVKEGQRVKEGDQVAVIGRVQGMAPHLHYDDMVRPEVIKTITILLKAPYERWDFWHVNFPKLFDVMYLDPAKFHPELARLLSK
tr|A0A1L5C033|A0A1L5C033_9CAUD	Endolysin	Aquamicrobium phage P14	MSTPYRLDKRLVASVLAAAVGIATPFLKDEESLPVDKKGVPLVYIDPVGVRTFCYGQTGPLPVQKLTVELCADLLDKEVDRIGNLILGLVQVPLAPHQLAALISFTYNVGDGAFRSSTLLRKLNAGDYKGAAAQFDRWKYAGKRDCTIRINNCSRRMKEKALFLGKGLPYDPLNQDHRGPDPFLRPSRMVRVTFTHRFAGKP
tr|A0A1L5C0I6|A0A1L5C0I6_9CAUD	Lysin A	Mycobacterium phage Camperdownii	MARRLFRGRPFSENGWPYVDQGSCTWDEVVPGVWLQIQNGPPFTIMRAFARDFHAHVEPLRDADSACWTPDNSVDTSNHPGGTGMDLNWNGADGRTFRLGISKERAYPGDKARKLDELLAFYEGVIFCGGEWSIRDWMHFQMGAGTYDSKADRPTEKTLDFIKRKIRPDGFSTFGRGGSTAPVADGASVLARATGIPLERARQILPALREGLILAECNTFPRIAMFLAQTCWESDQYRATEEYANGPMHEERWIYKGRTWIQLTWRSAYEGFGRWCHARGLVSDPMVFVNNPRSLADLKWAGLGAAYYWTTTVRNTRKYPTLNQASDARDVLVATQIVNGGTTHLAERTAIYNRAIALGDELLHILGEEDELANPEIEKMIREVHACLFNRIVSQSIYR…
tr|A0A1L5C120|A0A1L5C120_9CAUD	Lysin A	Mycobacterium phage Funston	MARRLFRGRAFSENGWPYVDQGSCTWDEVVPGVWLQIQNGAPFTIMRAFARDFHAHVEPLRDYDSACWTQDNTVDTSNHPGGTGMDLNWNGADQKTFRYGITKERAYPGDKARKLDELLAFYEDVIYCGGYWSIRDWMHFQMGYGTYDSKADRPTEKTLDFIRRKIRPDGFSTFNRGGGTTVPNGASVLARATGIPLDRAEKILPALREGLILAECNTFPRIAMFLAQTCWESDQYRATEEYANGPAHEERWIYKGRTWIQLTWRSAYEGFGKWCHARGLVNDPMVFVNNPRSLADLKWAGLGAAYYWTTTVRSTRKYPTLNQASDARDVLVATQIVNGGTNHLAERTAIYNRAIALGDELLQLVQEEDGFLSALNSAEQREVLDLLRWLAAPEYGELR…
tr|A0A1L5C1S9|A0A1L5C1S9_9CAUD	Lysin A	Mycobacterium phage Kratark	MARRLFRGRAFSENGWPYVDQGSCTWDEVVPGVWLQIQNGAPFTIMRAFARDFHAHVEPLRDYDSACWTQDNTVDTSNHPGGTGMDLNWNGADQKTFRYGITKERAYPGDKARKLDELLAFYEDVIYCGGYWSIRDWMHFQMGYGTYDSKADRPTEKTLDFIRRKIRPDGFSTFNRGGGTTVPNGASVLARATGIPLDRAERILPALREGLILAECNTFPRIAMFLAQTCWESDQYRATEEYANGPAHEERWIYKGRTWIQLTWRSAYEGFGKWCHARGLVNDPMVFVNNPRSLADLKWAGLGAAYYWTTTVRSTRKYPTLNEASDARDVLVATQIVNGGTTHLAERTAIYNRAIALGDELLQLVQEEDGFLSALNSAEQREVLDLLRWLAAPEYGELR…
tr|A0A1L5C2A4|A0A1L5C2A4_9CAUD	Pesticin C-terminal domain-containing protein	Pseudoalteromonas phage C5a	MNNIKVNFKFIAALEGGPQLSGYVPDAKHSNSGVTIATGFDIGQCDEAALKYLLPEFIANKLKRFCLLKGEQALKACKQNPLSINENEASIIDLCVKQQSIDYLVATYNQHSTVEFAQLSEPMQTVIASVAFQYGHLAKRCPNFWRYAITQNTQAMIRELVDFGDRYTTRRWREASYLKQAGH
tr|A0A1L6BY60|A0A1L6BY60_9CAUD	Lysin A	Mycobacterium phage Zephyr	MSFRIVNGNTHTEKGWRCCNRDECDIVRIPGLYLTDTAPIRKGAPLTILGAWLYWYDRNVEEIVTPIWGWSLDNDVLGQPGKNNGSNHLSGVAVDVNAPKYPWGTYRMSADKIAKVEEGLRLFEGTVFWGRRWSKPDEMHYDLSYPEGDPRNEAFAKKLLDGYLGIYKPATQVSAAPILAAATGLSEARAAEILPAVRSGLRESECTNVNRIAMWLAQIGHESGSFQYTEEIAKNGRYAPYIGRTWIQITWDYNYRSFSQWAYAFGMVPTPDYFVVNYRELADLKWAGIGPAWYWTVARPDINELSDRRDLNTVTRRINGGTNGLADRQARYNRALAQGDALLQLLHEEDDFLSALTDAEQRELLDLARQQAKYKRKSRSPLHWPHEGEVDTIAGLSWS…
tr|A0A1L6BYI8|A0A1L6BYI8_9CAUD	Lysin A	Mycobacterium phage MrMagoo	MSFTKFLYDDPLITREQAMKVLIQVADELDMPDKKGACIVAGMTVSQEVGVEDGDAPFERRFWCPANPADAESFNYDHDSESNDGRSVGYFQQQKGPKGELWWGTTQSEMDLHSAATQFMTRLKKVGYNASNATAANDSAQSVQQSGVPWAYAQWWNDINQLYAKVAGTGPVAVPEGRFFEEINLIDGSGSQSRNGKKPRLIVLHTEEGNMAGQALDQWMDNNSVSYHYIIGDDNRAWDLVDTDRASWSVLDANNECINYVFAPSYAGWTRQQWLDNMGTGIKICAYLVAQDCLKYNIEPVIRVGNSATGYASLRNNNGITDHYGITKGLGIGNHTDVGGGFPWDVFNTYLQKYIAGDTEDDMFTDTDRAMVQRIFFELTNKWESRSIYRDPGEGPVDT…
tr|A0A1L6BYY2|A0A1L6BYY2_9CAUD	Lysin A	Mycobacterium phage Rich	MTERVLPFDRKIIRQDTGYWCGPASTQMALSARGKYVDEATLARECKTTVNGTDNVGQIERVLDVRLPEGNYTSMYPGGTKIGSPARPAAERKTRFWWDIVRSIDNGFAVILNWVVPPARKPIKAVKGSTNPSYGGGTTYHYVTAVGWSDEGNGGRPAVLIADSGFAPNVYWVDLDTAFALIHADLYKGYAFADLPLIAPPPPGVEVPPGIPVKVGTPPVATTPPAPVPPTQPPPTKLGSLTDPFTGALWSPNHYDGRGGLGTPGWIAVHTQEGGRTARDLALFLANPANEVSYHSVNDDVEVLKCVAETDAPWSASNANKYAFHHCFAGSYAGWSRDKWLSPDASDGKNEDVQLTKGAHVVAWWCDKYGIPAEWIGGRAQPPWGARGILGHVDLGQWG…
tr|A0A1L6BZH5|A0A1L6BZH5_9CAUD	N-acetylmuramoyl-L-alanine amidase	Pasteurella phage PMP-GADVASU-IND	MAFDYYKLEPHRYDLVPSNRYQVGRSGKKPRYIVRHHLMMVNATGEAVRGVWLDRVASAHYTVQGAAGRLGQISQHVYDSNTAYANADWNANLESYTIEHSNNSGRFNGSDYHDKAWNIADEVIIAGARWAAALLVHDKMGAPVYGPTGTIRDHNMFTPTGCPVHLSGPHGKNPFGGKAGKYHYPWMEEAKSFYNDLSKKLVNPDGTPIKHGFTPPKEESKEVSFTDADRKMLREVHHELTHRFDSRYDLERLRRGEITERQVFKESQVGYALEADRKIEDVHANMLPAIYDELTEIKAKLEKEGK
tr|A0A1L6Z501|A0A1L6Z501_9CAUD	Endolysin	Klebsiella phage vB_Kpn_IME260	MSFRFGNRSLQQLDTVDPKLKALAIRALELSPHDFTIIQGRRTVQQSAQNIANGTSFLKDPSKSKHVTGKAIDFAPYINGKIDWNDLEAFWAIVGAFKKAANEMNIAVRFGADWNNSGDYRDEIQRGTYDGGHVELL
tr|A0A1L7DQ41|A0A1L7DQ41_9CAUD	CHAP domain protein	Enterococcus phage EF-P29	MVKVNDVVSYVNGLVGKGVDADGWYGTQCMDLTVDVMQRFFGWRPYGNAIALVDQPLPAGFQRIRTTSSTQIKAGDVLVWGLGYYAQYGHTAIATEDGRADGTFVSVDQNWNNPSLEVGSPAAPIHHNMDGVFGVIRPPYEAESKPAPAPAPKPDKPNLGQFKGDDDIMFIYYKRTKQGSTEQWFVIGGKRIYLPTMTYVKEAQDLIKRYGGNTNVTTYNYDKLWIGNDGESLPTS
tr|A0A1L7DQJ6|A0A1L7DQJ6_9CAUD	Endolysin	Yersinia phage fHe-Yen3-01	MSAIRQSMIYCSVAAVIGIVTTVYPNDLQTSRAGLELIASYENCVSCTYKDSIGKNTIGIGSTRGLDGKPVPNNQLLSNDDIARLLVRDIKESEECVIKYFNGQKMPQPVFDSAVSLVYNNGCYGTRWNKSANRPTFIARYAVAGDWNNVCYRFSDFVNAGGVRSKGLVNRRTAEQKLCIQYRQ
tr|A0A1L7DQK7|A0A1L7DQK7_9CAUD	Endolysin	Ralstonia phage RS-PII-1	MQLPANVKRWLVAGALAIILPLTARFEGLRYKAYPDPALGWAVPTICYGHTKGVRQGDTATQAQCDAWLREDMTSAMNDVLRLVNVPISPDELAAYGDFVFNVGATKFASSTMLRKLNAGDHAGACAELSRWVYAGNEKLPGLVNRRAAVRAICEHRT
tr|A0A1L7DRY8|A0A1L7DRY8_9CAUD	Lysozyme, N-acetylmuramoyl-L-alanine amidase	Pectobacterium phage PP81	MAKVQFKARKETRHLIIHCAATKPSMNIGVREIRQWHKERGFLDVGYHFIIKRDGTIEEGRDVDQIGAHTVGQNDTSVGICLVGGINDKGAPEANFTPIQMSVLRGLLENLKGRYPQASVKGHYDFAAKACPSFKVPLWLEQNVLVTNK
tr|A0A1L7DRZ7|A0A1L7DRZ7_9CAUD	Lysozyme	Salmonella phage LPSE1	MSNRNISDNGLHFTAAFEGFRGTAYRATPSEKYFTIGYGHYGADVKEGQKITEGQGLLLLHKDMAKAVAAVDAVAHPSLNQSQFDAVCDLVYNAGAGVIAVSTGTGQALRKGDASTLRNKLTQFHYQNGKSLLGLRRRAAGRVALFDGMLWQQAEAVGRDAK
tr|A0A1L7DS69|A0A1L7DS69_9CAUD	Endolysin	Ralstonia phage phiAp1	MTALKNTVMAAVAAAGLTGAFTLVDRFEWTGKETRTYVDPVGVATICRGHTGPLTKKGSATLAECDDATLKDLLTAQKVVRSCTTVPMTPGEMNAWTSFAFNVGPGRAGVKDGFCRLKNGRIPTHIAYIESHQPVKACGMLMSWTMPGTSVHSGLKKRREAEMALCLSDLR
tr|A0A1L7QNW6|A0A1L7QNW6_9CAUD	Putative endolysin	Brucella phage R/C	MKGVTIATFRAFVNPKGTKADLRKITDAQLETVYRRQYWDKVHGAELPDGVDFAVFDYAVNSGPSRAVKDLQKVVGVSQDGKVGPKTLEAIKSMGSRNVINKLCDTRLAFMKRARDKKTKKILWPTFGKGWTKRVAGVRDFALGLSSKPTPERPSVVTKEVDKPVMPTSVDKEVKKKFSLACWLGTLFSGGGIGALGLAGFGWRELLALGAVALVVLLGGLALRGWIVKAIKDIRQELNDA
tr|A0A1L7R181|A0A1L7R181_9CAUD	Putative endolysin	Brucella phage Fi	MKGVTIATFRAFVNPKGTKADLRKITDAQLETVYRRQYWDKVHGAELPDGVDFAVFDYAVNSGPSRAVKDLQKVVGVSQDGKVGPKTLEAIKSMGSRNVINKLCDTRLAFMKRARDKKTKKILWPTFGKGWTKRVAGVRDFALGLSSKPTPERPSVVTKEVDKPVMPTSVDKEVKKKFSLAGWLGTLFSGGGIGALGLAGFGWRELLALGAVALVVLLGGLALRGWIVKAIKDIRQELNDA
tr|A0A1M4NDT8|A0A1M4NDT8_9CAUD	AmdI, N-acetylmuramoyl-L-alanine-amidase	Enterococcus phage Idefix	METYSKLTTSVNPNAMYCEPRQGIIEFIVIHHNATTNKDVAMSTWYTTSGNWTSAHYEITDNEIIGCVGENYTAYHAGGTGGSDVPTIPNVNHRSIGLEHVNSSGAPSWCVSDDTLRNSAKLIADICQRYGLPINRNTIKAHNEVTATACPGGINVDKLVRMAQDAANGKQPEPPKPPLPKPQKEDDKMFIYMKKQKNGNTEQWFVCGNKRMYLPTMTYVNEANALIKRYGGSTNQTVYNHDNFGLKMIEKAYTEVKV
tr|A0A1P7WFW9|A0A1P7WFW9_9CAUD	Endolysin	Pectobacterium phage PhiM1	MSLKNKIVAALFGMTALGGGITAVVKHNEGYSESAYLDSAGVWTICYGETRGVQRGMRLGVESCDTQLSQSIVDHSKALDGLPTSLPDVVVLGSIDMAYNVGIWGFSSSQVKRRLMAGDFKGAAAAVLSWRYIHKKSSVSPGLGWVLVKGTKNKWQFDCSQLLQGKRNRVCWGLWERRVWQSKAIGNEFKSVQQAVQALPK
tr|A0A1P8BK51|A0A1P8BK51_9CAUD	Peptidase M15A C-terminal domain-containing protein	Vectrevirus AAPEc6	MLNKYFKRKEFACRCGCGTSTVDAELLQVVTDVREHFGSPVVITSGHRCAKHNANVGGAKNSMHLTGKAADIKVSGILPSEVHKYLTSKYQGKYGIGKYNSFTHIDVRDGCARW
tr|A0A1P8BKP8|A0A1P8BKP8_9CAUD	lysozyme	Lactococcus phage 50902	MKKVIKKAAIGMVAFFVVAASGPVFAAVGDQGVDWSKYNGTYGNFGYAHDKFAFSQIGGTYGGTFVDQATYSTQVASAIAQGKRAHTYIWYQVGGSQEVAKAALDRYLPKIQTPKNSIVALDYEGGASGDKQANTDAILYGMRRVKAAGYTPMYYSYKPYTLENVNYKQIIKEFPNSLWIAAYPNNEVTPVPNYSFFPSMDGISVFQFTSTYVAGGLDGNVDLTGITDNGYGKQQGQEVKPDTATPAIENGKEANEVKGNDVEVGMTVKVNFGAKNYATGETIPQWVKGQPHKIIQKNGDTVLLDGIMSWLSVHDVETIDASTSQPTTPAKSYIVKQGDTLSGIASNWGTNWQELARQNSLSNPNMIYTGQVIHFTGGQYGATARTYTVRSGDNLSSIA…
tr|A0A1P8BKY1|A0A1P8BKY1_9CAUD	lysozyme	Lactococcus phage 53802	MKKVIKKAAIGMVAFFVVAASGPVFAAVGDQGVDWSVYNGTYGNFGYGHDKFAFSQIGGTYGGTFVDQATYETQVASAIAQGKRAHTYIWYQVGGSQEVAKAALDRYLPKIQTPKNSIVALDYEGGASGNKQANTDAILYGMRRVKAAGYTPMYYSDKPYTLAHVNYKQIIKEFPNSLWIAAYPNYEVTPVPNYSFFPSMDGISVFQFTSTYVAGGLDGNVDLTGITDNGYGKQQGQEVKPDTATPAIENGKEANEVKGNDVEVGMTVKVNFGAKNYATGETIPQWVKGQPHKIIQKNGDTVLLDGIMSWLSVHDVETIDASTSQPTTPAKSYIVKQGDTLSGIASNWGTNWQELARQNGLSNPNLIYSGQVIRFTGGQSGATARTYTVRSGDNLSTIA…
tr|A0A1P8BL59|A0A1P8BL59_9CAUD	lysozyme	Lactococcus phage 58502	MKKVIKKAAIGMVAFFVVAASGPVFAAVGDQGVDWSKYNGTYGNFGYAHDKFAFSQIGGTYGGTFVDQATYSTQVASAIAQGKRAHTYIWYQVGGSQEVAKAALDRYLPKIQTPKNSIVALDYEGGASGDKQANTDAILYGMRRVKAAGYTPMYYSYKPYTLENVNYKQIIKEFPNSLWIAAYPNYEVTPVPNYSFFPSMDGISVFQFTSTYVAGGLDGNVDLTGITDNGYGKQQGQEVKPDTTTPAIENGKEANEVKGNDVEVGMTVKVNFGAKNYATGETIPQWVKGQPHKIIQKNGDTVLLDGIMSWLSVHDVETIDASTSQPTTPAKSYIVKQGDTLSGIASNWGTNWQELARQNSLSNPNMIYTGQVIHFTGGQYGATARTYTVRSGDNLSSIA…
tr|A0A1P8BL87|A0A1P8BL87_9CAUD	lysozyme	Lactococcus phage 62502	MKKVIKKAAIGMVAFFVVAASGPVFAAVGDQGVDWSKYNGTYGNFGYAHDKFAFSQIGGTYGGTFVDQATYSTQVASAIAQGKRAHTYIWYQVGGSQAVAKAALDRYLPKIQTPKNSIVALDYEGGASGDKQANTDAILYGMRRVKAAGYTPMYYSYKPYTLENVNYKQIIKEFPNSLWIAAYPNNEVTPVPNYSFFPSMDGISVFQFTSTYVAGGLDGNVDLTGITDNGYGKQQGQEVKPDTTTPAIENGKEANEVKGNDVEVGMTVKVNFGAKNYATGETIPQWVKGQPHKIIQKNGDTVLLDGIMSWLSVHDVETIDASTSQPTTPAKSYIVKQGDTLSGIASNWGTNWQELARQNSLSNPNMIYTGQVIHFTGGQYGATARTYTVRSGDNLSSIA…
tr|A0A1P8BLG2|A0A1P8BLG2_9CAUD	lysozyme	Lactococcus phage 62503	MKKVIKKAAIGMVAFFVVAASGPVFAAVGDQGVDWSKYNGTYGNFGYAHDKFAFSQIGGTYGGTFVDQATYSTQVASAIAQGKRAHTYIWYQVGGSQEVAKAALDRYLPKIQTPKNSIVALDYEGGASGDKQANTDAILYGMRRVKAAGYTPMYYSYKPYTLENVNYKQIIKEFPNSLWIAAYPNYEVTPVPNYSFFPSMDGISVFQFTSTYVAGGLDGNVDLTGITDNGYGKQQGQEVKPDTATPAIENGKEANEVKGNDVEVGMTVKVNFGAKNYATGETIPQWVKGQPHKIIQKNGDTVLLDGIMSWLSVHDVETIDASTSQPTTPAKSYIVKQGDTLSGIASNWGTNWQELARQNSLSNPNMIYTGQVIHFTGGQYGATARTYTVRSGDNLSSIA…
tr|A0A1P8BMS7|A0A1P8BMS7_9CAUD	lysozyme	Lactococcus phage Dub35A	MKKLIKKAAIGMFAFFVVAASGPVFAAVGDQGVDWSKYNGTYGNFGYAHDKFALSQVGGTYGGLXFDQATYSTQVASAIAQGKRAHTYIYFEVGNSQAVAKAALDRYLPRIQTPKNSIVALDYESGAAASILTGYDSNGKPIYASTPWEIQTNTDAIIYGMRRVKAAGYTPMYYSYKPYTLAHVNYKQIIKEFPNSLWIAAYPNYEVTPVPNYSFFPSMDGISVFQFTSTYVAGGLDGNVDLTGITDNGYGKQQGQEVKPDTATPAIENGKEANEVKGNDVEVGMTVKVNFGAKNYATGETIPQWVKGQPHKIIQKNGDTILLDGIMSWLSVHDVETIDASTSQPTTPAKSYIVKQGDTLSGIASNWGTNWQELARQNSLSNPNMIYTGQVIRFTGGQS…
tr|A0A1P8CMK9|A0A1P8CMK9_9CAUD	N-acetylmuramoyl-L-alanine amidase domain-containing protein	Staphylococcus phage StAP1	MIEIWKGVNVRYDLLPIGTRRTGQAMAVKKPVFIVAHDTGNINTTAQNNVDYYKNTYNIDWASTASAHIFVDDKEAIICVPTTEKAWHVLYNTPMDDLWYGINANDGAIGVEICYFSDKERSKKSLDNGARVLAYLAEYWGVDYKTNMPGHQDIQNDKQDPGNLLEACGLGRNTSNLDKEVAKYYKKVIKSVDVKKSGNAEPKVKTQSTKTMWSWKGTFYPDRAIKVRKSPGLKGTIVNRDSWLYDKDDWVEFDQVIKVDGYWWIRFKYQKPGSSKNYFYCAVCEITDKQERIKKEKYFGKIDWK
tr|A0A1P8CWN6|A0A1P8CWN6_BPPHT	N-acetylmuramoyl-L-alanine amidase	Bacillus phage phi3T	MSVFTNSYIPVNKYTRPGLKLQGVKKCVLHYTANPGAGADNHRRYFSNAQVYASAHIFVDKAEAICIIPLNEVAYHANDIQQRDSAGNPYRGVAALKPNANFLSIGVEMCLEKDGSFHSDTVERTEDVFVELCNKFGLDPIDDIVRHYDITHKNCPAPWVSNSQKFVDFKNRVKAKMSGKSVSKASPTKPTTSSPSSSSVASGSLKAKVDGLRFYSKPSWEDKDVVGTVNKGIGFPTVVEKVKVGSAYQYKVKNSKGATYYITASDKYVDVTGSVKTSSSAPKTTSTSSSSSSIKSVGKIKIIGVSSAAIVMDKPDRNSSKNIGTVKLGNTISISGSVKGKNNSKGYWEVIYNGKRGYISGQFGSKI
tr|A0A1P8D5Q3|A0A1P8D5Q3_9CAUD	lysozyme	Corynebacterium phage phi16	MATMPVKKGFYVTSGFGPRWGTTHYGTDFGVDGGSGGHPIFAIKSGTVTASGPASGFGQWINVDHPASDGGGLSVYGHIIPEVRVGDQVVEGQRIGRINPDQNTNGGVAPHLHLEFHRSVWSPPGGDRLDPMKTVLAGADWPGDAPSNSSAKPETGKVKNIFGVDISNHQNGILAELIGAEGFEFCIIKATEGTWKDPILHSHLADVRKNSGMQVGAYVYVRGETSPEAHAIALHEHLNDTSVPVALDIEHNSGSNPDHWRAIKTAIEARGYRVILTYLPEWYWSQVGQPNLAGLPPLWASRYVGTTPGVASVLYSTAGRRGWQGYGGLEVAMWQFTDRAQVAGQKIDANVFEGTEKQLRALFHGDTPEIEEEFDMSAVQEIKDYIDTRLTGPVGTDVK…
tr|A0A1P8DTE2|A0A1P8DTE2_9CAUD	Endolysin	Proteus phage vB_PvuS_Pm34	MVIEGKRNEARQRQLVASGKSQTMNSRHLTGHAVDCAPLVNNQIPWNDWSYFKKVADAMMQAAKELSVDIEWGGNWKTFKDGPHFQLTHKTYPA
tr|A0A1P8DTR0|A0A1P8DTR0_9CAUD	Endolysin	Salmonella phage vB_SenS_Sasha	MNKFSQRSENNLKGVNADLVKIVRRALQLSPVDFGITEGLRTVERQRQLVAAGKSQTMNSRHITGHAVDVFAYPTSAGSWEWKYYEQIAAAFKQAAKELNIPVEWGGDWKTLKDGPHFQLPHATYPA
tr|A0A1P8DU62|A0A1P8DU62_9CAUD	Lysin A	Mycobacterium phage Bubbles123	MSFTWFRPEGPLRTREQIAREVHAVSLARGLDELATVIALMTISTEVGTGTGDDRKWWCPANDRVPATKNYPHDSRSDDNRSSGYFQQQPGPNGEPWWGTPENMMTLPQAANTFLERLSDDYRRAANNPRLAGEFAQRVQQSAYPDRYADKWDEAWSVLRRALNETTPEEPVTENRPAYNEFPIWSANNSARSGKPTMFLIHTQEGGGGDAAAENLAKWFQNANGVSYHYTISQASDGGVTVVDCVDTDRAAWSVGNANSISINLCFAGSRASWMRDQWMKQSNAIDVAAYLAVQDAKKYGFEPLVVPPPYVNGRPGISDHRWVTDVFKWGTHTDVGDWFPWDYFTERVNHWANGGKTEPEPPKVKRFPDDWTDREILVEILRQLRGYNLTGWPQLGGK…
tr|A0A1P8DUM2|A0A1P8DUM2_9CAUD	Lysozyme	Escherichia phage vB_EcoS-IME253	MKQKLVVGAATAAAIYIAAPLIELVEGVENRPYMDIAGVKTVCAGVTGPDVVWGKTYSNRECRNLLEKHIQIHGKHVQDAVTYPISPQTRAALISFSYNVGGHAMKNSTAVRLINQGKVEQGCRALGVWNKATINGKKVVVKGLVNRRNEEIKLCLSGLQR
tr|A0A1P8L672|A0A1P8L672_9CAUD	Lysozyme, N-acetylmuramoyl-L-alanine amidase	Pectobacterium phage PP47	MAKVQFKTRKETRNVIIHCAATKPSMNIGVREIRQWHKERGFLDVGYHFVIKRDGTIEEGRDIDQVGAHTVGQNDTSVGICLVGGINDKGAPEANFTPIQMSVLRGLLEKLKGRYPQASVKGHYDFAAKACPSFKVPLWLEQNVMVTNK
tr|A0A1P8L6B4|A0A1P8L6B4_9CAUD	Lysin	Staphylococcus phage 3 AJ-2017	MPAGYTLDKNNVPYKKETGYYTVANVKGNNVRDGYSTNSRITGVLPNNATIKYDGAYCINGYRWITYIANSGQRRYIATGEVDKAGNRISSFGKFSAV
tr|A0A1P8VV77|A0A1P8VV77_9CAUD	lysozyme	Rathayibacter phage NCPPB3778	MVEGIDISRLQTGIDLNAAKREGIEFVFVKASGGNTGSLYRADGYSQNIGAVRTAGLKAGHYHVSGGASGSDAGRYFAQNLIGYQSGDALILDNEVLDDGRLYGDAEAADFMNAVKSVIPNANLFLYLSASDLRSRDWSRTTSLAKVWVASYSNDDGNRHDVDTGGKPWAIHQYSSNRLVAGRRVDANYSPLSINELFGGVSPMGYNPFAGYRITGTWADHMSYSLGGEDYPLGFGTPLPAAAAGTLRTSGGSGELAAGQIGSAGRRSILMLDRPIGDVVGVVYQHQSRFGENGRHYNQGEILGWSGASANGSDYGGDIHLHIHCVTAGGQRRQFTKYFGATSNTYGITSFEDGIEDDMFSDQDRADVRSFRDGLERLIRAVEANLGGKADNQKDQIVR…
tr|A0A1P8VVH0|A0A1P8VVH0_9CAUD	Endolysin	Erythrobacter phage vB_EliS_R6L	MSIPHNPLAEQVQRRLKARGHDLGTSGPLGDGVDGRAGNLTFAAVLAEIPDIAPVPVPLKPAETALSFAQRQIDLDLLCIAFPANTRAGLEPWVEPTRQACVRWGIDTFREVASFLANINVESAGLTRLSESLNYSVDALIAKFGRHRISVADANRYGRGNGHAADQEALANILYGGPWGAKNLGNTQPGDGWRFRGYGPKQLTGRANQTAFANAIGKPVDEIPAYVRTPEGGMMSAGWFWKSHDLDAKAATPGVEDDRRAINGGTFGLADVERIFDDLIEELLRREKAAA
tr|A0A1P8VW89|A0A1P8VW89_BPK74	Putative endolysin	Klebsiella phage vB_KpnP_KpV74	MSLRTKVVAALTGATMLGGAITGVIQHNEGLSLTAYKDSAGIPTICYGETKGVKMGQRATLSDCQKQLIQSAGEHAKALDGLPMQLSDVALLGSLDLTYNVGVAGFNGSSVKRHLKSLDYAAAAKAVLDWRYISKYQQKSPGAGWVHKGGNRWTFDCSQYINGQRNKVCWGLWERRQWQSKAIGNQYKNVNAALAELKR
tr|A0A1P8VWC2|A0A1P8VWC2_9CAUD	Putative lysin	Flavobacterium phage FL-1	MTPKEFVKAFINDAKECERTTGISYIATLAQAALETGWAKAVPGNMFFGIKAKSTDIEKQLITTREVLKTPNAKFPEIISVIKNPNGTYTYKVKDWFRKYKTPADSFKDHSKFFFENPRYAKALAVRGDYNKWFEELQKSGYATDPKYSDTLKAVAKTIIENL
tr|A0A1Q1PUL7|A0A1Q1PUL7_9CAUD	Lysozyme	Escherichia phage G AB-2017	MSRNISDNGLHFTAAFEGFRGTAYRATSNEKYLTIGYGHYGPDVTPGKTITPGQGLLLLNRDMSKAVAAVDAAAHHSLTQAQFDAVCDLVYNAGAGVIASTTGTGKALRSGDTATLRAKLALFINQNGKPLLGLRRRTAGRLALFDGKPWQEAEAIGRAVK
tr|A0A1Q1PUV5|A0A1Q1PUV5_9CAUD	Putative endolysin	Escherichia phage L AB-2017	MCDLVYNAGAGVIAATTGTGKALRSGDTATLRAKLALFINQNGKPLLGLRRRTAGRLALFDGKPWQEAEAIGRAVK
tr|A0A1Q1PV22|A0A1Q1PV22_9CAUD	Lysozyme	Escherichia phage L AB-2017	MSRNISDNGLHFCAAFEGFRGTAYRATPNEKYLTIGYGHYGPDVTPGKTITPGQGLLLLNRDMAKAVAAVDAAAHHSLTQAQFDAVCDLVYNAGAGVIAATTGTGRHCVPSPTFMKGFVQCATWCITLVPV
tr|A0A1Q1PV62|A0A1Q1PV62_9CAUD	Lysozyme	Escherichia phage P AB-2017	MSRNISDNGLHFCAAFEGFRGTAYRATPNEKYLTIGYGHYGPDVTPGKTITPGQGLLLLNRDMAKAVAAVDAAAHHSLTQAQFDAVCDLVYNAGAGVIASTTGAGKALRSGDTATLRAKLALFINQNGKPLLGLRRRTAGRLALFDGKPWQEAEAIGRAVK
tr|A0A1Q1PVC3|A0A1Q1PVC3_9CAUD	Peptidase	Escherichia phage vB_EcoP_R	MLNKHFKRREFACRCGCGTSTVDAELLQVVTDVREHFGAPVVITSGHRCAKHNANVGGAKNSMHLTGKAADIKVQGITPYRVWSYLTARYPNKYGIGSYPNFTHIDVREGCARW
tr|A0A1Q1PVY4|A0A1Q1PVY4_9CAUD	N-acetylmuramoyl-L-alanine amidase	Staphylococcus phage phi575	MKDIYSKHIQGSKLTGKKASIAGIVIHNDYGSMTPNQYLPWLYTREQNGTHVNGWASVYVNKDETLWYHPTDYVEWHCGNNWANSNLIGFEVCQSHPAAGLTDAQFKLNEEATFKVAAAVMKSYGLPVNRTTVNLHRQYFGTSCPHRSWDMHVGKNAPDTLANRNKLKDYFISRIKHYYNGGTTTKPPKTTWKWSGKATAKKGVSPIAAKKKPGLNESALAPANNILAGQYINFFSVTKKDKYWWAEFEYPTNPKAGRFYCALGPITHKDEKLEKETKLWFDLKITSKK
tr|A0A1Q1PW31|A0A1Q1PW31_9CAUD	N-acetylmuramoyl-L-alanine amidase	Staphylococcus phage phi879	MKDIYSNHIQGSKLTGKKASIAGIVIHNDYGSMTPNQYLPWLYTREQNGTHVNGWASVYVNKDETLWYHPTDYVEWHCGNNWANSNLIGFEVCQSHPAAGLTDAQFKLNEEATFKVAAAVMKSYGLPVNRTTVNLHRQYFGTSCPHRSWDMHVGKNAPDTLANRNKLKDYFISRIKHYYNGGTTTKPPKTTWKWSGKATAKKGVSPIAAKKKPGLNEPALAPPNNILAGQYINFFSVTKKDKYWWAEFEYPTNPKAGRFYCALGPITHKDEKLEKETKLWFDLKITSKK
tr|A0A1Q1PW74|A0A1Q1PW74_9CAUD	Lysozyme	Pseudoalteromonas phage PHS21	MNKTKLAEQLKKHEGLKLKPYTDTVGKLTLGVGRNLIDKGITEQEALFMLNNDVDYFYRKLSKKLTWFKTLDDARQNVLVNMAFNLGIAGLMSFKKMLLACEHGNFKIAATEMLNSKWAKQVGNRAVELSEQMRTGEF
tr|A0A1Q1PWA5|A0A1Q1PWA5_9CAUD	Lysozyme	Escherichia phage vB_EcoS_CEB_EC3a	MKQKLLISAVTAAAIYIAAPLIELVEGVENKPYMDIAGIPTVCSGITGPDVVWGKTYSNSECRNLLEKHIQIHAKYVQDAVTYPIAPQTRAALISFSYNVGGSAMRKSTAVRLINQGKVEQGCKALSLWNKATVNGKKVVVKGLVNRRNEEIKLCLSGLQR
tr|A0A1Q2U346|A0A1Q2U346_9CAUD	Phage protein	Vibrio phage pTD1	MSFALIGAVKRIQLGCLIAGTYNSKIDGIWGKGSRTAALSLFNTVIKKEELKDIPAWSKAIDVIKLFQHNARLTGFYAGQVDGIWGNGSQRALDNLVLANRRLNDQPDLDLAWSNRVPNVFCKIVKEWVEARGYLPCVGDYVMSIMAFESGRTFDPAIQNAAGSQAYGLIQFMAPAAKDLGFTLDQIRKMSQLEQLEKAVLPYFDMRARRKPMKNLEDFYLSVLYPAYVGKGLDEVLFSEGSVGYRQNRGLDKNKDGNIVVGEIAETIYQMYYEGMKPKNRSMI
tr|A0A1R3Y5W5|A0A1R3Y5W5_9CAUD	Lysozyme	Lederbergvirus BTP1	MAMSPALRNSVIAAISGGAIAIASVLITGPSGNDGLEGVRYKPYKDVVGVLTVCYGHTGKDIIPGKTYTEAECKALLNKDLATVARQINPYIKVDIPETTRGALYSFVYNVGAGNFRTSTLLRKINQGDIKGACDQLRRWTYAGGKQWKGLMTRREIEREVCLWGKQ
tr|A0A1S5NV50|A0A1S5NV50_9CAUD	Endolysin	Burkholderia phage AP3	MYKTLRLGDRGADVSYLQRQLIAAGARLDIDAIYGSATRDAVMAFQATHGLVADGIAGPKTWSTLSAGRRDPRHLTDADLQRAADRLQVDLAAVRAVNEVESKGAGFLPDGRPVILYERHIMYRQLAAAGLDADALAAKYPALVNSKRGGYAGDAAEYARLASASQISGACALEATSWGAFQIMGFHWKALGYPDVFAFVDAMKVSEAEQLEAFVRFVLADKVMLAALRSKKWAKFAELYNGKAYAENLYDVKLERAFDRYSRAAA
tr|A0A1S5Q8G1|A0A1S5Q8G1_9CAUD	Endolysin	Aeromonas phage Ahp1	MSTIQKSVVGCSVAAALGLVASLFPNELRTSTEGLALIGKWESCTLTAYRDIVRVPTIGIGSTKGVCMGQVIDLKEVAYRFKEDVKEAEQCVDRWFNGKRMPGPVFDATVSLVYNNGCYGTRWNRKANRATQIASYASQQNWGRVCYHLGDFINAGGKPSKGLINRRTGEQAWCLTGVRY
tr|A0A1S5QTQ1|A0A1S5QTQ1_9CAUD	N-acetylmuramoyl-L-alanine amidase	Bacillus phage Leo2	MKKVTLDAGHGGKDSGAVGNGLKEKDLTLEIAKQTKSYLESNYSGVSVQLTRSTDKFLELPERAAIANKNKSDLFVSIHINSAGGTNGTGFETFTYNKLSAKSPTKNHQKVLHASILNEIASFGVANRKEKVDDLSVLRNTSMSAILTESLFINNPADAKLLKDKSFIKAVSVGHAKGIAKVLGLKAKKPSESPSKAPSKPSTPKGDTYKVQKGDTLYGIARQHGMSVDDLKKLNGLKSDIIRVGQTLKVKQSSVTYKVKKGDTLYGIAKDHGTTVANIKKLNNLKSDLINIGDTLRVK
tr|A0A1S5R1I9|A0A1S5R1I9_9CAUD	Lysozyme	Pseudomonas phage phiPMW	MNGLKQKLLALGLTGALASTGVIVAEHEGLVLGTYVDPVGIVTSCYGNTGKDSKGNKLVVGTKYSEAECLRQLADDLDEFNYKVKKLVKVNISDEELAAYTSFTYNVGIGNFNASTLLRKLNAGDRIGACNDLPKWKYAKGKELPGLVKRRDKEKQLCLSGVNK
tr|A0A1S5RCQ2|A0A1S5RCQ2_9CAUD	lysozyme	Lactobacillus phage P1	MNKRLKHVLYGTALALSLGLSASAINTQNASAANTSDGAVVKKVVDISEWQGNVSYQKALALKSETSFVIVRVQYGSNYKDIQYKNTIANLEKAGTPYGVYSYSRYVNASDAKQEAKDLYNRAKNAKFFVNDAEEVTTTSGSYSSAVKAWGSEMQSLTNKPVILYSGSYFYNNYIGTMSNYDAFWEANYSNHYLKDPALWQYTDSGYSTSLGLGVDTNKVITSKHPVKWWIGSSAADKQNVDKYHVGGFKVGDKVKINSNVAKWDDGDTKTPIDSSVLKKTYTVGQIKQVTEGKSNQMLLLKSGNTVVGWTLAEHVTKQGSSSNSSSSNSNKASNQTYNQNGTFYPNTTLNVRTGAGTNYSKVATYYSGESVKYNQVIIKSDYVWARYLRSNGYYGYIA…
tr|A0A1S5RCR7|A0A1S5RCR7_9CAUD	Extracellular transglycosylase	Lactobacillus phage P1	MKKALVASSMALGLALGVQAANADTYTVQAGDTVSQIAYQHGTTINDIVTQNHLSNPDLIYIGDKLEISAPAVNHSTYTQAPAVTQPKVQQPAVTSKAPSYSVPTTQNQVQPQKVQPQQSSQPQQSSQQQQTQSQKVQPQQTQPQQSSQGLMSKTSGQLSQAEINQVAAEMSSRTGESASTWSMIINRESRGNVGVYNSEGSGAHGLFQLMRSSHGNVGTQINEAAQLYRKQGIVAWQATAW
tr|A0A1S5S7P9|A0A1S5S7P9_9CAUD	Lytic amidase	Streptococcus phage IPP5	MDIDRNRLRTGLPQVGVQPYRQVHAHSTGNRNSTAQNEADYHWRKDPELGFFSHVVGNGRIMQVGPVNNGSWDVGGGWNAESYVAVELIESHSTKEEFMADYRLYIELLRNLADEAGLPKTLDTDDLAGIKTHEYCTNNQPNNHSDHVDPYPYLASWGISREQFKQDIENGLSAATGWQKNGTGYWYVHSDGSYPKDKFEKINGTWYYFDGSGYMLADRWKKHTDGNWYYFDQSAEMATGWKKIADKWYYFDVEGAMKTGWVKYKDTWYYLDAKEGAMVSNAFIQSADGTGWYYLKPDGTLADKPEFTVEPDGLITVK
tr|A0A1S5S860|A0A1S5S860_9CAUD	Lytic amidase	Streptococcus phage IPP9	MDIDRNRLRTGLPQVGVQPYRQVHAHSTGNRNSTVQNEADYHYRKDPELGFFSHVVGNGRVMQVGPVNNGSWDVGGGWNTESYAAVELIESHSTKEEFMTDYRLYIELLRNLADEAGLPKTLDTDDLAGIKTHEYCTNNQPNNHSDHVDPYPYLAKWGISREQFKHDIENGLSAATGWQKNGTGYWYVHSDGSYPKDKFEKINGTWYYFDGSGYMLSDRWKKHTDGNWYYFDQSGEMATGWKKIADKWYYFDVEGAMKTGWVKYKDTWYYLDAKEGAMVSNAFIQSADGTGWYYLKPDGTLADKPDFTVEPDGLITVK
tr|A0A1S5S872|A0A1S5S872_9CAUD	Lytic amidase	Streptococcus phage IPP10	MDIDRNRLRTGLPQVGVQPYRQVHAHSTGNRNSTVQNEADYHWRKDPELGFFSHVVGNGRIMQVGPVNNGSWDVGGGWNAETYAAVELIESHATKEEFMADYRLYIELLRNLADEAGLPKTLDTDDLAGIKTHEYCTNNQPNNHSDHVDPYPYLASWGISREQFKQDIENGLRAATGWQKNGTGYWYVHSDGSYPKDKFEKINGTWYYFDGSGYMLSDRWKKHTDGNWYYFDQSGEMATGWKKIADKWYYFDVEGAMQTGWVKYKDTWYYLDAKEGAMVSNAFIQSADGTGWYYLKPDGTLADKPEFTVEPDGLITVK
tr|A0A1S5S8G7|A0A1S5S8G7_9CAUD	Lytic amidase	Streptococcus phage IPP11	MDIDRNRLRTGLPQVGVQPYRQVHAHSTGNRNSTAQNEADYHYRKDPELGFFSHVVGNGRVMQVGLVNNGSWDVGGGWNAESYAAVELIESHSTKEEFMADYRLYIELLRNLADEAGLPKTLDTDDLAGIKTHEYCTNNQPNNHSDHVDPYPYLAKWGISREQFKQDIENGLRAATGWQKNGTGYWYVHSDGSYPKDKFEKINGTWYYFDGSGYMLSDRWKNYTDGNWYWFDNSGEMATGWKKIAEKWYYFDVEGAMKTGWVKYKNTWYYLDAKEGAMVSNAFVQSADGTGWYYLKPDGTLADKPDFTVEPDGLITVK
tr|A0A1S5S8I6|A0A1S5S8I6_9CAUD	Lytic amidase	Streptococcus phage IPP12	MDIDRNRLRTGLPQVGVQPYRQVHAHSTGNRNSTAQNEADYHYRKDPELGFFSHVVGNGRIMQVGPVNNGSWDVGGGWNAESYAAVELIESHSTKEEFMADYRLYIELLRNLADEAGLPKTLDTGSLAGIKTHEYCTNNQPNNHSDHVDPYPYLASWGISREQFKQDIENGLSAATGWQKNGTGYWYVHSDGSYPKDKFEKINGTWYYFDGSGYMLSDRWKKHTDGNWYYFDQSGEMATGWKKIAEKWYYFDVEGAMKTGWVKYKDTWYYLDAKEGAMVSNAFIQSADGTGWYYLKPDGTLADKPDFTVEPDGLITVK
tr|A0A1S5S8S6|A0A1S5S8S6_9CAUD	Lytic amidase	Streptococcus phage IPP14	MDIDRNRLRTGLPQVGVQPYRQVHAHSTGNRNSTVQNEADYHWRKDPELGFFSHVVGNGRIMQVGPVNNGSWDVGGGWNAETYAAVELIESHSTKEEFMADYRLYIELLRNLADEAGLPKTLDTDDLAGIKTHEYCTNNQPNNHSDHVDPYPYLASWGISREQFKQDIENGLSAATGWQKNGTGYWYVHSDGSYPKDKFEKINGTWYYFDGSGYMLSDRWKKHTDGNWYYFDQSGEMATGWKKIADKWYYFDVEGAMKTGWVKYKDTWYYLDAKEGAMVSNAFIQSADGTGWYYLKPDGTLADKPEFTVEPDGLITVK
tr|A0A1S5S933|A0A1S5S933_9CAUD	Lytic amidase	Streptococcus phage IPP17	MDIDRNRLRTGLPQVGVQPYRQVHAHSTGNRNSTVQNEADYHWRKDPELGFFSHVVGNGRIMQVGPVNNGSWDVGGGWNTESYAAVELIESHSTKEEFMMDYRLYIELLRNLADEAGLPKTLDTDDLAGIKTHEYCTNNQPNNHSDHVDPYPYLASWGISREQFKQDIENGLSAATGWQKNGTGYWYVHSDGSYPKDKFEKINGTWYYFDGSGYMLSDRWKKHTDGNWYYFDQSGEMATGWKKIAEKWYYFDVEGAMKTGWVKYKDTWYYLDAKEGAMVSNAFIQSADGTGWYYLKPDGTLADKPDFTVEPEGLITVK
tr|A0A1S5S937|A0A1S5S937_9CAUD	Lytic amidase	Streptococcus phage IPP15	MDIDRNRLRTGLPQVGVQPYRQVHAHSTGNRNSTVQNEADYHYRKDPELGFFSHVVGNGRVMQVGPVNNGSWDVGGGWNTESYAAVELIESHSTKEEFMTDYRLYIELLRNLADEAGLPKTLDTDDLAGIKTHEYCTNNQPNNHSDHVDPYPYLASWGISREQFKQDIENGLSAATGWQKNGTGYWYVHSDGSYPKDKFEKINGTWYYFDGSGYMLSDSWKKHTDGNWYYFDQSGEMATGWKKIAEKWYYFDVEGAMKTGWVKYKDTWYYLDAKEGAMVSNAFIQSADGTGWYYLKPDGTLTDKPEFTVEPDGLITVK
tr|A0A1S5S946|A0A1S5S946_9CAUD	Lysozyme	Streptococcus phage IPP16	MKKNDLFIDVSSHNGYDITGILADMGTQNTIIKISESTNYLNPCLSAQIEQSNPVGFYHFAWFGGDVEEAEREARYFLDNVPKKVKYLCLDYEDHASGDKQANTDACIRFMEILKENGYEPIYYSYKPFTLNNIYYEQILAKFPTSLWIAGYGLNDGLANFEYFPSMDGIRWWQYSSNPYDKNIVLLDDEEVKPKWKRNDTGWWYEYPDGSYPKEEWEKIDGTWYYFNERGYSIASRWLKDDGKWYYLKENGAMAIGWVFVNGKWYYLDASGAMVTGWVQYKDKLYHLKEENGSMSSKELVKVEGGWYYVNDDGSRSDKPALDVLLDGLIVTTK
tr|A0A1S5S9A7|A0A1S5S9A7_9CAUD	Lytic amidase	Streptococcus phage IPP18	MDIDRNRLRTGLPQVGVQPYRQVHAHSTGNRNSTAQNEADYHYRKDPELGFFSHVVGNGRVMQVGPVNNGSWDVGGGWNAESYAAVELIESHSTKEEFMMDYRLYIELLRNLADEAGLPKTLDTDDLAGIKTHEYCTNNQPNNHSDHVDPYPYLAKWGISREQFKQDIENGLSAATGWQKNGTGYWYVHSDGSYPKDKFEKINGTWYYFDGSGYMLSDRWKKHTDGNWYYFDQSGEMATGWKKIADKWYYFDVEGAMQTGWVKYKDTWYYLDAKEGAMVSNAFIQSADGTGWYYLKPDGTLADKPDFTVEPEGLITVK
tr|A0A1S5S9D3|A0A1S5S9D3_9CAUD	Lytic amidase	Streptococcus phage IPP19	MDIDTSRLRTGLPQVGVQPYRQVHAHSTGNRNSTAQNEADYHYRKDPELGFFSHVVGNGRVMQVGPVNNGSWDVGGGWNTESYAAVELIESHSTKEEFMTDYRLYIELLRNLADEAGLPKTLDTDDLEGIKTHEYCTNNQPNNHSDHVDPYPYLASWGISREQFKQDIENGLSAATGWQKNGTGYWYVHSDGSYPKDKFEKINGTWYYFDGSGYMLSDRWKKHTDGNWYYFDQSGEMATGWKKIAEKWYYFDVEGAMKTGWVKYKDTWYYLDAKEGAMVSNAFIQSADGTGWYYLKPDGTLADKPDFTVEPDGLITVK
tr|A0A1S5S9I0|A0A1S5S9I0_9CAUD	Lytic amidase	Streptococcus phage IPP20	MDIDRNRLRTGLPQVGVQPYRQVHAHSTGNRNSTVQNEADYHYRKDPELGFFSHVVGNGRVMQVGPVNNGSWDVGGGWNTESYAAVELIESHSTKEEFMADYRLYIELLRNLADEAGLPKTLDTDDLAGIKTHEYCTNNQPNNHSDHVDPYPYLASWGISREQFKQDIENGLRAATGWQKNGTGYWYVHSDGSYPKDKFEKINGTWYYFDGSGYMLSDRWKKHTDGNWYYFDQSGEMATGWKKIAEKWYYFDVEGAMKTGWVKYKDTWYYLDAKEGAMVSNTFIQSADGTGWYYLKPDGTLADKPEFTVEPDGLITVK
tr|A0A1S5S9S2|A0A1S5S9S2_9CAUD	Lytic amidase	Streptococcus phage IPP21	MDIDRNRLRTGLPQVGVQPYRQVHAHSTGNRNSTVQNEADYHWRKDPELGFFSHVVGNGRIMQVGPVNNGSWDVGGGWNAETYAAVELIESHSTKEEFMADYRLYIELLRNLADEAGLPKTLDTGSLAGIKTHEYCTNNQPNNHSDHVDPYPYLAKWGISREQFKHDIENGLMIETGWQKNNTGYWYVHSDGSYPKDKFEKVNDTWYYFDSSGYMLADRWKKHTDGNWYWFDNSGELATGWKKIADKWYYFDVEGAMKTGWVKYKDTWYYLDAKEGAMVSNAFIQSADGTGWYYLKPDGTLADKPDFTVEPEGLITVK
tr|A0A1S5S9U8|A0A1S5S9U8_9CAUD	Lytic amidase	Streptococcus phage IPP22	MDIDRNRLRTGLPQVGVQPYRQVHAHSTGNRNSTVQNEADYHWRKDPELGFFSHVVGNGRIMQVGPVNNGSWDVGGGWNAETYAAVELIESHSTKEEFMADYRLYIELLRNLADEAGLPKTLDTDDLAGIKTHEYCTNNQPNNHSDHVDPYPYLAKWGISREQFKQDIENGLSAATGWQKNGTGYWYVHSDGFYPKDKFEKINGTWYYFDGSGYMLSDRWKKHIDGNWYWFDNSGEMATGWKKIAEKWYYFDVEGAMKTGWVKYKDTWYYLDAKEGAMVSNAFIQSADGTGWYYLKPDGTLADKPEFTVEPDGLITVK
tr|A0A1S5S9Z7|A0A1S5S9Z7_9CAUD	Lysin	Streptococcus phage IPP23	MTLNIETAIAWMQDRKGQVSYSMDDRNGPDSYDCSSSVYYALTSAGAVSAGWAVNTEYEHDWLKKNGYELITENQPWDARRGDIFIWGRRGYSSGAGGHTGIFVDSDNIIHCNYRYDGITVNDHDDIWLYAGRPYYYVYRLTNPNAQPEKPKKGWQKDDKGYWFARANGSYPKAQFEYIEENKSWFYFDSRGYMYSERWLKHTDGKWYWFDKDGYMATSWKKINGKWYYFNRDGSMQTGWVKYYEKWYYLDAVNGDMKSNTFVPYNGGYYMLLPDGRMADKESFTVEPDGLITTK
tr|A0A1S5SA46|A0A1S5SA46_9CAUD	Lytic amidase	Streptococcus phage IPP24	MDIDRNRLRTGLPQVGVQPYRQVHAHSTGNRNSTAQNEADYHYRKDPELGFFSHVVGNGRVMQVGPVNNGSWDVGGGWNAETYAAVELIESHSTKEEFMTDYRLYIELLRNLADEAGLPKTLDTDDLAGIKTHEYCTNKQPDNHSDHVDPYPYLASWGISREQFKQDIENGLSAATGWQKNGTGYWYVHSDGFYPKDKFEKINGTWYYFDGSGYMLSDRWKKHTDGNWYWFDNSGEMATGWKKIAEKWYYFDVEGAMKTGWVKYKDTWYYLDAKEGAMVSNAFIQSADGTGWYYLKPDGSMADKPEFTVESDGLITVK
tr|A0A1S5SAF7|A0A1S5SAF7_9CAUD	Lysozyme	Streptococcus phage IPP25	MKKNDLFIDVSSHNGYDITGILADMGTQNTIIKISESTNYLNPCLSAQIEQSNPVGFYHFAWFGGDIEEAEREARYFLDNVPQKVKYLCLDYEDHASGDKQANTDACIRFMEILEENGYEPIYYSYKPFTLNNIYYEQILAKFPNSLWIAGYGLNDGNADFEYFPSLDGIRWWQYSSNPYDKNIVLLDDEEATPKWKRNDTGWWYEYHDGSYPKEEWEKIDGTWYYFNERGYSIASRWLKDDGKWYYLKENGAMAVGWVLVNGKWYYLDVSGAMVTGWVQYKDKLYHLKEENGAMSSKELVQVEGGWYYVNEDGSRSDKPALTVLPDGLIVTTK
tr|A0A1S5SAQ4|A0A1S5SAQ4_9CAUD	Autolysin	Streptococcus phage IPP26	MDIDISRLRTGLPQVGVQPYRQVHAHSTGNRNSTAQNEADYHYRKDPELGFFSHVVGNGRVMQVGLVNNGSWDVGGGWNAETYAAVELIESHSTKEEFMTDYRLYIELLRNLADEAGLPKTLDTGSLAGIKTHEYCTNNQPNNHSDHVDPYPYLAKWGISREQFKHDIENGLTIETGWQKNDTGYWYVHSDGSYPKDKFEKINGTWYYFDSSGYMLSDRWRKHTDGNWYYFDQSGEMATGWKKIADKWYYFNEEGAMKTGWVKYKDTWYYLDAKEGAMVSNAFIQSADGTGWYYLKPDGTMADKPEFTVEPDGLITVK
tr|A0A1S5SAR0|A0A1S5SAR0_9CAUD	Lysozyme	Streptococcus phage IPP27	MKKNDLFIDVSSHNGYDITGILANMGTQNTIIKISESTNYLNPCLSAQIEQSNPVGFYHFAWFGGDIEEAEREARYFLDNVPQKVKYLCLDYEDHASGDKQANTDACIRFMEILKENGYEPIYYSYKPFTLNNIYYEQILAKFPNSLWIAGYGLNDGNADFEYFPSMDGIRWWQYSSNPYDKNIVLLDDEEAKPKWKRNDTGWWYEYPNGAYPKEEWEKIDGIWYYFDERGYSIASRWLKDDGKWYYLKENGEMAIGWVFVNGKWYYLDASGAMVTGWVQYKDKLYHLKEENGEMSSKELVKVEGGWYYVNEDGSRSDKPAFDVLPDGLITTK
tr|A0A1S5SAS4|A0A1S5SAS4_9CAUD	Lytic amidase	Streptococcus phage IPP28	MDIDRNRLRTGLPQVGVQPYRQVHAHSTGNRNSTVQNEADYHWRKDPELGFFSHVVGNGRIMQVGPVDNGAWDVGGGWNAETYAAVELIESHSTKEEFMTDYRLYIELLRNLADEAGLPKTLDTGSLAGIKTHEYCTNNQPNNHSDHVDPYPYLAKWGISREQFKQDIENGLSAATGWQKNGTGYWYVHSDGSYPKDKFEKINGTWYYFDGSGYMLSDRWKKHTDGNWYYFDQSGEMATGWKKIADKWYYFDVEGAMKTGWVKYKDTWYYLDAKEGAMVSNAFIQSADGTGWYYLKPDGTLADKPEFTVEPDGLITVK
tr|A0A1S5SB73|A0A1S5SB73_9CAUD	Lytic amidase	Streptococcus phage IPP30	MDIDRNRLRTGLPQVGVQPYRQVHAHSTGNRNSTVQNEADYHWRKDPELGFFSHVVGNGRVMQVGPVNNGSWDVGGGWNAESYAAVELIESHSTKEEFMADYRLYIELLRNLADEAGLPKTLDTDDLAGIKTHEYCTNNQPNNHSDHVDPYPYLTKWGISREQFKQDIENGLSAATGWQKNGTGYWYVHSDGSYPKDKFEKINGTWYYFDGSGYMLSDRWKKHTDGNWYYFDQSGEMATGWKKIAEKWYYFDVEGAMKTGWVKYKDTWYYLDAKEGAMVSNAFIQSADGTGWYYLKPDGTLADKPEFTVEPDGLITVK
tr|A0A1S5SB91|A0A1S5SB91_9CAUD	Lytic amidase	Streptococcus phage IPP31	MDIDRNRLRTGLPQVGVQPYRQVHAHSTGNRNSTVQNEADYHWRKDPELGFFSHVVGNGRIMQVGPVNNGSWDVGGGWNAESYAAVELIESHSTKEEFMADYRLYIELLRNLADEAGLPKTLDTDDLAGIKTHEYCTNNQPNNHSDHVDPYPYLAKWGISREQFKQDIENGLRAATGWQKNGTGYWYVHSDGSYPKDKFEKINGTWYYFDGSGYMLADRWKKHTDGNWYWFDNSGEMATGWKKIAEKWYYFDVEGAMKTGWVKYKDTWHYLDAKEGAMVSNAFIQSANGTGWYYLKPDGTLADKPDFTVEPEGLITVK
tr|A0A1S5SB92|A0A1S5SB92_9CAUD	Lytic amidase	Streptococcus phage IPP29	MDIDRNRLRTGLPQVGVQPYRQVHAHSTGNRNSTVQNEADYHWRKDPELGFFSHVVGNGRIMQVGPVNNGSWDVGGGWNAETYAAVELIESHSTKEEFMADYRLYIELLRNLADEAGLPKTLDTDDLAGIKTHEYCTNNQPNNHSDHVDPYPYLASWGISREQFKQDIENGLSAATGWQKNGTGYWYVHSDGSYPKDKFEKINGTWYYFDGSGYMLSDRWKKHTDGNWYYFDQSGEMATGWKKIAEKWYYFDVEGAMKTGWVKYKDTWYYLDAKEGAMVSNAFIQSADGTGWYYLKPDGTLADKPDFTVEPDGLITVK
tr|A0A1S5SBM2|A0A1S5SBM2_9CAUD	Lytic amidase	Streptococcus phage IPP32	MDIDTSRLRTGLPQVGVQPYRQVHAHSTGNRNSTTQNEADYHWRKDPELGFFSHVVGNGRIMQVGPVNNGSWDVGGGWNAETYAAVELIESHSTKEEFMADYRLYIELLRNLADEAGLPKTLDTDDLAGIKTHEYCTNNQPNNHSDHVDPYPYLASWGISREQFKQDIENGLSAATGWQKNGTGYWYVHSDGFYPKDKFEKINGTWYYFDGSGYMLSDRWKKHTDGNWYWFDNSGEMATGWKKIAEKWYYFDVEGAMKTGWVKYKDTWYYLDAKEGAMVSNAFIQSADGTGWYYLKPDGSMADKPEFTVEPDGLITVK
tr|A0A1S5SBR4|A0A1S5SBR4_9CAUD	Lytic amidase	Streptococcus phage IPP35	MDIDRNRLRTGLPQVGVQPYRQVHAHSTGNRNSTVQNEADYHWRKDPELGFFSHVVGNGRIMQVGPVNNGSWDVGGGWNAESYAAVELIESHSTKEEFMADYRLYIELLRNLADEAGLPKTLDTDDLAGIKTHEYCTNNQPNNHSDHVDPYPYLASWGISREQFKQDIENGLSAATGWQKNGTGYWYVHSDGFYPKDKFEKINGTWYYFDGSGYMLSDRWKKHTDGNWYWFDNSGEMATGWKKIAEKWYYFDVEGAMKTGWVKYKDTWYYLDAKEGAMVSNAFIQSADGTGWYYLKPDGSMADKPEFTVEPDGLITVK
tr|A0A1S5SBZ9|A0A1S5SBZ9_9CAUD	Lytic amidase	Streptococcus phage IPP36	MDIDRNRLRTGLPQVGVQPYRQVHAHSTGNRNSTAQNEADYHYRKNPELGFFSHVVGNGRVMQVGPVNNGSWDVGGGWNTESYAAVELIESHSTKEEFMTDYRLYIELLRNLADEAGLPKTLDTDDLEGIKTHEYCTNNQPNNHSDHVDPYPYLASWGISREQFKQDIENGLSAATGWQKNGTGYWYVHSDGSYPKDKFEKINGTWYYFDGSGYMLSDRWKKHTDGNWYYFDQSGEMATGWKKIADKWYYFDVEGAMKTGWVKYKDTWYYLDAKEGAMVSNAFIQSADGTGWYYLKPDGTLADKPEFTVEPDGLITVK
tr|A0A1S5SC47|A0A1S5SC47_9CAUD	Lytic amidase	Streptococcus phage IPP38	MDIDRNRLRTGLPQVGVQPYRQVHAHSTGNRNSTVQNEADYHWRKDPELGFFSHVVGNGRIMQVGPVNNGSWDVGGGWNAESYAAVELIESHSTKEEFMTDYRLYIELLRNLADEAGLPKTLDTDDLAGIKTHEYCTNNQPNNHSDHVDPYPYLAKWGISREQFKQDIENGLRAATGWQKNGTGYWYVHSDGSYPKDKFEKINGTWYYFDGSGYMLSDRWKKHTDGNWYYFDQSGEMATGWKKIAEKWYYFDVEGAMKTGWVKYKNTWYYLDAKEGAMVSNAFVQSADGTGWYYLKPDGTLADKPDFTVEPDGLITVK
tr|A0A1S5SC91|A0A1S5SC91_9CAUD	Lytic amidase	Streptococcus phage IPP39	MDIDRNRLRTGLPQVGVQPYRQVHAHSTGNRNSTAQNEADYHWRKDPELGFFSHVVGNGRVMQVGPVNNGSWDVGGGWNAETYAAVELIESHSTKEEFMADYRLYIELLRNLADEAGLPKTLDTGSLAGIKTHEYCTNNQPNNHSDHVDPYPYLASWGISREQFKQDIENGLSAATGWQKNGTGYWYVHSDGSYPKDKFEKINGTWYYFDGSGYMLSDRWKKHTDGNWYWFDNSGEMATGWKKIADKWYYFDVEGAMKTGWVKYKDTWYYLDAKEGAMVSNAFIQSADGTGWYYLKPDGTMADKPEFTVEPDGLITVK
tr|A0A1S5SCM9|A0A1S5SCM9_9CAUD	Lytic amidase	Streptococcus phage IPP41	MDIDRNRLRTGLPQVGVQPYRQVHAHSTGNRNSTVQNEADYHYRKDPELGFFSHVVGNGRVMQVGPVNNGSWDVGGGWNTESYAAVELIESHSTKEEFMTDYRLYIELLRNLADEAGLPKTLDTDDLAGIKTHEYCTNNQPNNHSDHVDPYPYLAKWGISREQFKQDIENGLSAATGWQKNGTGYWYVHSDGSYPKDKFEKINGTWYYFDGSGYMLSDRWKKHTDGNWYYFDQSGEMATGWKKIAEKWYYFDVEGAMKTGWVKYKDTWYYLDAKEGAMVSNAFIQSADGTGWYYLKPDGTMADKPEFTVEPDGLITVK
tr|A0A1S5SCT0|A0A1S5SCT0_9CAUD	Autolysin	Streptococcus phage IPP40	MDIDRNRLRTGLPQVGVQPYRQVHAHSTGNRNSTVQNEADYHYRKDPELGFFSHVVGNGRVMQVGPVNNGSWDVGGGWNAESYAAVELIESHSTKEEFMADYRLYIELLRNLADEAGLPKTLDTGSLAGIKTHEYCTNNQPNNHSDHVDPYPYLAKWGISREQFKHDIENGLTIETGWQKNDTGYWYVHSDGSYPKDKFEKINGTWYYFDGSGYMLADRWRKHTDGNWYWFDNSGEMATGWKKIADKWYYFNEEGAMKTGWVKYKDTWYYLDAKEGAMVSNAFIQSADGTGWYYLKPDGTLADKPEFTVEPDGLITVK
tr|A0A1S5SCX4|A0A1S5SCX4_9CAUD	Lytic amidase	Streptococcus phage IPP43	MDIDRNRLRTGLPQVGVQPYRQVHAHSTGNRNSTAQNEADYHWRKDPELGFFSHVVGNGRVMQVGPVNNGSWDVGGGWNAETYAAVELIESHSTKEEFMADYRLYIELLRNLADEAGLPKTLDTDDLAGIKTHEYCTNNQPNNHSDHVDPYPYLASWGISREQFKQDIENGLRAATGWQKNGTGYWYVHSDGSYPKDKFEKINGTWYYFDGSGYMLSDRWKKHTDGNWYYFDQSGEMATGWKKIAEKWYYFDVEGVMKTGWVKYKDTWYYLDAKEGAMVSNTFIQSADGTGWYYLKPDGTLADKPEFTVEPDGLITVK
tr|A0A1S5SCY4|A0A1S5SCY4_9CAUD	Lytic amidase	Streptococcus phage IPP44	MDIDTSRLRTDLPQVGEQPYRQIHAHSTGNPNSTAQNEADYHMRRPVDSGFFSHVVGNGRVMQTWYTDMGAYDVGGGWNVEGYGQVELIESHSTKEEFMRDYKLYVELLRNLADEAGIPKTLDSDSLAGIKTHQYCTYNQPRNYSDHVDPYPYLAKWGISREQFKKDIEGGLSEAGWKRNGTGWWWEESDGSYPTNSWKQINNEWFYFDDRGYCLINRWFNDGKDWFYLDKRGAMVTGWMFLNHRWYFFKSDGRMATGWVKYRETWYFMEEKDGYMLSKQFIKSGDGWYYLKANGELHTDPAFKTEPDGLITVVDKEKEEKQQ
tr|A0A1S5SD25|A0A1S5SD25_9CAUD	Lytic amidase	Streptococcus phage IPP45	MDIDRNRLRTGLPQVGVQPYRQVHAHSTGNRNSTVQNEADYHYRKDPELGFFSHVVGNGRVMQVGPVNNGSWDVGGGWNTESYAAVELIESHSTKEEFMTDYRLYIELLRNLADEAGLPKTLDTGSLAGIKTHEYCTNNQPNNHSDHVDPYPYLAKWGISREQFKHDIENGLTIETGWQKNDTGYWYVHSDGSYPKDKFEKINGTWYYFDSSGYMLADRWRKHTDGNWYWFDNSGEMATGWKKIAEKWYYFNEEGAMKTGWVKYKDTWYYLDAKEGAMVSNAFIQSADGTGWYYLKPDGTLADKPEFTVEPDGLITVK
tr|A0A1S5SD48|A0A1S5SD48_9CAUD	Lytic amidase	Streptococcus phage IPP42	MDIDRNRLRTGLPQVGVQPYRQVHAHSTGNRNSTAQNEADYHYRKDPELGFFSHVVGNGRVMQVGPVNNGSWDVGGGWNAESYAAVELIESHSTKEEFMTDYRLYIELLRNLADEAGLPKTLDTDDLAGIKTHEYCTNNQPNNHSDHVDPYPYLASWGISREQFKQDIENGLSAATGWQKNGTGYWYVHSDGSYPKDKFEKINGTWYYFDGSGYMLSDRWKKHTDGNWYWFDNSGEMATGWKKIADKWYYFDVEGAMKTGWVKYKDTWYYLDAKEGAMVSNAFIQSADGTGWYYLKPDGTMADKPEFTVEPDGLITVK
tr|A0A1S5SDA3|A0A1S5SDA3_9CAUD	Lytic amidase	Streptococcus phage IPP46	MDIDRNRLRTGLPQVGVQPYRQVHAHSTGNRNSTAQNEADYHYRKDPELGFFSHVVGNGRVMQVGPVNNGSWDVGGGWNTESYAAVELIESHSTKEEFMTDYRLYIELLRNLADEAGLPKTLDTDDLEGIKTHEYCTNNQPNNHSDHVDPYPYLASWGISREQFKQDIENGLSAATGWQKNGTGYWYVHSDGSYPKDKFEKINGTWYYFDGSGYMLADRWKKHTDGNWYYFDQSGEMATGWKKIAEKWYYFDVEGAMKTGWVKYKDTWYYLDAKEGAMVSNAFIQSADGTGWYYIKPDGTMADKPEFTVEPDGLITVK
tr|A0A1S5SDF6|A0A1S5SDF6_9CAUD	Lytic amidase	Streptococcus phage IPP48	MDIDRNRLRTGLPQVGVQPYRQVHAHSTGNRNSTVQNEADYHWRKDPELGFFSHVVGNGRIMQVGPVNNGSWDVGGGWNAETYAAVELIESHSTKEEFMTDYRLYIELLRNLADEAGLPKTLDTDDLAGIKTHEYCTNNQPNNHSDHVDPYPYLASWGISREQFKQDIENGLRAATGWQKNGTGYWYVHSDGSYPKDKFEKINGTWYYFDGSGYMLADRWKKHTDGNWYYFDQSGEMATGWKKIAEKWYYFDVEGAMKTGWVKYKDTWYYLDAKEGAMVSNAFIQSADGTGWYYLKPDGTLADKPEFTVEPDGLITVK
tr|A0A1S5SE15|A0A1S5SE15_9CAUD	Autolysin	Streptococcus phage IPP50	MDIDRNRLRTGLPQVGVQPYRQVHAHSTGNRNSTAQNEADYHYRKDPELGFFSHVVGNGRVMQVGPVDNGAWDVGGGWNAETYAAVELIESHSTKEEFMTDYRLYIELLRNLADEAGLPKTLDTGSLAGIKTHEYCTNNQPNNHSDHVDPYPYLAKWGISREQFKHDIENGLTIETGWQKNDTGYWYVHSDGSYPKDKFEKINGTWYYFDSSGYMLADRWRKHTDGNWYWFDNSGEMATGWKKIADKWYYFNEEGAMKTGWVKYKDTWYYLDAKEGAMVSNAFIQSADGTGWYYLKPDGTLADKPEFTVEPDGLITVK
tr|A0A1S5SEA9|A0A1S5SEA9_9CAUD	Lytic amidase	Streptococcus phage IPP52	MDIDRNRLRTGLPQVGVQPYRQVHAHSTGNRNSTVQNEADYHWRKDPELGFFSHVVGNGRIMQVGPVNNGSWDVGGGWNAESYAAVELIESHSTKEEFMMDYRLYIELLRNLADEAGLPKTLDTDDLAGIKTHEYCTNNQPNNHSDHVDPYPYLASWGISREQFKQDIENGLSAATGWQKNGTGYWYVHSDGSYPKDKFEKINGTWYYFDGSGYMLSDRWKKHTDGNWYYFDQSGEMATGWKKIAEKWYYFDVEGAMKTGWVKYKDTWYYLDAKEGAMVSNAFIQSADGTGWYYLKPDGSMADKPEFTVEPDGLITVK
tr|A0A1S5SEC8|A0A1S5SEC8_9CAUD	Lytic amidase	Streptococcus phage IPP53	MQVGPVNNGSWDVGGGWNAETYAAVELIESHSTKEEFMADYRLYIELLRNLADEAGLPKTLDTDDLAGIKTHEYCTNNQPNNHSDHVDPYPYLASWGISREQFKQDIENGLSAATGWQKNGTGYWYVHSDGSYPKDKFEKINGTWYYFDGSGYMLSDRWKKHTDGNWYYFDQLGEMATGWKKIAEKWYYFDVEGAMKTGWVKYKNTWYYLDAKEGAMVSNAFVQSADGTGWYYLKPDGTLADKPDFTVEPDGLITVK
tr|A0A1S5SED6|A0A1S5SED6_9CAUD	Lytic amidase	Streptococcus phage IPP55	MQVGPVNNGSWDVGGGWNAETYAAVELIESHSTKEEFMADYRLYIELLRNLADEAGLPKTLDTDDLAGIKTHEYCTNNQPNNHSDHVDPYPYLASWGISREQFKQDIENGLSAATGWQKNGTGYWYVHSDGFYPKDKFEKINGTWYYFDGSGYMLSDRWKKHTDGNWYYFDQSGEMATGWKKIADKWYYFDVEGAMKTGWVKYKDTWYYLDAKEGAMVSNAFIQSADGTGWYYLKPDGSMADKPEFTVEPDGLITVK
tr|A0A1S5SEI3|A0A1S5SEI3_9CAUD	Lytic amidase	Streptococcus phage IPP57	MDIDRNRLRTGLPQVGVQPYRQVHAHSTGNRNSTVQNEADYHYRKDPELGFFSHVVGNGRVMQVGPVNNGSWDVGGGWNTESYAAVELIESHSTKEEFMTDYRLYIELLRNLADEAGLPKTLDTDDLAGIKTHEYCTNNQPNNHSDHVDPYPYLASWGISREQFKQDIENGLSAATGWQKNGTGYWYVHSDGSYPKDKFEKINGTWYYFDGSGYMLSDRWKKHTDGNWYYFDQSGEMATGWKKIADKWYYFNEEGAMKTGWVKYKDTWYYLDAKEGAMVSNAFVQSADGTGWYYLKPDGTLADKPDFTVEPDGLITVK
tr|A0A1S5SEL6|A0A1S5SEL6_9CAUD	Lytic amidase	Streptococcus phage IPP54	MDIDRNRLRTGLPQVGVQPYRQVHAHSTGNRNSTVQNEADYHWRKDPELGFFSHVVGNGRIMQVGPVNNGSWDVGGGWNAETYAAVELIESHSTKEEFMADYRLYIELLRNLADEAGLPKTLDTDDLAGIKTHEYCTNNQPNNHSDHVDPYPYLAKWGISREQFKQDIENGLRAATGWQKNGTGYWYVHSDGSYPKDKFEKINGTWYYFDGSGYMLSDRWKKHTDGNWYYFDQSGEMATGWKKIADKWYYFDVEGVMKTGWVKYKDTWYYLDAKEGAMVSNAFIQSADGTGWYYLKPDGSMADKPEFTVEPDGLITVK
tr|A0A1S5SF48|A0A1S5SF48_9CAUD	Lytic amidase	Streptococcus phage IPP60	MDIDRNRLRTGLPQVGVQPYRQVHAHSTGNRNSTVQNEADYHYRKDPELGFFSHVVGNGRVMQVGPVNNGSWDVGGGWNTESYAAVELIESHSTKEEFMTDYRLYIELLRNLADEAGLPKTLDTDDLAGIKTHEYCTNNQPNNHSDHVDPYPYLAKWGISREQFKQDIENGLRAATGWQKNGTGYWYVHSDGSYPKDKFEKINGTWYYFDGSGYMLSDRWKKHTDGNWYWFDNSGEMATGWKKIAEKWYYFDVEGAMKTGWVKYKDTWYYLDAKEGAMVSNAFIQSADGTGWYYLKPDGSMADKPEFTVEPDGLITVK
tr|A0A1S5SF78|A0A1S5SF78_9CAUD	Lytic amidase	Streptococcus phage IPP62	MDIDRNRLRTGLPQVGVQPYRQVHAHSTGNRNSTVQNEADYHYRKDPELGFFSHVVGNGRVMQVGPVNNGSWDVGGGWNTESYAAVELIESHSTKEEFMTDYRLYIELLRNLADEAGLPKTLDTDDLAGIKTHEYCTNNQPNNHSDHVDPYPYLASWGISREQFKQDIENGLSAATGWQKNGTGYWYVHSDGSYPKDKFEKINGTWYYFDGSGYMLSDRWKKHTDGNWYYFDQSGEMATGWKKIAEKWYYFDVEGAMKTGWVKYKDTWYYLDAKEGAMVSNAFIQSADGTGWYYLKPDGTLADKPEFTVEPDGLITVK
tr|A0A1S5SFL5|A0A1S5SFL5_9CAUD	Lytic amidase	Streptococcus phage IPP64	MDIDTSRLRTGLPQVGVQPYRQVHAHSTGNRNSTAQNEADYHYRKDPELGFFSHVVGNGRVMQVGLVNNGSWDVGGGWNTESYAAVELIESHSTKEEFMTDYRLYIELLRNLADEAGLPKTLDTDDLAGIKTHEYCTNNQPNNHSDHVDPYPYLASWGISREQFKQDIENGLSAATGWQKNGTGYWYVHSDGSYPKDKFEKINGTWYYFDGSGYMLADRWKKHTDGNWYYFDQSGEMATGWKKIADKWYYFDVEGAMQTGWVKYKDTWYYLDAKEGAMVSNAFIQSADGTGWYYLKPDGTLADKPDFTVEPEGLITVK
tr|A0A1S5SFM7|A0A1S5SFM7_9CAUD	Lytic amidase	Streptococcus phage IPP63	MDIDTSRLRTGLPQVGVQPYRQVHAHSTGNRNSTAQNEADYHYRKDPELGFFSHVVGNGRVMQVGPVNNGSWDVGGGWNAESYAAVELIESHSTKEEFMADYRLYIELLRNLADEAGLPKTLDTDDLEGIKTHEYCTNNQPNNHSDHVDPYPYLAKWGISREQFKQDIENGLSAATGWQKNGTGYWYVHSDGSYPKDKFEKINGTWYYFDGSGYMLSDRWKKHTDGNWYYFDQSGEMATGWKKIAEKWYYFDVEGAMKTGWVKYKDTWYYLDAKEGAMVSNAFIQSADGTGWYYLKPDGTLADKPDFTVEPDGLITVK
tr|A0A1S5SFR3|A0A1S5SFR3_9CAUD	Lytic amidase	Streptococcus phage IPP65	MDIDRNRLRTGLPQVGVQPYRQVHAHSTGNRNSTVQNEADYHWRKDPELGFFSHVVGNGRIMQVGPVNNGSWDVGGGWNAETYAAVELIESHSTKEEFMTDYRLYIELLRNLADEAGLPKTLDTDDLAGIKTHEYCTNNQPNNHSDHVDPYPYLAKWGISREQFKQDIENGLRAATGWQKNGTGYWYVHSDGSYPKDKFEKINGTWYYFDGSGYMLSDRWKKHTDGNWYYFDQSGEMDTGWKKIADKWYYFDVEGAMKTGWVKYKDTWYYLDAKEGAMVSNAFIQSADGTGWYYLKPDGSMADKPEFTVEPDGLITVK
tr|A0A1S5SG37|A0A1S5SG37_9CAUD	Lytic amidase	Streptococcus phage IPP66	MDIDRNRLRTGLPQVGVQPYRQVHAHSTGNRNSTVQNEADYHWRKDPELGFFSHVVGNGRIMQVGPVNNGSWDVGGGWNAETYAAVELIESHSTKEEFMADYRLYIELLRNLADEAGLPKTLDTDDLAGIKTHEYCTNNQPNNHSDHVDPYPYLAKWGISREQFKQDIENGLRAATGWYYIKPDGTMADKPEFTVEPDGLITVK
tr|A0A1S5SG65|A0A1S5SG65_9CAUD	Lytic amidase	Streptococcus phage IPP68	MDIDTSRLRTGLPQVGVQPYRQVHAHSTGNRNSTAQNEADYHYRKDPELGFFSHVVGNGRVMQVGPVNNGSWDVGGGWNAETYAAVELIESHSTKEEFMADYRLYIELLRNLADEAGLPKTLDTDDLAGIKTHEYCTNNQPNNHSDHVDPYPYLASWGISREQFKQDIENGLSAATGWQKNGTGYWYVHSDGSYPKDKFEKINGTWYYFDGSGYMLSDRWKKHTDGNWYYFDQSGEMATGWKKIAEKWYYFDVEGAMKTGWVKYKDTWYYLDAKEGAMVSNAFIQSADGTGWYYLKPDGTLADKPEFTVEPDGLITVK
tr|A0A1S5SGB0|A0A1S5SGB0_9CAUD	Lytic amidase	Streptococcus phage IPP67	MDIDTSRLRTGLPQVGVQPYRQVHAHSTGNRNSTAQNEADYHYRKDPELGFFSHVVGNGRIMQVGPVNNGSWDVGGGWNAETYAAVELIESHSTKEEFMADYRLYIELLRNLADEAGLPKTLDTDDLAGIKTHEYCTNNQPNNHSDHVDPYPYLASWGISREQFKQDIENGLSAATGWQKNGTGYWYVHSDGSYPKDKFEKINGTWYYFDGSGYMLSDRWKKHTDGNWYYFDQSGEMATGWKKIAEKWYYFDVEGAMKTGWVKYKDTWYYLDAKEGAMVSNAFIQSADGTGWYYLKPDGTLADKPEFTVEPDGLITVK
tr|A0A1S5SGI2|A0A1S5SGI2_9CAUD	Lytic amidase	Streptococcus phage IPP69	MDIDRNRLRTGLPQVGVQPYRQVHAHSTGNRNSTVQNEADYHWRKDPELGFFSHVVGNGRVMQVGPVNNGSWDVGGGWNTESYAAVELIESHSTKEEFMTDYRLYIELLRNLADEAGLPKTLDTDDLAGIKTHEYCTNNQPNNHSDHVDPYPYLASWGISREQFKQDIENGLRAATGWQKNGTGYWYVHSDGSYPKDKFEKINGTWYYFDGSGYMLADRWKKYTDGNWYYFDQSGEMATGWKKIADKWYYFDVEGAMKTGWVKYKDTWYYLDAKEGAMVSNAFVQSADGTGWYYLKPDGTLADKPDFTVEPDGLITVK
tr|A0A1S5SIQ3|A0A1S5SIQ3_9CAUD	Lytic amidase (Fragment)	Streptococcus phage IPP37	MDIDRNRLRTGLPQVGVQPYRQVHAHSTGNRNSTVQNEADYHWRKDPELGFFSHVVGNGRIMQVGPVNNGSWDVGGGWNAETYAAVELIESHSTK
tr|A0A1S5VY25|A0A1S5VY25_9CAUD	lysozyme	Rhodococcus phage AngryOrchard	MWNARATGLSVGDHVEAGQLIGYIGSNGQSTGPHLHITVWDRGYNSLRIDPEVWLASAGFPGESVAAPKPATGEPIWGIDVSNHQGNFDFAAAKAEGFMFATHKVTEGTGYRDPYWARARQEMEKHFPGRWGGYVFCRTNTDPATEARYFYDAVGGDTSVPVQIDYEDTTNGGNGADLFNRVRAFQDLGFRLLPIYIPRWFWRDHMGSPDLSGLPVPIWNSHYVRGVDYASNLYAKHGEKNNAWSDMGGKPVSILQFSETAMVAGKLIDVNAFRGTEAELDELFSGQELSMSAVQEIKDYIDIRVTNPIGSDVKDLREQACGQGARDAGQYNGWPQLGGRTVADALAVIGVALNIEGFFDPRSIG
tr|A0A1S5VYA1|A0A1S5VYA1_9CAUD	lysozyme	Rhodococcus phage BobbyDazzler	MWNARATGLNVGDRVEAGQLIGYIGNNGQSTGPHLHITVWERGYGGTRIDPEPWLASAGFPGESASVAAPKPATGEPIWGIDVSNHQGNFDFAAAKAEGFVFATHKVTEATGYRDPYWARARQEMEKHFPGRWGGYVFCRTNTDPVTEARYFYDAVGGDTSVPVQIDYEDTTNGGSGADLFNRVRAYQDLGFRLLPIYIPRWFWRDHMGSPDLSGLPVPIWNSHYARGVDYASNLYAKHGEKSDAWSDMGGKPVSILQFSETAMVAGKLIDVNAFRGTEAELDELFSGQELPMSAVQEIKDYIDIRVTNPIGSDVKDLREQACGQGARDAGQYNGWPQLGGRTIADALAVIGVALNIEGFFDPRSIG
tr|A0A1S5VYI9|A0A1S5VYI9_9CAUD	Lysin A	Mycobacterium phage Tinybot	MRIPGAEHVSLQIQNGPPLQVLRAFAADFHAHVEPLRDPDSACWTQDNTVDTSNHPGGTAMDLNWQGADGKTFRYGISEERAYPSPKHQRLRELLDFYEGVVFCGGFWSIQDWMHFQMGAGTYDSRADRPTEKTLDFIRRKIRPDGFSTFKRGGGGSAAPDAASVLARAADIPLAKAQEILPTFREGAVLAECTTVPRLAMFIAQTCWESDRYRATEEYANGPMNEERWIYKGRTWIQLTWRSAYEGFGRWCHARGLVNDPMVFVNNPRSLADLRWAGLGAAYYWVTTRRESRKYPTLNEASDARDVLVATQIVNGGTTHLAERTAIYNRAIALGDELLHILGEEDELANPEIEKMIREVHACLFNRIVSQSIYRFPKNPDGSEHPGNIWQLHELIKNQ…
tr|A0A1S6KVC6|A0A1S6KVC6_9CAUD	N-acetylmuramoyl-L-alanine amidase	Staphylococcus phage St 134	MKNIYSNHIKGQKLTSQKPSIDGVVIHNDYGSMTPSQYLNWLYRREQTGEYVNGWASVYINRNEVLWYHPTNFVEWHCGNNYANSHLMGFEITQSFPGFISDETFMKNEEAAFKVVADVMKSYNLPINRETVNLHRKYFSTSCPHRSWDIHVGVNEPNTRANQLKLIDYFISRIKHYANGGKTPDKPQVSDKKYIKYNWHGTFTAHKTNTLPIVPRYNYGMSAKEVEKDSYIQPNEYVPFYQIIKDKQAKLWWIKFKYVKKGSSDKYFYMPIGHIEDKQEKIKNEKNLWGKLEVD
tr|A0A1S6KVG4|A0A1S6KVG4_9CAUD	Endolysin	Escherichia phage vB_EcoP_F	MMVSKVQFNPRSRTDAIFVHCSATKPEMDIGVETIRMWHKQQGWLDVGYHFIIKRDGTVEEGRPVNVVGSHVKDWNSRSVGVCLVGGIDAKGQFEANFTPAQMNSLRNKLADLKVLYPQAEIKAHHDVAPKACPSFDLQRWLSTNELVTSDRG
tr|A0A1S6KZY9|A0A1S6KZY9_9CAUD	Lysozyme	Salmonella phage SEN8	MNPSIVKRCLVGAVLAIAATLPGFQSLHTSIEGLKLIADYEGCRLQPYQCSAGVWTDGIGNTSGVVPGKTITERQAAQGLITNVLRVERALDKCVVQPMPQKVYDAVVSFAFNVGTGNACSSTLVKLLNQRRWADACHQLSRWVYVKGVFNQGLDNRRAREMAWCLKGA
tr|A0A1S6L127|A0A1S6L127_9CAUD	CHAP domain protein	Enterococcus phage EF-P10	MVKVNDVVSYLNSRVGTGIDMDGAYGFQCADLAQAITYNFFGWWFYGNAIALASQPIPNGFERIRVTDATQIKAGDIVVWSEHEYAQYGHVAIAAKDGYSDQTFENYAQNWLNASLTVGSPIALVRTNMYGVGYVIRPPYEKDTPAPKPPAPKPAKPNLPTPKGDDTMLAIYYKHLKNGNVEQWLLINGKRVYLPTQTWVNEANALIKAYGGTKEVVQYNHDNFGLKLLELSHPQFKV
tr|A0A1S6L191|A0A1S6L191_9CAUD	Lysozyme	Ralstonia phage RS-PI-1	MARPALTARVVAIALGAALALGVKFEGEVLTAYRDPVGIPTICRGHTAGVQMGDKATPDECDALAHMDTMDALRDVDRLVKVELNGNELGAYTDFVYNVGATKFASSTMLRKLNAGDHAGACEELKRWVYAGGKVLNGLVKRRDAEYRLCTTPEKA
tr|A0A1S6L1V0|A0A1S6L1V0_9CAUD	Putative lytic transglycosylase	Vibrio phage pVa-21	METTLAEFRKECIRGETNVEGGYVNDPTDLGKETNHGITIGLATRYTSKLKSLFGWNGQMKDLTQEMAFWLYEMEFWHPMFLDEVCKRSRSLARTMFRWGLKSGADEPVMAVQETLNCLNNRQAYWPNITADGWMGPKTLGTIDAFIKKRGRDDAMAFLVAQTNADCMHYMKHITLRRPQEKNEKYFWGWNIRVIREIAGYLDRYGIPRV
tr|A0A1S6L1V1|A0A1S6L1V1_9CAUD	Lytic transglycosylase	Vibrio phage pVa-21	MKTVILLAVALLLSISSEAYGKAGWEYHSDLFAEVSVKTGVDASELAAVAAIESSFRPWVKADTSTATGLFQFTNRTWRVTLQSYGAKYGLDETADRRDPMANALMGAEYIKENRRVLRKKMGRYASLADVYMAHLIAPRRVAALEDINPNASMAYLYPNLAKYNYNLFYKDDGSARTVKEFKRYIGGKVWRAYNKYRESAKLAVVEWKRERDAEQFAAAMEYQESPWNCSKFALVRKWGESFKEESIAYMKTYLNVAKVRVTKYASAKQDNNQRREPFDGASTRVLYLDRRWIA
tr|A0A1S6L2C0|A0A1S6L2C0_9CAUD	Lysin A	Mycobacterium phage Jabith	MVTRTNVEATKAFIRARIGNPYVYGGALSASNVRQGTDCSEVWQTVLEMALGRYVQGRQSEGATTESYRYIPVGGVGPFGTIRVAHWRDIPSNAVARIAFHHGPGGGANSHMWGDFDGMRIESRGGRGLVTGNDARALEDSYATAWAYLPGPIIETGQKDPVDILARATGVSYDRATNLLPSVRDGLIQAECTNPNRIAMWLAQVGHESDDFRATAEYASGDAYDTRTDLGNTPERDGDGRLYKGRTWIMITGKANYRKFSEWAFKKGLVNSPTYFVDHPLELSELKWAGIGAAWYWTVERPDINALSDKRDIETVTRRINGGLTNLADRKRRYNLALPLGDELLALINAGDELTPEQDKMLREVHACLFNKNESWSDLATPGEGKIWMLHEKIHSIDG…
tr|A0A1S6L3A8|A0A1S6L3A8_9CAUD	Uncharacterized protein	Erwinia phage vB_EamM_Yoloswag	MTVFKDNSIKEVIDREGGSKYTNRAADRGGPTRWGVTEKTARAYGYKGQMQDLPYEIAYAIYSANYWDKCRCSELEKYSPSLAVWVFDYAVNSGAGAAAKVLQGLLNTSNNQQKLWKDIAEDGAIGPGTLNALGSLSQARGADGIKIFSYVYNGLRIGKLYNLAYADKTQEENFWGWVTRVINITKQVGA
tr|A0A1U8V571|A0A1U8V571_9CAUD	Lysozyme	Klebsiella phage phiBO1E	MLGGAITGVVQHNEGLSLTAYKDSAGVPTICYGETRGVKMGQRATLSDCQKQLIQSAGEHAKALDGLPMQLSDVALVGSIDFIYNVGVAGFNGSAVKRHLKNLDYSAAGKAVLDWRYISKYQKTSPGPGWVHKGGNRWTFDCSQYINGQRNKVCWGLWERRQWQSKAIGNQYKNVNAAVAALTNKRAP
tr|A0A1U9AJ98|A0A1U9AJ98_9CAUD	Lysozyme	Stx1 converting phage AU5Stx1	MNRKLRYGLSAAVLALIAAGASAPEILDQFLDEKEGNHTTAYRDGAGIWTICRGAIMVDGKPVIPGMKLSKEKCDRVNAIERDKALAWVERNIKVPLTEPQKAGIASFCPYNIGPGKCFPSTFYKRLNAGDRRGACEAIRWWIKDGGRDCRIRSNNCYGQVSRRDQESALACWGIDR
tr|A0A1U9AK71|A0A1U9AK71_9VIRU	Putative muramidase	Pseudomonas phage phiYY	MAAQGRTKVRHTTRALQEWLRASGYNLVVDGVIGPKTRAAAAKDGGNIANLLIVEVDKLQPKLTLPVAKPRDEKLVVLVRQECARQGVAFEGAERVIDHESRWDPNARSATGATGLMQLTRWPVAQYNLDAGDPMVYSNDDRSDVAANIRIGVWYLGYCARQMGVSPMSESAADWALIYGAYNLGPGAMKLLVGGNYTHPDVVNAWRGQSEHLKRGGLTRYIRNAEALFA
tr|A0A1U9GSH3|A0A1U9GSH3_9CAUD	Lysozyme	Vibrio phage VaK	MSKLNNITRSLIAAGAGAIAIAVSMIKPLEGIEYVPYRDVVGVLTVCYGTTGPDVIEGKVYTKEECEYFLQRDLKKIERQILPMIKPALPEPTKAALYSFTYNVGVGAFSRSTLLNKLNSGDMTGACGELKRWVYAGGKKWKGLMTRRDIEEEVCKFAFKGVDLRMAKYIELKDGGADVYAHEVYSAGSASSFAYR
tr|A0A1U9HWQ2|A0A1U9HWQ2_9CAUD	Lysozyme	Salmonella phage STP03	MRNISNNGIKFTAAFEVFRGTAYRATKNEKYLTIGYGHYGADVKEGQKITEGQGLLLLNRDMAKAVAAVDAVAHPSLNQSQFDAVCDLVYNAGAGVIAASTGTGQALRKGDASTLRNKLTQFHYQNGKSLLGLRRRAAGRVALFDGMLWQQAEAVGRAAK
tr|A0A1U9WQS3|A0A1U9WQS3_9CAUD	lysozyme	Geobacillus phage TP-84	MQARSANNIKGIDVSHWQGKIDWAKVKAAGIQVAYLKATEGTTHVDKMLKTNYQNAKKAGIKVGFYHFFRAKNEQNAREQARHFVNTVKGMPNDLKHALDIETTEGLSNEALTKCAIAFLEEVKKLTGQDPIVYTYTSFARSRLTAAIAKYPVWIAHYGVDKPGDNPIWDRWIGFQYTDKGKVSGIAGNVDMNEFTSDIFVDAAKVEQPKQKVDAVQSTPSATGTYTIKSGDTFWELEEKYNWPHGTLQRLNPSVNPNALKVGQVIKVPKSEQPKQNASSVTGTYTIKSGDTFWDLEQKNGWPHGTLQKLNPGVNPNKLKVGQVIKVPKSEQKNVQRTVKNHQKPNYRTYKIKKGDTFWELEKKNGWPHGTLQKLNPGVNPAKLQIGQTIKIPN
tr|A0A1U9WR38|A0A1U9WR38_9CAUD	Lysozyme	Escherichia phage vB_EcoS_ESCO41	MKQKLLISAATAAAIYIAAPLIELVEGVENRPYIDIAGVKTVCSGITGPDVVWGKAYSNRECRNLLEKYIQIHGKYVQNAVTYPIAPETRAALISFSYNVGGSAMRKSTAIKLINQGKIEQGCKALGMWNKATVNGKKVVVKGLVNRRNEEIKLCLSGIGK
tr|A0A1U9WRD0|A0A1U9WRD0_9CAUD	Lysin	Streptococcus virus MS1	MGVNIDEGVAWMQARKGQVTYSMDYRNGPDSYDCSSSIYYALLSGGAVSAGWAVNTEYEHDWLIKNGYELIAENTPWDAQRGDIFIWGRKGYSSGAGGHTGMFIDSDNIIHCNWPYDGISVNDHDERWLYAGRPYYYVYRLTDEGKQAAEPKRGWQKDDTGFWYVRANGTYPKGQFEYIEDNKAWFYFDDLGYMLAEKWLHHTDGNWYWFDKDGYMATSWKRIGGAWYFFNRDGSMQTGWIKYYDNWYYCDATNGDMKSSTFVPYNGGYYMLLEDGRLADKEAFKVEPDGLITTK
tr|A0A1U9WRZ3|A0A1U9WRZ3_9CAUD	Lysin A	Gordonia phage Huffy	MSDNLFRKAYGYDYSENGWRMVNRNACVVANPVPHSNTAPVRGGDAATILNAWLIWYHHNVEPITSSVWGWSLENTVKNSNHLSGTAVDVNAPQYPWGVRVMPADRIAKVRRGLKLFEGSVFWGADWAKADEMHYQLGWPEGDRRVAAFAKRLSDGYLGIYGKPAPPVNEIDAEAKRAAAWLGARITKGEMVTPDGKGRFAQFAAGYVYFHPNARAHKRVGDRAVAVPLNIFETWAGLGWEAGVLGYPIERHHVVAGVGDIQGFQGGVVYRKYGQPGYFVTGRIWDRFAATDFERGNGWPQSNEHDFDGGQVQRFEKLDMVYNPSEVTRLARGKVAGEWQL
tr|A0A1V0DX43|A0A1V0DX43_9CAUD	Peptidoglycan-binding domain 1 protein	Synechococcus virus S-ESS1	MITNFSGAAKPLDKFDIPELAYRIDVSEDHLQAFLNVESRSQGFDRAGRPIILCEPHVFYRNLTGKERDAAVAAGLAYKNWGEKPYPSSQDLRYQWLMKAQKINAEAALKACSWGSTQVLGENFSMVGYPTAEAMVRAFMDDEENHVEAMVRYILATGIADDMKAERWDTVARVYNGPGYKKNGYHTKMASEFRKLRGVPDSGWKSDTEGAEMLTLTTEEMKTLQRRLGELGYSEVGWADGKWGTKTRAAQLAFRADNGLPLVAGITADLMAALMLAKPREVSKERLETGAQDLRKAGSRTVAKADKTTAGAGLVLVGGALEPVSEVLDGLSGQVEALRGLTGTLEGLLGSMEGMSPYLLVGLGLYMIWQQWGIKQARVEDHHTGKNPYPGGS
tr|A0A1V0DXN6|A0A1V0DXN6_9CAUD	Lysozyme	Yersinia phage fHe-Yen9-01	MNLFEMLRYDEGLKLEVYFDTEGYPTVGVGHLLTKVHNLMTGISILDKELGRSTQGRITTEDAEYLFSKDVEKAKAGIKSNTVLNDLYLSLDSIRQMALVNMVFQMGVAGVAGFNNSIKLLKAKQWDQAALNLAQSRWFKQTPNRAKRVIDVFKTGTMNAYK
tr|A0A1V0DY74|A0A1V0DY74_9CAUD	Acetylmuramidase	Dinoroseobacter phage vB_DshS-R5C	MTASNFNQTTEWLLVHEGGFVNNPRDPGGATNRGVTQAVYDGYRRRKGLPKQTVRNITTQEVYDIYRTQYWDKVWADDLPQGLDYAVYDFAVNSGPSRAVKFLQRIIGVADDGVMGNVTMGAIAALPRDQVDDVIIQLCTDRWNWMKRLRTWDAFGRGWTRRVMGEEIGVQDRDTGVIDRAVKLHNGAPVTAPTRAAGGQAREQDERSTARARDGLNLDTIGTIAGGVAPTAVVAAIQQEGPMQYALAGVVVLAALMAAVVFYKKVIR
tr|A0A1V0DYB6|A0A1V0DYB6_9CAUD	GTA-like protein	Dinoroseobacter phage vB_DshS-R5C	MIVVEKARSWIGTPYRHQQKVKGAGCDCLGLLRGVYEEVTGLLSEKPPPYTPSWGEAQGQELMLAAAAKYLVPATEIEPGAVLVFRMKPGAVAKHCSIVTEKDAMVHAHIRRGVVEEFLVPYWTRRIAGIFKFPEDAIG
tr|A0A1V0DYF6|A0A1V0DYF6_9CAUD	Uncharacterized protein	Shewanella phage SppYZU01	MKEKIINEIIRVEGGYVNDPSDSGGETNFGITEAVARAYGYAGDMRDMPREVAFDIYAARYWDAVRADEMPERVAAEVVDTGVNMGTGRAGKFLQRSLNVLNVGGSLYPDLVVDGNIGPMTIHALRAYLAKRDEDALVKALNCLQGAYYIELAERREKDEKFVYGWLKNRVVL
tr|A0A1V0DYV1|A0A1V0DYV1_9CAUD	Endolysin	Citrobacter phage Mijalis	MQLSSKGLEAIKFFEGLRLEAYKDSAGIPTIGYGTIRINGRPVTMGMKITAEQAEQYLLADVENYVGAVNKAIKVPTTQNEFDALVVETYNIGIGAMQDSTFIKRHNAGNKVGCAEAMQWWNKVTVNGKKVTSKGLQNRRRMEAKIYLDAVYPK
tr|A0A1V0DZ63|A0A1V0DZ63_9CAUD	Putative endolysin	Acinetobacter phage WCHABP12	MKMTKGGFAILRDSLGRLTESQVSEINFIVDAMDKDKSISYSQGAYVLATTWWETAKTMLPISEYGKGKGRPYGTWYKNSKGQLYTFKDGSKNSVYLFDEFSHLYYGRGYVQLTWQSNYEKASKKLGHDFLSNPDDVMKKEYAIQILLTGMKEGWFTGKKLSDYIYQSKKDYVSARRIINGSDKAQKIAEISLIFERALRSL
tr|A0A1V0DZ66|A0A1V0DZ66_9CAUD	Lysozyme	Salmonella phage GJL01	MMASPLIEEIEGVRYKPYKDIAGIWTVCHGITGKDVILGKEYTRRECDALLAKHMKVAADAVDKAVKVDIPISMRAALYSFTFNAGTGAFSKSTMLKKINNGDLYGGCGELWNWTYYRNPKTGKKEKSKGLKNRRAVEYKYCVMDLNK
tr|A0A1V0DZZ3|A0A1V0DZZ3_9CAUD	N-acetylmuramoyl-L-alanine amidase	Clostridioides phage phiSemix9P1	MKIAIVPGHTLTGKGTGAVGYIDEGKENRILTDLIVKWLKRGGVAVYTDKVDSSNDYLSEQCQIANKQDVDLAVQVHFNANSTTLNPMGTETIYKTSNGKMYADRVNDKLATVFKNRGAKSDVIGLYWLSHTKAPAILIEVCFVDSKADTDYYIRHKDIVAKLIAEGILNKKIDSEEVNKMYKHTIVYDGEIDKIPATVVGWGYNNGKILICDIKDYIPGRTENLYVIGGKACNKIMNITKEKYTMIEGSDRFDTLYKALEFIKKL
tr|A0A1V0E5Q7|A0A1V0E5Q7_9CAUD	Lysozyme	Salmonella phage 29485	MNSTLRKSVLAAVGGGAIAIASVLITGPTGNDGLEGVRYKPYRDVVGIWTVCYGHTGNDIMIGKTYTESECKALLNKDLNTVARQINPYIKVPIPETTRGALYSFVYNVGAGNFKTSTLLHKINQGDIKGACEQLRRWTYAGGKQWKGLITRREIEREVCMWGDK
tr|A0A1V0E659|A0A1V0E659_9CAUD	Endolysin	Streptomyces phage ToastyFinz	MSVKIISRAAWGAKPWDNDPRSDGPAYVPLSSRTEFFVHYDGAHHITATGPAVPRAIEAQHLAQGWAGVGYHFVVDQAGHIYEGRGWTRQGAHCPGHNLSGFGVQIAVGGDQKPSEAALAACRALYDEACRRTGRTLAKRGHRDGIATQCPGDILYAWVRDGMPAKGYTPPTGGTAPTVARYRVTINGLEYGYGAEGAHVTRVGEALVAKGHGDAYKVGPGPKWTDADTEAYAAYQRSLGFTGDDADGVPGESSLRSLLGTLPGKTTTKPKPKPPSFPAFPGRDKFGPGKRNGYVTRLGEALVAKGYGRFYKVGPGPSWSDADRNAVRAFQRAQGWTGSDADGYPGPETWRRLAA
tr|A0A1V0E671|A0A1V0E671_9CAUD	Endolysin	Klebsiella phage vB_KpnP_PRA33	MPKVQFTKRKETSQIFVHCSATKPSMDIGVREIAQWHKEQGWLAIGYHFIIRRDGTIEAGRDQDAVGSHVKGYNSTSVGVCLVGGIDAKGNPEANFTPAQMQSLRSLLVELKVQYAGAVLMAHHDVAPKACPSFDLKRWWEKNELVTSDRG
tr|A0A1V0E6I4|A0A1V0E6I4_9CAUD	Endolysin	Klebsiella phage vB_KpnP_BIS33	MPKVQFTKRKETSQIFVHCSATKPSMDIGVREIAQWHKEQGWLAIGYHFVIRRDGTVEAGRDQDAVGSHVKGYNSTSVGVCLVGGIDAKGNPEANFTPAQMQSLRSLLVELKVQYSGAVLMAHHDVAPKACPSFDLKRWWEKNELVTSDRG
tr|A0A1V0E8J5|A0A1V0E8J5_9CAUD	Lysozyme	Vibrio phage P3	MSRANNITRSLIAAGAGAIAIASSMIKPLEGIEYIPYRDVVGVLTVCYGTTGPDVIEGKVYTKEECEYFLHRDLKKIELQILPMIKPALPEPTKAALYSFTYNVGVGAFSRSTLLKKLNSGDMTGACSELSRWVYAGGKKWKGLMTRREIEEEVCKFAFKGVDLRMAKYIELKDGGANVDEIEIYNTGSVSYFAYR
tr|A0A1V0E9P9|A0A1V0E9P9_9CAUD	Lysozyme	Caulobacter phage Ccr10	MRVSDTGLKLIQAWEGLGDGNPATVDLEPYVCPAKVWTVGWGHALKTPTGQIIDVDVFGAARAKVLAAESMQRKFGKGAITRDQAVALLREDVTGFERSVDKMIGAAGATQGQFDALVSFAFNCGSANLQSSTLLRLHNAGKRAVGDVSMSALCKESKLSTPIGNIAVAFSRWNKVNKVWALGLFRRRLSEVLVYGGHNPDEAVKAAQGFKGC
tr|A0A1V0EBQ3|A0A1V0EBQ3_9CAUD	Lysozyme	Caulobacter phage Ccr5	MRVSDTGLKLIQAWEGLGDGNPATVDLEPYVCPAKVWTVGWGHALKTPTGQIIDVDVFGAARAKVLAAESMQRKFGKGAITRDQAVALLREDVTGFERSVDKMIGAAGATQAQFDALVSFAFNCGSANLQSSTLLRLHNAGKRVVGDVSMSALCKESKLSTPIGNIAVAFSRWNKVNKVWALGLFRRRLSEVLVYGGHNPDEAVKAAQGFKGC
tr|A0A1V0EFL1|A0A1V0EFL1_9VIRU	Lysozyme	Bacteriophage sp	MRTNNIDAIKEHEGLRLVAYLDSVGVWTIGYGDTGPDVVKGLTITKEEAEKRLRKRLVEFEGYVNTYVKVPLKQHQFDALVSLVYNIGPTNFKTSTLLKKLNAGDYIGAADQFLVWNKGRVDGKLVVIKGLANRRAKERKQFLGE
tr|A0A1W5N1C3|A0A1W5N1C3_9CAUD	Putative endolysin	Cronobacter phage vB_CsaM_leN	MFKFSQKSLNNLQGVKPELVKVVKRALELSPVDFGVREGLRTVEQQRENVRKGVSQTMNSKHITGDAVDLYPSVLPAGWQTNPKVWLPVLNAVKQAADELGVKLRYGINWKNDPNLPIETKFIDAPHVELA
tr|A0A1W5P0K6|A0A1W5P0K6_9CAUD	Transglycosylase SLT domain-containing protein	Cronobacter phage vB_CsaM_leE	MKKAPANAPSYVKELDDITPKQKKVLEYAFRIGNEYDRKTAKPVESETSKRLGYHLAAIAWIESRACENVGKGKKNHHAYGCFQVTARSASARMDKSYSKRVVINKLETLRGGSKYALHELEYWLDYHKGDLKKALASYNAGFKYSKKEARDYARMVNHTAKLLEEKRII
tr|A0A1W5P530|A0A1W5P530_9CAUD	Endolysin	Pectobacterium phage PP2	MAVRQAILYGSIAAVLSTVAVNYPGELTTSPEGLENIAQWEKYATRTYLDGVGVPTIGVGSTRWFDGKAPRSSQTASVDEAARLFIRDVKEAEKCVKERMSGNLMPQKVFDSAVSLVYNVGCSGVTWNPKYNRQTNIRLQANAYNWTKVCYHLGDFIYSGGKRTQGLVNRRTAEQAYCLRGI
tr|A0A1W6DWY2|A0A1W6DWY2_9CAUD	Lysozyme	Salmonella phage SE40	MYNAGAGVIAASTGTGQALRKGDIATLRNKLTQFHYQNGKSLLGLRRRAAGRVALFDGMLWQQAEAIGRGAK
tr|A0A1W6DX33|A0A1W6DX33_9CAUD	1,6-anhydro-N-acetylmuramyl-L-alanine amidase	Sphingobium phage Lacusarx	MNISNHRLAGVDFVASPNISGMLNPQYIVMHYTAGWNDESAITTLKNPAAKVSAHVVIARDGKVTQMVPFNRVAWHAGPSKFDGKNGMNNYSIGIELVNIGFLREKPGAPGVYQLSTGSAWKDVPASNLAGYDLSLKAANKRIGGGTYVWPAYTKAQIDAAKEVVKALVGAYTIKDITTHEIIDTRGWKTDPGPAFPMGEFKPLIHIGNARNDNLEPNGTYVVTASALNVRKEANTGAGVLTVLRKGAEVAVVKDLGDWSYVEYAPGKFGYLTDKYLAAA
tr|A0A1W6DXS2|A0A1W6DXS2_9VIRU	Putative endolysin	Rhodococcus phage Toil	MTFRNAYGYEWSENGWRMCNRDECDLVRIPDLFLTETAPLRRGAPLTILGAWMKWYDTHVEEIGSNVWGWSALNDVPNSNHLSGTAIDLNAPKYPWGERVMPADRRAKVREGLRLFEGTVFWGADWQRADEMHYQMNFGEGDARNEAFAQKLRNGHLGIYGTPAVQPKGILDMGNVVSIIDKQSRTPEVALAFIDYHAFKAREAAEAGLKEAQKQTELLAQILQKLS
tr|A0A1W6DXW1|A0A1W6DXW1_9CAUD	Uncharacterized protein	Aeromonas phage phiA8-29	MTVNITGTFQGLSETAQRIINNTIRLEGRYSNNPYDKGGETCWGITKNTARKYGYTGSMAELPLSFAKDIYAYEYWSNNNCEDILKYSDLLAEEWFDTGVNGGVGRPWWLAGKILNALNDGSWPVLPVATAKSSTVLSALEKATSKIGDKQMFNYMNWTQGAWYMTLTERDPSQRAFFNGWITNRVSTV
tr|A0A1W6DY17|A0A1W6DY17_9CAUD	Endolysin	Salmonella phage LPST10	MAISKNMKAFLDMLAYSEGTDNGRQKTNNHGYDVIVGGSLFTDYSDHPRKLISLPKLGIKSTAAGRYQVLAKFYDAYKKQLRLPDFSPASQDAIAIQLIRECKATADIDSGRIADAIHKCRSRWASLPGAGYGQHEQKLDKLIDVYKAAGGAVA
tr|A0A1W6DY31|A0A1W6DY31_9CAUD	Endolysin	Aeromonas phage phiA8-29	MSDLIPFNSLPATAQAIIKHTVSIEGGYVNDPNDSGGATKYGVTEKKARQYGYTGDMRDLPIDFAYAIAAHEFWFGAKMDQVAQISWEVAEEMFDTGYNCGPGSAWKIAQRMLNLMNRQGADWPDIVADGIPGPKTFSALEAAVKRRGALHVYKCFNAGQCAYYIDLAERRPKDEAFFNGWISARVDVTPKVVK
tr|A0A1W6DYF4|A0A1W6DYF4_9CAUD	Lysozyme	Salmonella phage LPST10	MKLSQRGAEMLGITDAVDISPYITTETTQNQFDALTSIATDIGIDTFRKSTLLKKHNLRCFSCAVAHFIVWGEKTGDKAKRKAEKEVYWYGY
tr|A0A1W6DYG9|A0A1W6DYG9_9CAUD	Transglycosylase SLT domain-containing protein	Aeromonas phage phiA8-29	MKRIAAFALMVALSAGAEAADPCSEFFTMKQLWTLQQAYDHGEPQGLGYTMAAIVWKESSAGLKLSRKDGEHWAMNSYGPFHILLKTAKNRRGCKAWNCSGVKRELMNDFQYSADLALEELEYWNERLGDYRKAFAAYNAGNAWRGSAGSAYSRDIRGKIRYLQQCVRF
tr|A0A1W6JH34|A0A1W6JH34_9CAUD	Endolysin	Lactococcus phage R3.4	MNITNAGVRGHDPTGVVIHNDAGSNGANAGFYNSWLPNHNPENGFAHVYIGNDGRLQASDFSNMAWHCANSYGNTNYASWEVCQSEGDLNQFLRNEQAVLDDVAKYMKQWGLTPNHDTVKLHQELSSTSCPRRSVEVHGGTVESCRSYFIAELNKRLTGQTGGSNNNTTESGEIEMFLINCKDTKNWYVCNGVSARHIKTTRMLGGFQGKFGVIKLPETVMYQAEFEAEYGKVN
tr|A0A1W6JHI7|A0A1W6JHI7_9CAUD	Endolysin	Lactococcus phage LW31	MVNFYSGVAGRRPGKPMFAIIHNDAGSINATASYYSHWLPTHQAELGFAHVYIAKDGRYQAENYDNIAWHAGNGYANQWALSWEVCQSLDATDADFKATEECVFQDVANAFKQYGLVPNRNTVHLHREYSATDCPHRSWALHGQSVQAVQDYFIAGIQRYMGGASTSTGNDYTSQNTTYTLNKELLDMYLIFTVDTKRWYISNGVGVRYVRTTRMLANYQDNFGKLQLPTDKMYQVELDKEFGVTATKP
tr|A0A1W6JKF0|A0A1W6JKF0_9CAUD	Endolysin	Lactococcus phage AM4	MTNYDKTFMLGAGQGSSQKTSNEYIIIHDTANDKNQGDNSAYNEASYMHNNWQEAYTHAIAGWDRVYLVGEAGYVAYGAGEVANSRSPFQIELAHYTDPVKQRQSYVNYINTIREYANKFGISLALDGAGNGIKTHKWVSDNIWGDHQDPYGYLARIGISKNQLANDLAHGVGGTAPVPAPKPASKPVSAPTPKPSKPAQKVQTNVVYGLHQKGGGWLGEITNFNNSNSSGFAGSPSNSHDLLYMRVTHGALKYRVHTIEDGWLGWITNGNKNDTVNGCAGISGHTIDGVQAYFYTPSGEVYQQAHYRSQTAKRAGWLAPVVDDSDFAGILGEPLDRLQVAISNTNPF
tr|A0A1W6JLI9|A0A1W6JLI9_9CAUD	Endolysin	Lactococcus phage AM8	MTNYDKTFMLGAGQGSSQKTSNEYIIIHDTANDKNQGDNSAYNEAKYMHNNWQNAYTHAIAGWDRVYLVGEAGYVAYGAGEVANSRSPFQIELAHYTDPVKQRQSYVNYINTIREYANKFGIPLTLDGGGKGIKSHKWVSDNIWGDHQDPYGYLARIGISKNQLANDLAHGVGGTVPAPTSKPAPAPASKPSKSAPKVQTNVVYGLHQKGGGWLGEITNFNNSNSSGFAGLPSNSHDLLYMRVTHGALKYRVHTIEDGWLGWVTNGNKNDTVNGCAGISGHTIDGVQAYFYTPSGEVYQQAHYRSQTAKRAGWLAPVVDDSDFAGIFGEPLDRLQVAISDTNPF
tr|A0A1W6JM05|A0A1W6JM05_9CAUD	Endolysin	Lactococcus phage AM9	MTNYDKTFMLGAGQGSSQKTSNEYIIIHDTANDKNQGDNSAYNEAKYMHNNWQNAYTHAIAGWDRVYLVGEAGYVAYGAGEVANSRSPFQIELAHYTDPVKQRQSYVNYINTIREYANKFGIPLTLDGGGKGINLINGYLIIFGETIKTLTVIWHVLAFQKTNWLTTWLME
tr|A0A1W6JN27|A0A1W6JN27_9CAUD	Lysin	Lactococcus phage LW81	MTNYDKTFMLGTGQGSSQKTSNEYIIIHDTANDNNQGDNSATNEASYMHNNWQNAYTHAIAGWDRVYLVGEPGFVAYGAGNVANSRAPFQIELAHYSDSAKQRQSYVNYVNAIREYANKFGIPLTLDGGGKGIKSHKWVSDNIWGDHQDPYGYLARIGISKDQLAKDLANGIGGESKTNQSNNNDSTDAINKTPNMEEKEMTYLIFAKDTKRWYITNGIEIRYIRTPRVLGNYQNQWLKFNLPVDTMFQGEVDKEFGTGATNPNRDISKG
tr|A0A1W6JNM6|A0A1W6JNM6_9CAUD	N-acetylmuramoyl-L-alanine amidase	Staphylococcus phage IME1318_01	MAEKWNGVPVKYDFLPIGTRRSGQPLTSKKPLFAVAHDTGNPETTAQTNVNYYKNTYMIDWSIVASAHIFVDDKECIVCIPVTEKAWHVLYNTPTDNQWYNADANDVAFGVEGSYFPSSQKRSRKSLDNMARVLAYLCNYWGIDYKTEVPGHQDIQDDKIDPGNLLEACGYSRNVKHLDKQIAKYINGVKPAPSKKLSTKTSKKPTPSPQSVVKYKQAIEYMHSLKGQFVDFDKMYAYQCADLSVDFIYHVTGGVRFYGNAKELHTLNAMPKGWKVVRNTRDYVPPICAIAIYTTGVYSRWGHTGLVWDNSGGTKTFTILEQNFDSKANSPAKLREDDYTGLTHFIVPDFADDSVDLTEIKEVQKTQRKSKGTIKLEQKPPLNLTWSNQAYFKAVADSE…
tr|A0A1W6JNR1|A0A1W6JNR1_9CAUD	Endo-beta-N-acetylglucosaminidase	Staphylococcus phage IME1323_01	MAQRNNYPNSSWKIYRNTPSFVPKPGDIVCWTYGWAGHTGIVVGPSDKKTFRTVDQNWFGANQYSGSRAAYVKHTYNGMGGNIYFIRPPYKASNNSAPAKKQDTNKVVTKKKKRTEISFTIDDNETIYPEFIPHQIVLGNDRGHSPKGVTVRNAGTMCSVQDMYFDRQKYIKDKEYPHYFIDRNHIWQPRLETYEVPSDPQNLVIEVCGDLSDSKNDFILNELHAMIFVTQRMKFHNISLKKSSINVKDPVWRSIYEHGDWNTALKGKAPKKVIDKTVEALMYLYGHRKTLLTEIPRDKITTRTIRVSVPSSSSKNSNSTSSSSKKNSTSHNSSHSTTKKKKTTNKKQNQVIVEHSKYTFNQAVNIQSRLSPQINYGVGWYNATRSQTLNAMNSLQIWN…
tr|A0A1W6JNV3|A0A1W6JNV3_9CAUD	N-acetylmuramoyl-L-alanine amidase	Staphylococcus phage IME1323_01	MDFSVFDVANQYWLYLFNHTLKGVGAADIPTWNDFTGEATVYKNTPSFQARPGDIVIFNRNYGSGYGHVGVVLSATLNSISILEQNWLGGAYWTPPEVATRRTHGYDFPMWFIRPFYAKETTKNKVKSKTKPVKKAKTSKGKKILLVAGHGKGAYSNDPGAVANGYNERDFNRKNIIPRVKKYLESVGHTVVLYGGKTMNQDLYQDTLYGQRVGNYSDYGLYWVKKNVKPDVIVEFHLDAASPQASGGHVIVSDKFPADNIDKALSSALGKTVGKIRGVTPRNDLLNANVTGQLGLNYRLIELGFITSKKDMKYLTTHLDSFTKRIAEAINGRQIGAKASKLSTSKNTWNWEGTFTANSTIKVRKSPGLNGTVVESGSWLYDGNYVPFDQVIKKDGYWF…
tr|A0A1W6JNW4|A0A1W6JNW4_9CAUD	Lysozyme	Morganella phage IME1369_01	MNKRLVKKVMAACTAGAIAGALVLIPVYEGVEYMPYRDVAGVLTVCYGHTGSDIQPGKLYTDAECKALLHDDLTKVRRAVDPMIKVPIDDNTRAAIYSFVYNVGPGAFSRSTMLRKLNAGDIAGACDEMKRWTFSGGKRWQGLINRRDTENAVCHGTP
tr|A0A1W6JP42|A0A1W6JP42_9CAUD	Lysozyme	Morganella phage IME1369_02	MNNRLFKKVMAACAAGAIAGALVLIPALEGIRYEPYQDVAGVWTVCAGITGSDVIQGKKYTQKECDDLLVKHMQPAIRAVDTLVKVPLNDYQKVSLYSLTYNIGVAAFKKSTLLKKLNAGDQVGACNELRRWIYAGGVKWNGLVTRREIERELCMME
tr|A0A1W6JPD6|A0A1W6JPD6_9CAUD	N-acetylmuramoyl-L-alanine amidase	Staphylococcus phage IME1348_01	MGLPSPKRRKPTASEVAAWAKRMIGRRVDVDGYYGAQCWDLPNYIFNRYWHFKTTGNAIAMAWYRYPKGFKFYRNTRNFVPKPGDMAVWGKGSFNNGVGHTAVVIGPSTKSYFTSVDQNWIGANSYTGSPGAKIKHSYNGISGFVRPPYHAETKKPSKPSSTPSKPSNDNTPKNTKEQTKPITKEITKVSYTSFAYDLDDDLEYIYHYMVEGQKLIGKVKGIYIKESTHMRSVEELYLQRNKYVNEDEYPHVYIDRERVWTPRPDSEEAPEHPGWLVMEVCGGQTDSKRQFMLNQIRALIYGVWLLSWSKVKLSESSIKADPNIWRSMKDLINYDLIKNGIPDESKYKEVEKKIIGLYLKRDKLLTETITTTTTKTKIKIKPKTSVDNPSQNDKSTGKT…
tr|A0A1W6JPE2|A0A1W6JPE2_9CAUD	N-acetylmuramoyl-L-alanine amidase	Staphylococcus phage IME1348_01	MTNKTRSQAHAYLDRLKGYWWDFDGVYGAQCFDLANQYWYYVTGHTLSGMYAKDIPFVNDFNGYANVVKNYNSYIPKKGTLVVFPYEYGNGCGHVAIIESATQNYFYSLDQNWYGGARNNPPEVAQTIYHEYHPDMYFVEPLYSKETKVSKIKAKTTKPKPVKKVKKRKVMIVAGHGYNDPGAIGNGYNERDFIRKNIVDNVSKYLKDAGHTVGIYGKKQDMYQDTAYGVRVGNHRDYGLYWVKSQGYDTVIEFHLDSAGPKATGGHTIIPAGYPANITDKNIQAALKQSVGTIRGITQRNDLLNCNVANDIGIDYRLVELGFITSYKDMKYINENIKPFTKSIASAINGKPIGGTSAGKVKSVKKTWDWKGRFYPNTTIKVRKKPNGEIVEKGSWLYG…
tr|A0A1W6JPY4|A0A1W6JPY4_9CAUD	N-acetylmuramoyl-L-alanine amidase	Staphylococcus phage IME1367_01	MATENWKGVKVRYQLLTKGTRRYGETMDGGKPQFIVAHDTGNINTTAQSNVTYYENTYNIPWNNVASAHIFVDDKECIICIPTTEKAWHVLYDAPTDNIWYNRDANDVAIGVEICYFSDKERSRKALDNGARVLAYLAEYWHIDYKTRMPGHQDIQADKQDPGNALEASGYGRNTSNLDKLVAKYYKQNVKVKATPVKVEKGSTSFTREEFVKWLKSTVGKQYDYDLYAAFQCVDYANVGWDKLFGHGLKGNGAKDIPFNAYNKDKFKNEATVYKNTPSFLAKPGDLVVWGEQMGDGWGHVAWVVEATLDEITVL
tr|A0A1W6JQB6|A0A1W6JQB6_9CAUD	N-acetylmuramoyl-L-alanine amidase	Staphylococcus phage IME1354_01	MVAKLTKKEAVKYLYSLEGKGWDYDLAFGWQCFDLANKYWHQLFGHGLKGAGAADIPNVNNFNGEATVYNNTPSFKAEEGDIVVFNRNYGGGYGHVAIVTKGNYDGKYMQFQSLDQNWFGGGSAKTEVAQRIVHNYDFPMWFIRPHYKSESAKKVSTQSATKNTTKKKTTAKKKMKKLTYIRDEVKGYRLPNRGYKPKGIVLHNDAGSVGATAEAYHRGLVNAPLSRLEAGVAHSYISGNTVYQALPESRIAWHTANQNGNKNYYGIEVCQSIGASDKVFLANEQASFQEAARLLNKWGLKANRNTCRLHMEFSQTSCPHRSMKLHTGFDPVTQGVPSQAIKLKLKDYFIKQIRAYQAGKVPTATVSKNTSSASNTKSTVAGAWKRNSYGTWYMSEKAR…
tr|A0A1W6JQH9|A0A1W6JQH9_9CAUD	lysozyme	Corynebacterium phage IME1320_01	MVTHPMRQGTYRVSSGYGPRWGSFHAGLDFAAPVGTPIYAAADGVVVEGRDRRNVDGFGSWIWLDCQDSVGKDFIYGHVKHSGILVKKGDRVRAGQQIGVVGNEGQSTGPHLHFEVWGHPGRLGGAHQDPARYLQGAAQPGETKPVQEARPKPKPKGGTIYGIDISEHNDGLSCARAKQEGIEFAIIRLCDGTHVDRVFHSHLADAEQAGMLVSTYWYLRAPSEGTSISQQVDVIDRQMGGRRDLPVWIDVESVDMSYPAGDPRHYLLVEKDVWDAKRELERRGYHVPGIYTGRWYWENMRGGEPSMNGLGYLWVSNYGLHNGAGDPRSLYASEGGDRHPGWDYPLGDRKPDLLQYGSRGTVAGRPNVDINAYRGTRAELEALFTGKQEELSMADIQRI…
tr|A0A1W6JQL2|A0A1W6JQL2_9CAUD	N-acetylmuramoyl-L-alanine amidase	Staphylococcus phage IME1365_01	MAEKWNGVPVKYDFLPIGTRRSGQPLTSKKPLFAVAHDTGNPETTAQTNVNYYKNTYMIDWSIVASAHIFVDDKECIVCIPVTEKAWHVLYNTPTDNQWYNADANDVAFGVEGSYFPSSQKRSRKSLDNMARVLAYLCNYWDIDYKTEVPGHQDIQADKIDPGNLLEACGYSRNVKHLDKQIAKYINGVKPAPSKKLSTKTSKKPTPSPKSVVKYKQAIEYMHSLKGQFVDFDNMYAYQCADLSVDFIYHVTGGVRFYGNAKELHTLNAMPKGWKVVKNTRNYVPPICAIAVYTEGIYREWGHTGLVWDNSGGTNTFTILEQNYDGNANTPAKLREDDYTGLTHFIVPDFADDSVDLTDIKEVKKSERKSNSSISVNKKPPKKLTWSNQAYFKAIADNA…
tr|A0A1W6JRQ3|A0A1W6JRQ3_9CAUD	Teichoic acid phosphorylcholine esterase/choline binding protein E	Corynebacterium phage LGCM-V9	MKNWDTLEPDKYNLLTKNFSLGRGGESIQFITLHHMAMVGGVDECVRVWGDRPASAHYCVGPDGEIGQAVNDWDTAWANANLLSNRRSIAIEHSNSAGASQDWPIGEKTLEEGAHLVAALCRYYGLGRPESGRNIRFHCTESGGATSCPYHLRPGHKYHDSYLRRAQWWYDNPAGGKAQNTMVSKEKKNMNEAYSRDIRAQLTGSEELGKYPGWGQLGGRTIVDALGAIGEKLGVDGFYDVKAGK
tr|A0A1W6JSC2|A0A1W6JSC2_9CAUD	Morphogenesis protein	Bacillus phage Harambe	MREGQKSVGSNGKQNSLFPMDVMYITQGESGDFSHSKAKAVDYIHLTKAGKRTKQAWYYAPCDMTVITKGSAGSIWASDSEVNTPTGTKRMVYMFWHDNNHGNYPVGTKRKQGEKCGQTGTAGFATGDHLHIEVMEGSAFDKSKAIHNWDAFFINDTEIVVNFNYPWKTTDDSTGSINGSCDLGGGYDGTIQINDKVNAKVRSYEPMMKAECERQGVSLNAVPGLLGIMMVESGGEGGDPMQSSESAGLPPNAIKDPARSIAQAVKHFKESLATTEQYGCDIWTAFQQYNYGIGYARWISQRGKVHTLELSEVYSRDVVAPSLGNTTGRTRPYRNEISIANGKPYMYANGGNFHYAYMCQWYTTGDGSINTCGNETGVTEEDKAKNRQKKLLDLLMCDA…
tr|A0A1W6JSI0|A0A1W6JSI0_9CAUD	Endolysin	Bacillus phage Harambe	MKARHMSVSQTGVELVKHFEGCYLKAYQDVVGVWTIGYGNTQKENAYRGNVITQAKADQLLMQDLNSHMRVPKEDITVDLNQNQYDALCSFAFNLGAYIFRNNRNLLDAINYGNWNEASRIMNLFNRAGGKVYAGLVRRRKAETELMLKPMDNVSHETNGYDSSWFTPQQGTFKLDRAINLRTSPVNGDIIATLQAGDEVNYDAYGYEADGYVWIRQPRSNGYGYIATGDTSGGKRTSYWGEFQ
tr|A0A1W6JSV5|A0A1W6JSV5_9CAUD	Lysozyme	Klebsiella phage KOX1	MGIKTRVTFAAAMAIAVAFLPKVEDTKYKVYTDIAGVSTVCEGITGPDVIKGKTYIRSECDALLAKHIQVAKRVVDSKIKVAVPDTFRASMYSFTFNAGGGAYSGSTMLKLTNQGRLYEACEQLYRWTYYRNPKTGKMEKSRGLHNRRDQEFNLCIKDLK
tr|A0A1W6JT17|A0A1W6JT17_9CAUD	Endolysin	Escherichia phage vB_EcoM_ECOO78	MAVITPQQAGGKNVCAFLDMIAYSEGTDNGRQRTNHNGYDVLVGGGLFTGFADHPRKLVALPKLGIKSTAAGRYQLLSRYYDAYKKQLGLKDFSPLSQDLIAIQQIRERRALPLIQAGQFEQAVRQVRNIWASLPGAGYGQHEQKIANLLAAYRNAGGTVAA
tr|A0A1W6JTC9|A0A1W6JTC9_9CAUD	Endolysin	Pseudomonas phage JBD68	MKITADQLDRATGCGAATASTWVEHINGAMARFEINSPERVAMFLAQVGHESQSLRRLVENLNYSAEGLLKTWPKRFTPTEAKQYARQPERIANRVYANRMGNGSPDTGDGHRYRGRGLIMITGHDNYAEAARALALPLVAQPELLEQRTWAAIAAGWFWQSRGLNDLADQGRFERITLMINGGYNGADDRAARLGWARAAMAGA
tr|A0A1W6JTJ9|A0A1W6JTJ9_9CAUD	Peptidase m15a	Shewanella phage SppYZU05	MNSTESFSARELSCRCSSCKQSKPHQMQEYVLRGLQAIRDVANRPLILTSAYRCANHPDEIKKAAPGRHNQGLAVDIKVSNDRERAEIVDLGLKYGAKGIGVAKSFVHLDWRTGPKAMWLYS
tr|A0A1W6JTM5|A0A1W6JTM5_9CAUD	Lysin A	Mycobacterium phage Kingsley	MTTKDQVAQITIAEAKARGYTRSECLAIMSTFYQESGWNDTIWDPTHTTYGIAQQDGSYPHRFDGAAAQIKGFFDKLDVWRAKPGASTDIWLNICWMQQAPNWPSADYWYANGRRAYLTEIKSRIATVTPYLDKYWPADGGTAVPDEPRPDFNEFPIWSANNSSRSGKPTMFLIHTQEGGGGDAAAENLAKWFQNANGVSYHYTISQASDGGVTVVDCVDTDRAAWSVGNANSISINLCFAGSRASWMRDQWMNQSNAIDVAAYLAVQDAKKYGFTPLVVPPPYTNGRPGISDHRWVTDVFKWGTHTDVGANFPWDYFTECVNHWAAGGKTEPEPPKVKRFPDDWTDREILVEILRQLRGYNLTGWPQLDDKTLVDAVAEIRNVVCDK
tr|A0A1X7QGP1|A0A1X7QGP1_9CAUD	Lysozyme	Escherichia phage vB_EcoS_swan01	MSIKNRVAAAAFGVAVALTSPLLEEIEGVRYKPYKDIAGVWTVCAGITGPDVILGKTYTKKECDALLAKHIQVAKKEVDKKVKVDIPDSMRAAMYSFTYNAGVGAFRNSTMLKLINQGKLNEACDQLYRWTYYHNPKTGKREKSKGLLNRRKVEYKYCTMDLK
tr|A0A1X9HX89|A0A1X9HX89_9CAUD	TtsA-like Glycoside hydrolase family 108 domain-containing protein	Ruegeria phage 45A6	MSATNYGKCLDHVFKFEGGYVDHPRDPGGATNMGITIGTLSVHLRRPATKQEVRDLSRDTAAMIYKRKYWNVVRGDDLPDGMDLVAFDGGVNSGPSRGARWLQRGLGVTADGKIGPQTIGKAVSVTDGVKAIQRACTVRLGFLKGLGTWSTFGRGWGRRVASVEAEAVAMYTRDVGRVAAEAPRADGAAKQRTGEAAGVGAGGGATSFADVPDLVFYGVLAAALVIAVLLVTRAAQHKRRATAYRAKAEEMANG
tr|A0A1X9I678|A0A1X9I678_9CAUD	Cell wall hydrolase	Streptococcus phage phiJH1301-2	MGEHLVICGHGQGRTGYDPGAVNAKLGITEAGKVRELAKLMSKYSGQQIDFITEQNVYDYRSITSIGKGYDSITELHFNAFNGSAKGTEVLIQSSLEADKEDMAILSLLSRYFQNRGIKKVDWLYNANQAASRGYTYRLVEIAFIDNEQDMAIFETKKEDIAKGLVSAITGVEVKTIVPSTPSSTVGSSGTPSKPVYLVGDSLRVLPHATHYQTGQKIANWVKGRTYKILQVKNIHQSNSKRAYLLDGIKSWVLEQDVEGTTKGHSEQTYQAQKGDTYYGIARKFGLTVDALLAVNGLKKSDILKVGQTLKVNAASRTTTAIPTSVTSRVVASALSKVGQKVTVPSNPYGGQCVALVDKIVQELTDKNMSYTNAIDCLKKAKSNGFQVIYDAWGVNPKA…
tr|A0A1X9I9I9|A0A1X9I9I9_9CAUD	Peptidase C51 domain-containing protein	Staphylococcus phage vB_SscM-1	MKTQKQVVDYIKSLEGKGWDWDNYAGWQCFDTANYHAYFAMGMSLAGEGAKDIPYKNDFTGKADIYNNTPEFLAQPGDIVVWTSPTFGGGYGHVASVISATLNTITVIEQNWLGGGISKTEVATRRSHSYDPSMVFIRPKYAKSSTVTESKPTTVKPVTKPKAPATSNSSSGAKAIVKGKVPPKTLSNSKGAYFRAKADKYGVNICKLQNGKYYPTNEVYQAGYDQFYIFEIKNGWARVYSNSNNGWVWFERLRVVEIFKNKTVAKAKATVAKAKKKVTPKKKTPAPKLKLAIGKKVPKGTIKVQKKPILQAKADSAGVTITTRNGTLKNEKYKPGQIFYVYEVTKDGYCRVYSPDNNGYVWHERLIITKVY
[truncated: 3,334 more rows]

## Sheet: Holin
TCDB_accession	Annotation	Source	Sequence
[truncated: 747 more rows]

## Sheet: Spanin
spaninDB_accession	Annotation	Sequence
NC_007807.1	OIS	MKALVYKIAIGLALGLALFSLWSYYSLQLTKQELATTKEALADKSKEVEFLNTSLQLRDKVALQTAEREGAINAQLQRIYATVSKYKSQTNSASDQCLGLVPSPEFLEWVRRAEADSKDKSGAASSNK
NC_007807.1	OOS	MLNFSVSMRLCLSISRKLILHPISALGLFLVLSSLSGCAEQKPIPRISPALLVPINKLPEPVTFQDYVIYHRAASKLLDMCNGRLESIGVENGNFSSK
[truncated: 1,107 more rows]

## Sheet: protein E
Accession number (UniprotKB)	Sequence	Source	Annotation	References
[truncated: 6 more rows]

[truncated: 2 more sheets: PVAP, Pei]
