# Supplementary material for: Diversity and evolution of prokaryotic viral lytic proteins
Source: ISME J. 2025 Oct 8;19(1):wraf200. doi: 10.1093/ismejo/wraf200 (PMC12596118; doi:10.1093/ismejo/wraf200)
Supplement: Supplementary_Table_3_wraf200 [file supplementary_table_3_wraf200.xlsx]

## Sheet: Sheet23
Virus GenBank accession	Virus name	ICTV Taxonomy			Lifestyle	Genome size (bp)	Genome coverage	Genome type	Host			Putative endolysin	Amino acid (aa)	Query endolysin	TM-score	Putative holin	Amino acid (aa)	Query holin	TM-score	Putative spanin	Amino acid (aa)	Query spanin	TM-score
		Class	Family	Species					source	Phylum	Gram
AB434711	Ralstonia phage RSM3	Faserviricetes	Inoviridae	Habenivirus RSM3	virulent	8929	Complete genome	ssDNA	bacteria	Pseudomonadota	negative					BAG75137.1	69	AKL88327.1	0.529
AJ888457	Acidianus two-tailed virus		Bicaudaviridae	Acidianus two-tailed virus	virulent	62730	Complete genome	dsDNA	archaea	Thermoproteota						CAI59864.1	81	AKJ72467.1	0.913
AM087123	Acidianus filamentous virus 8	Tokiviricetes	Lipothrixviridae	Acidianus filamentous virus 8	virulent	38179	Complete genome	dsDNA	archaea	Thermoproteota										CAJ31709.1	97	ABL96822.1	0.48
AM419438	Halorubrum virus BJ1	Caudoviricetes	Graaviviridae	Beejeyvirus BJ1	virulent	42271	Complete genome	dsDNA	archaea	Methanobacteriota						CAL92451.1	56	AAN12588.1	0.874
AP013539	uncultured phage_MedDCM-OCT-S28-C3	Caudoviricetes	Autographiviridae	Pedosvirus S28C3	virulent	43444	Complete genome	dsDNA	bacteria							BAQ94012.1;BAQ94013.1	63;161	ABD58636.1;AGI12296.1	0.791;0.529
AP013546	uncultured phage_MedDCM-OCT-S37-C6	Caudoviricetes	Autographiviridae	Oinezvirus S37C6	temperate	42127	Complete genome	dsDNA	bacteria							BAQ94354.1	73	AER47587.1	0.546	BAQ94378.1	155	ANA48980.1	0.699
AY048850	Saline Natrinema sp. J7‐1 virus 1	Laserviricetes	Simuloviridae	Yingchengvirus SNJ1	virulent	16492	Complete genome	dsDNA	archaea							WBE14026.1	67	AGR46599.1	0.914
AY320035	Streptomyces phage VWB	Caudoviricetes		Veewebvirus vwb	temperate	49220	Complete genome	dsDNA	bacteria	Actinomycetota	positive	AAR29702.1;AAR29740.1	258;302	AXY83867.1;QMP84176.1	0.721;0.875	AAR29712.1	110	ACV05051.1	0.455
AY939843	Prochlorococcus phage P-SSP7	Caudoviricetes	Autographiviridae	Tiamatvirus PSSP7	temperate	45176	Complete genome	dsDNA	bacteria							AAX44231.1	92	AAQ14001.1	0.667
AY939844	Prochlorococcus phage P-SSM2	Caudoviricetes	Kyanoviridae	Salacisavirus pssm2	virulent	252401	Complete genome	dsDNA	bacteria							AAX44462.1;AAX44470.1;AAX44519.1	66;67;49	AEF56897.1;AEV89370.1;ALY09302.1	0.854;0.877;0.801
EF432053	Acidianus bottle-shaped virus		Ampullaviridae	Bottigliavirus ABV	virulent	23814	Complete genome	dsDNA	archaea	Thermoproteota						ABP73445.1	107	AFC61923.1	0.557
EF579802	Microbacterium phage Min1	Caudoviricetes		Minunavirus Min1	temperate	46365	Complete genome	dsDNA	bacteria	Actinomycetota	positive	ABR10481.1;ABR10489.1	623;142	CEK40778.1;AAL20354.1	0.681;0.688	ABR10466.1;ABR10491.1	129;112	AFO12351.1;AKN21212.1	0.626;0.434
EU545650	Acidianus filamentous virus 9	Tokiviricetes	Lipothrixviridae	Acidianus filamentous virus 9	virulent	41172	Complete genome	dsDNA	archaea	Thermoproteota						ACB37252.1	86	AGW43624.1	0.608
FJ870915	sulfolobus spindle-shaped virus 6		Fuselloviridae	Sulfolobus spindle-shaped virus 6	virulent	15684	Complete genome	dsDNA	archaea	Thermoproteota						ACZ35729.1	79	ABD58637.1	0.674
FJ870917	Acidianus spindle-shaped virus 1		Fuselloviridae	Acidianus spindle-shaped virus 1	virulent	24186	Complete genome	dsDNA	archaea	Thermoproteota						ACZ35801.1	102	ABD58637.1	0.588
GU071098	Synechococcus phage S-SSM7	Caudoviricetes	Kyanoviridae	Lipsvirus ssm7	virulent	232878	Complete genome	dsDNA	bacteria	Cyanobacteriota	negative					ADO98132.1;ADO98133.1;ADO98273.1;ADO98354.1	57;90;90;65	AKJ72467.1;UJQ44023.1;AAS47861.1;AHB12237.1	0.454;0.418;0.480;0.354
GU071101	Prochlorococcus phage P-HM1	Caudoviricetes		Eurybiavirus PHM1	virulent	181044	Complete genome	dsDNA	bacteria							ADO98649.1;ADO98830.1;ADO98841.1;ADO98846.1	78;96;51;86	QIN94355.1;AKJ72467.1;QRE00602.1;ANA86948.1	0.754;0.777;0.728;0.765
GU071103	Prochlorococcus phage P-SSM7	Caudoviricetes	Kyanoviridae	Palaemonvirus pssm7	virulent	182180	Complete genome	dsDNA	bacteria							ADO99056.1;ADO99074.1	67;93	AAZ32551.1;QIN94040.1	0.819;0.461
GU075905	Prochlorococcus phage P-HM1	Caudoviricetes		Eurybiavirus PHM2	virulent	183806	Complete genome	dsDNA	bacteria			ADO99802.1	416	CEK40778.1	0.691	ADO99848.1	67	QKN84985.1	0.606
GU080336	Sulfolobus turreted icosahedral virus 2	Tectiliviricetes	Turriviridae	Sulfolobus turreted icosahedral virus 2	virulent	16622	Complete genome	dsDNA	archaea	Thermoproteota						ADF27748.1;ADF27760.1	72;211	QGT55105.1;QBP07944.1	0.589;0.774
GU943054	uncultured phage_MedDCM-OCT-S04-C24	Caudoviricetes	Autographiviridae	Pekhitvirus S04C24	temperate	20430	Complete genome	dsDNA	bacteria							ADD94996.1	59	ALF02725.1	0.455
HE580237	Aeropyrum pernix ovoid virus 1		Guttaviridae	Aeropyrum pernix ovoid virus 1	temperate	13769	Complete genome	dsDNA	archaea	Thermoproteota						CCD22144.1;CCD22148.1;CCD22161.1	113;57;100	ABD58637.1;AKI28681.1;QCQ57804.1	0.776;0.791;0.586
HE681887	Aeropyrum coil-shaped virus		Spiraviridae	Aeropyrum coil-shaped virus	virulent	24893	Complete genome	ssDNA(+)	archaea	Thermoproteota						CCG27847.1	73	ANA86948.1	0.626
HQ317387	Sulfitobacter phage phiCB2047-B	Caudoviricetes	Schitoviridae	Raunefjordenvirus CB2047B	virulent	74485	Complete genome	dsDNA	bacteria	Pseudomonadota	negative	AGH07379.1	218	AWY09423.1	0.977
HQ317389	Synechococcus phage S-RIP2	Caudoviricetes	Autographiviridae	Sednavirus SRIP2	virulent	45728	Complete genome	dsDNA	bacteria	Cyanobacteriota	negative					AGG91339.1	106	AAU85104.1	0.705	AGG91327.1	83	AIK68357.1	0.774
HQ337021	Prochlorococcus phage P-SSM3	Caudoviricetes	Kyanoviridae	Ronodorvirus pssm3	virulent	179063	Complete genome	dsDNA	bacteria							AGN12109.1;AGN12117.1	66;52	AAN12589.1;AER47587.1	0.691;0.641	AGN11955.1	116	QYW05814.1	0.504
HQ337022	Prochlorococcus phage P-SSP10	Caudoviricetes	Autographiviridae	Tangaroavirus PSSP10	virulent	47325	Complete genome	dsDNA	bacteria											AGG54660.1;AGG54689.1	242;113	AGC34740.1;UGO47243.1	0.876;0.530
JX434032	Pseudomonas phage JBD30	Caudoviricetes		Casadabanvirus JBD30	virulent	36947	Complete genome	dsDNA	bacteria	Pseudomonadota	negative					AFQ21954.1;AFQ21970.1	55;74	QFR56076.1;AKJ72467.1	0.893;0.848
JX944686	Sulfolobales Mexican rod-shaped virus 1	Tokiviricetes	Rudiviridae	Mexirudivirus SMRV1	virulent	27431	Coding-complete genome	dsDNA	archaea							AFV51245.1;AFV51264.1	74;63	ANS06244.1;ANS06244.1	0.763;0.675
KC117376	Halorubrum sodomense tailed virus 2	Caudoviricetes	Hafunaviridae	Mincapvirus HSTV2	virulent	68527	Complete genome	dsDNA	archaea	Methanobacteriota		AGC34295.1	505	CEK40778.1	0.568	AGC34308.1	45	AEV89370.1	0.881
KC117378	Haloarcula sinaiiensis tailed virus 1	Caudoviricetes	Shortaselviridae	Lonfivirus HSTV1	virulent	32189	Complete genome	dsDNA	archaea	Methanobacteriota		AGC34572.1	596	CEK40778.1	0.727
KC252997	Haloarcula hispanica PH1 virus	Laserviricetes	Sphaerolipoviridae	Alphasphaerolipovirus PH1	virulent	28072	Complete genome	dsDNA	archaea	Methanobacteriota						AGC65540.1	146	QQO91760.1	0.428
KC292023	Halorubrum tailed virus 4	Caudoviricetes	Haloferuviridae	Saldibavirus HRTV4	virulent	35722	Complete genome	dsDNA	archaea	Methanobacteriota						AGM11104.1;AGM11141.1;AGM11159.1	190;141;70	QKN84985.1;QIG59126.1;QIG78011.1	0.282;0.389;0.576
KC292024	Haloarcula hispanica tailed virus 2	Caudoviricetes	Saparoviridae	Halohivirus HHTV2		52643	Complete genome	dsDNA	archaea	Methanobacteriota						AGM11219.1;AGM11222.1	102;74	QCQ57804.1;QBZ72717.1	0.680;0.883
KC292025	Haloarcula hispanica tailed virus 1	Caudoviricetes	Madisaviridae	Clampvirus HHTV1	virulent	49107	Complete genome	dsDNA	archaea	Methanobacteriota						AGM11320.1	72	AKJ72467.1	0.932	AGM11303.1	63	QBG78459.1	0.737
KC292026	Halogranum tailed virus 1	Caudoviricetes	Halomagnusviridae	Hagravirus HGTV1	virulent	143855	Complete genome	dsDNA	archaea	Methanobacteriota						AGM11344.1;AGM11417.1;AGM11459.1;AGM11521.1;AGM11540.1;AGM11561.1	141;80;109;59;77;65	CCE73857.1_TMRs_2;AER47587.1_TMRs_1;AER47587.1;AAZ72637.1;AIW02573.1;QFR56076.1	0.482;0.514;0.573;0.755;0.575;0.675	AGM11367.1	129	QEQ94927.1	0.435
KC292029	Haloarcula californiae tailed virus 1	Caudoviricetes	Druskaviridae	Hacavirus HCTV1	virulent	103257	Complete genome	dsDNA	archaea	Methanobacteriota		AGM11985.1	697	CEK40778.1	0.751
KJ502657	Vibrio phage Vc1	Caudoviricetes	Autographiviridae	Gutovirus Vc1	virulent	44541	Complete genome	dsDNA	bacteria	Pseudomonadota	negative					AHN84688.1	58	AAF80842.1	0.652
KM359505	Prochlorococcus phage P-TIM68	Caudoviricetes	Kyanoviridae	Haifavirus tim68	virulent	197361	Complete genome	dsDNA	bacteria							AIR93459.1;AIR93501.1	55;130	AVO21636.1;AAU85104.1	0.546;0.469
KP282673	Acidianus bottle-shaped virus 2 strain ABV2		Ampullaviridae	Bottigliavirus ABV2	virulent	22613	Complete genome	dsDNA	archaea	Thermoproteota						ALG96798.1	195	AAL20835.1	0.501
KP282674	Acidianus bottle-shaped virus 3 strain ABV3		Ampullaviridae	Bottigliavirus ABV3	virulent	28489	Complete genome	dsDNA	archaea	Thermoproteota						ALG96841.1;ALG96857.1;ALG96861.1	82;81;52	AAL22103.1;AKJ72577.1;AKJ72467.1	0.768;0.548;0.708
KP282675	Acidianus rod-shaped virus 2	Tokiviricetes	Rudiviridae	Hoswirudivirus ARV2	virulent	29763	Coding-complete genome	dsDNA	archaea	Thermoproteota						ALG96894.1	79	AIW02573.1	0.764
KR935213	Rhodobacter phage RcTitan	Caudoviricetes		Titanvirus rctitan	virulent	44496	Complete genome	dsDNA	bacteria	Pseudomonadota	negative					AKU43049.1	165	AEV89370.1	0.602
KU307456	Pyrobaculum filamentous virus 1	Tokiviricetes	Tristromaviridae	Alphatristromavirus PFV1	virulent	17714	Complete genome	dsDNA	archaea	Thermoproteota						AML61157.1;AML61183.1	122;87	UGO46260.1;AKJ72467.1	0.569;0.920
KU686201	Synechococcus phage S-CAM4	Caudoviricetes	Kyanoviridae	Potamoivirus cam4	virulent	191983	Complete genome	dsDNA	bacteria	Cyanobacteriota		AOV59471.1;AOV59474.1	472;354	ACO37042.1;ADO99118.1	0.695;0.530	AOV59503.1;AOV59504.1;AOV59588.1	65;82;61	QRE00602.1;QIG59126.1;QEA10796.1	0.362;0.609;0.743
KY065149	Vibrio phage JSF7	Caudoviricetes	Autographiviridae	Tawavirus JSF7	virulent	46318	Complete genome	dsDNA	bacteria	Pseudomonadota	negative	APD18152.1	165	AAR92066.1	0.884
KY417925	Ochrobactrum phage POI1126	Caudoviricetes		Namazuvirus POI1126	temperate	59782	Complete genome	dsDNA	bacteria	Pseudomonadota	negative					APU92950.1	86	AHB12193.1	0.689
KY626176	Marinomonas phage CPP1m	Caudoviricetes	Autographiviridae	Murciavirus CPP1m	virulent	44245	Complete genome	dsDNA	bacteria	Pseudomonadota	negative					ARB11269.1	68	QFR56076.1	0.785
KY780159	Sulfolobus polyhedral virus 1		Portogloboviridae	Sulfolobus alphaportoglobovirus 1	virulent	20222	Complete genome	dsDNA	archaea	Thermoproteota						ARM37791.1;ARM37796.1	63;62	AAZ32551.1;QFR56076.1	0.585;0.819
KY965934	Halorubrum pleomorphic virus 9	Huolimaviricetes	Pleolipoviridae	Betapleolipovirus HRPV9	virulent	16159	Complete genome	dsDNA	archaea	Methanobacteriota						AVP39975.1;AVP39991.1	136;102	AAZ72637.1;QDH85616.1	0.411;0.728
MF144115	Sulfolobus ellipsoid virus 1 isolate CR_L		Ovaliviridae	Sulfolobus ellipsoid virus 1	virulent	23219	Complete genome	dsDNA	archaea	Thermoproteota						ATY46485.1	101	ANS06244.1	0.641
MF351863	Synechococcus phage Bellamy	Caudoviricetes	Kyanoviridae	Bellamyvirus bellamy	virulent	204930	Complete genome	dsDNA	bacteria	Cyanobacteriota	negative	ASR76061.1	449	CEK40778.1	0.672	ASR76107.1;ASR76127.1;ASR76137.1;ASR76147.1	52;71;49;47	AER47587.1;AEV89370.1;ABD58514.1;AGK87070.1	0.513;0.650;0.906;0.851
MF580956	Salinibacter phage M8CC-19	Caudoviricetes		Kryptosalinivirus M8CC19	virulent	53812	Complete genome	dsDNA	bacteria	Rhodothermota	negative	AUO78972.1;AUO78974.1	181;164	AXY83867.1;AYQ99245.1	0.559;0.459	AUO78994.1;AUO78997.1	122;111	AHJ87489.1;AEY69618.1	0.727;0.422
MF974396	Leptospira phage LE3	Caudoviricetes		Nylescharonvirus LE3	virulent	48288	Complete genome	dsDNA	bacteria	Spirochaetota	negative	ATN94946.1	222	AIX29051.1	0.638	ATN94990.1;ATN95003.1	82;76	QEI25440.1;AAY46496.1	0.387;0.638
MG159787	Gluconobacter phage GC1	Tectiliviricetes	Tectiviridae	Gammatectivirus GC1	virulent	16523	Complete genome	dsDNA	bacteria	Pseudomonadota	negative					ATS92584.1	87	AAL22103.1	0.349
MG775260	Pseudomonas phage Littlefix	Caudoviricetes	Schitoviridae	Littlefixvirus littlefix	virulent	74895	Complete genome	dsDNA	bacteria	Pseudomonadota	negative	AUV61820.1	188	AXY83867.1	0.702	AUV61899.1	108	AKY02192.1	0.644
MH447526	Sulfolobus filamentous virus 1	Tokiviricetes	Lipothrixviridae	Alphalipothrixvirus SFV1	virulent	37311	Complete genome	dsDNA	archaea	Thermoproteota						AXQ00118.1;AXQ00119.1;AXQ00136.1	115;100;100	AEV89370.1;AMM44489.1;ATW62484.1	0.659;0.788;0.733
MH540083	Synechococcus T7-like phage S-TIP37	Caudoviricetes	Autographiviridae	Igirivirus STIP37	virulent	45477	Complete genome	dsDNA	bacteria	Cyanobacteriota	negative									AXF42096.1	228	AGC34740.1	0.879
MH552500	crAssphage sp. isolate ctcc615	Caudoviricetes	Intestiviridae	Wotdevirus murinus	virulent	90023	Complete genome	dsDNA	bacteria							AXF52156.1	123	QWM90176.1	0.892
MK719710	Barba5S	Caudoviricetes		Barbavirus barba5S	virulent	82744	Complete genome	dsDNA	bacteria			QCQ59196.1	201	AFO72151.1	0.618	QCQ59095.1;QCQ59109.1;QCQ59127.1;QCQ59177.1	92;62;41;142	QDB70878.1;AKJ72467.1;QDF20034.1;AGY46981.1	0.743;0.789;0.810;0.600
MK804892	Aeromonas phage 4_D05	Caudoviricetes		Kunmingvirus kv4D05	virulent	42249	Complete genome	dsDNA	bacteria	Pseudomonadota	negative	QDJ96179.1;QDJ96183.1	200;114	AFO72151.1;AIW03314.1	0.564;0.789	QDJ96114.1;QDJ96131.1;QDJ96148.1;QDJ96164.1;QDJ96167.1	167;104;91;53;131	AMM44489.1;CAF27719.1;AIF54423.1;ASD51179.1;ACV05051.1	0.696;0.205;0.517;0.753;0.423
MN228696	Sinorhizobium phage ort11	Caudoviricetes	Schitoviridae	Huelvavirus ort11	virulent	75239	Complete genome	dsDNA	bacteria	Pseudomonadota	negative	QEP29877.1	275	AFM54645.1	0.713
MN877442	vB_AmeM_PT11-V22	Caudoviricetes		Myoalterovirus PT11V22	virulent	92760	Complete genome	dsDNA	bacteria			QHZ59737.1	174	AFO72151.1	0.445	QHZ59829.1;QHZ59864.1	83;48	QKW95462.1;AYP69330.1	0.402;0.735	QHZ59788.1	129	ACL81416.1	0.376
MT047590	Thermoproteus spherical piliferous virus 1		Globuloviridae	Alphaglobulovirus TSPV1	virulent	18655	Complete genome	dsDNA	archaea	Thermoproteota						QIM61616.1	100	AIW02573.1	0.71
MT074136	Bacteroides phage DAC15	Caudoviricetes	Steigviridae	Wulfhauvirus bangladeshii	virulent	99494	Complete genome	dsDNA	bacteria	Bacteroidota	negative	QIN96279.1	157	QOR59024.1	0.832	QIN96199.1;QIN96232.1	101;114	QOR59726.1;CAO77815.1	0.536;0.608
MT234338	Agrobacterium phage OLIVR1	Caudoviricetes	Schitoviridae	Oliverunavirus OLIVR1	virulent	75576	Coding-complete genome	dsDNA	bacteria	Pseudomonadota	negative					QIW87219.1	113	ALF02725.1	0.574
MT711370	Methanocaldococcus fervens tailed virus 1	Caudoviricetes	Fervensviridae	Deepoceanvirus guaymasense	virulent	31202	Complete genome	dsDNA	archaea	Methanobacteriota						QNO11473.1;QNO11494.1;QNO11501.1	143;105;75	AFO12351.1;AEF56897.1;ABD58636.1	0.945;0.579;0.889
MT732435	Cellulophaga phage Ingeline_1	Caudoviricetes	Duneviridae	Ingelinevirus ingeline	virulent	42624	Complete genome	dsDNA	bacteria	Bacteroidota	negative	QQV89954.1	606	AWY05395.1	0.535	QQV89979.1	90	AHB12062.1	0.538	QQV89951.1	126	AFQ22201.1	0.392
MT732463	Polaribacter phage Freya_1	Caudoviricetes	Forsetiviridae	Freyavirus freya	virulent	43978	Complete genome	dsDNA	bacteria	Bacteroidota	negative	QQV90875.1;QQV90906.1	140;144	AXY83867.1;AAR92066.1	0.563;0.796
MT732474	Tenacibaculum phage Gundel_1	Caudoviricetes	Pachyviridae	Gundelvirus Gundel	virulent	78833	Complete genome	dsDNA	bacteria	Bacteroidota	negative					QQV91432.1;QQV91456.1;QQV91521.1	79;74;112	AKR16042.1;AFO12351.1;AKJ72577.1	0.498;0.567;0.604
MT774376	uncultured phage cr55_1	Caudoviricetes	Suoliviridae	Culoivirus intestinalis	virulent	98340	Complete genome	dsDNA	bacteria							QOR58093.1	113	QOR59726.1	0.643
MT774377	uncultured phage cr107_1	Caudoviricetes	Intestiviridae	Jahgtovirus intestinihominis	virulent	93787	Complete genome	dsDNA	bacteria							QOR58208.1	119	ALF00685.1	0.821
MT774379	uncultured phage cr118_1	Caudoviricetes	Suoliviridae	Besingivirus coli	virulent	92600	Complete genome	dsDNA	bacteria							QOR58404.1;QOR58449.1	120;107	QWM90237.1;AGR47475.1	0.633;0.427
MT774382	uncultured phage cr10_1	Caudoviricetes	Suoliviridae	Canhaevirus hiberniae	virulent	99985	Complete genome	dsDNA	bacteria							QOR58723.1;QOR58728.1	101;115	QDH85616.1;AGC35304.1	0.625;0.514	QOR58681.1	140	ABM63441.1	0.798
MT774387	uncultured phage cr111_1	Caudoviricetes	Steigviridae	Lahndsivirus rarus	virulent	102434	Complete genome	dsDNA	bacteria							QOR59135.1;QOR59172.1;QOR59189.1;QOR59205.1	123;101;120;119	AJD82858.1;AFM54675.1;ARM68395.1;CAA87743.1	0.688;0.490;0.781;0.569
MT774391	uncultured phage cr126_1	Caudoviricetes	Steigviridae	Kolpuevirus hominis	virulent	99212	Complete genome	dsDNA	bacteria							QOR59610.1	69	ASU03942.1	0.711
MT774401	uncultured phage cr6_1	Caudoviricetes	Suoliviridae	Afonbuvirus faecalis	virulent	97422	Complete genome	dsDNA	bacteria							QOR57231.1	148	ANS06244.1	0.854	QOR57198.1;QOR57223.1	79;149	AKQ07707.1;QPB09406.1	0.632;0.843
MT774402	uncultured phage cr7_1	Caudoviricetes	Suoliviridae	Burzaovirus coli	virulent	103832	Complete genome	dsDNA	bacteria							QOR57298.1	173	ABD58636.1	0.613
MT952005	Aeromonas phage BUCT551	Caudoviricetes	Casjensviridae	Sharonstreetvirus BUCT551	virulent	61382	Complete genome	dsDNA	bacteria	Pseudomonadota	negative					QOI69630.1	62	ABD58637.1	0.695
MW057856	Providencia phage PSTCR4	Caudoviricetes		Craquatrovirus PSTCR4	virulent	57214	Complete genome	dsDNA	bacteria	Pseudomonadota	negative	QPB12035.1;QPB12056.1	159;138	APD19741.1;AKU43306.1	0.962;0.690	QPB12026.1;QPB12093.1	62;72	AJT60794.1;AKJ72467.1	0.715;0.758	QPB12070.1	249	AAQ81519.1	0.926
MZ130478	uncultured phage cr151_1	Caudoviricetes	Steigviridae	Kolpuevirus coli	virulent	100314	Complete genome	dsDNA	bacteria							QWM89430.1	108	ASU03942.1	0.135
MZ334513	Halorubrum tailed virus 24	Caudoviricetes	Hafunaviridae	Haloferacalesvirus HJTV2	virulent	76821	Complete genome	dsDNA	archaea	Methanobacteriota						UBF21677.1	191	AAN12589.1	0.502
MZ334521	Halorubrum tailed virus 25	Caudoviricetes	Hafunaviridae	Laminvirus HRTV25	virulent	61934	Complete genome	dsDNA	archaea	Methanobacteriota						UBF22661.1;UBF22682.1	104;83	AET09791.1;AHC94231.1	0.230;0.655
MZ334522	Halorubrum tailed virus 27	Caudoviricetes	Hafunaviridae	Minorvirus HRTV27	virulent	56593	Complete genome	dsDNA	archaea	Methanobacteriota		UBF22717.1	164	AFO72151.1	0.814	UBF22757.1;UBF22787.1;UBF22792.1	52;160;125	AMS02593.1;UNH58404.1;QPO17119.1	0.695;0.749;0.243
MZ334525	Haloarcula tailed virus 2	Caudoviricetes	Soleiviridae	Eilatmyovirus HATV2	virulent	63301	Complete genome	dsDNA	archaea	Methanobacteriota						UBF23258.1	55	AAZ32551.1	0.725
MZ334526	Halorubrum tailed virus 29	Caudoviricetes	Haloferuviridae	Dpdavirus HRTV29	temperate	36603	Complete genome	dsDNA	archaea	Methanobacteriota						UBF23293.1	131	QIN94040.1	0.498
MZ334527	Haloarcula tailed virus 3	Caudoviricetes	Pyrstoviridae	Hatrivirus HATV3	virulent	42293	Complete genome	dsDNA	archaea	Methanobacteriota		UBF23383.1	643	CEK40778.1	0.673	UBF23432.1	52	QRE00602.1	0.77
MZ334528	Halorubrum tailed virus 28	Caudoviricetes	Suolaviridae	Pormufvirus HRTV28	temperate	35270	Complete genome	dsDNA	archaea	Methanobacteriota		UBF23474.1	164	AFO72151.1	0.527	UBF23499.1;UBF23508.1	205;133	ALF02725.1;ACV05051.1	0.486;0.535
OK558607	Lokiarchaeia virus SkuldV1	Tectiliviricetes	Skuldviridae	Delusorvirus hikurangiense	unpredicted	11290	Complete genome	dsDNA	archaea							UPO70957.1	80	AKU43453.1	0.46
ON649698	Nitrososphaeria virus YSH_1032793	Caudoviricetes	Yanlukaviridae	Sweetvirus yangshanense	virulent	35889	Complete genome	dsDNA	archaea	Thermoproteota						UVF62272.1	64	QDP42911.1	0.681
ON649699	Nitrososphaeria virus YSH_462411	Caudoviricetes	Yangangviridae	Nohelivirus yangshanense	virulent	36645	Complete genome	dsDNA	archaea	Thermoproteota		UVF62345.1	171	AFO72151.1	0.758
ON649701	Nitrososphaeria virus YSH_922147	Caudoviricetes	Yangangviridae	Mathaucavirus yangshanense	temperate	38245	Complete genome	dsDNA	archaea	Thermoproteota						UVF62419.1;UVF62468.1	100;50	AHJ86729.1;AEV89370.1	0.678;0.827
ON649702	Poseidoniales virus YSH_150918	Caudoviricetes	Aoguangviridae	Aobingvirus yangshanense	virulent	92274	Complete genome	dsDNA	archaea			UVF62524.1	120	AAV96531.1	0.44	UVF62490.1;UVF62520.1;UVF62535.1	77;146;79	QQM18195.1;AER47587.1;AAF80841.1	0.700;0.647;0.416	UVF62495.1;UVF62567.1	98;115	AGC34740.1;ABD90562.1	0.551;0.549
OP413838	Methanophagales virus PBV299	Caudoviricetes	Ahpuchviridae	Kisinvirus pescaderoense	virulent	71075	Complete genome	dsDNA	archaea			UYL64820.1;UYL64839.1	139;111	QIN94348.1;AYQ99245.1	0.405;0.615	UYL64797.1;UYL64821.1;UYL64843.1;UYL64873.1;UYL64874.1	166;111;85;69;82	ACV05051.1;ALF00685.1;QRE00602.1;QDM56036.1;QEI25440.1	0.517;0.494;0.511;0.691;0.517
OP413839	Methanophagales virus PBV082		Itzamnaviridae	Pletoitzamnavirus pescaderoense	virulent	48863	Complete genome	dsDNA	archaea							UYL64913.1	138	AUR95208.1	0.662
OP413840	Methanophagales virus PBV300	Tokiviricetes	Ahmunviridae	Yumkaaxvirus pescaderoense	temperate	41525	Complete genome	dsDNA	archaea							UYL64984.1	90	AAX45613.1	0.783
OP880252	Methanophagales virus GBV301	Caudoviricetes	Ekchuahviridae	Kukulkanvirus guaymasense	virulent	71795	Complete genome	dsDNA	archaea							WAE39471.1	52	ANA86948.1	0.8
OP880253	Methanophagales virus GBV302	Caudoviricetes	Ekchuahviridae	Kukulkanvirus mexicoense	virulent	80551	Complete genome	dsDNA	archaea			WAE39590.1	331	QDF15393.1	0.556	WAE39562.1;WAE39564.1;WAE39605.1	70;140;51	ANA86948.1;AKU43453.1;QFR56076.1	0.843;0.613;0.840
OP880254	Methanophagales virus GBV303		Itzamnaviridae	Demiitzamnavirus mexicoense	virulent	25580	Complete genome	dsDNA	archaea							WAE39680.1	60	AAS77088.1	0.771
