# Supplementary material for: Diversity and evolution of prokaryotic viral lytic proteins
Source: ISME J. 2025 Oct 8;19(1):wraf200. doi: 10.1093/ismejo/wraf200 (PMC12596118; doi:10.1093/ismejo/wraf200)
Supplement: Supplementary_Table_4_wraf200 [file supplementary_table_4_wraf200.xlsx]

## Sheet: Sheet1
Virus GenBank accession	Virus name	ICTV Taxonomy			Genome size (bp)	Genome coverage	Genome type	Structure_cluster	Putative sgl	Amino acid (aa)	Query protein	TM-score
		Class	Family	Species
BK013375	ssRNA phage ESE020	Leviviricetes	Atkinsviridae	Bilifuvirus defluviicola	3727	Coding-complete genome	ssRNA(+)	SGL-STRL-C-1	DAD49902.1	65	Beihai13	0.577
BK013946	ssRNA phage Esthiorhiza.2_37	Leviviricetes	Fiersviridae	Psehatovirus edaphocola	4953	Coding-complete genome	ssRNA(+)	SGL-STRL-C-1	DAD51883.1;DAD51884.1	64;63	Beihai13	0.465;0.439
BK014149	ssRNA phage SRR6960549_2	Leviviricetes	Atkinsviridae	Whodehavirus pelovicinum	4420	Coding-complete genome	ssRNA(+)	SGL-STRL-C-1	DAD52590.1	87	Beihai13	0.427
BK013958	ssRNA phage Esthiorhiza.4_1	Leviviricetes	Fiersviridae	Thidevirus edaphovivens	4960	Coding-complete genome	ssRNA(+)	SGL-STRL-C-1	DAD51933.1	69	Beihai13	0.411
BK013630	ssRNA phage SRR5466364_2	Leviviricetes	Atkinsviridae	Lehptevirus asiohabitans	3590	Coding-complete genome	ssRNA(+)	SGL-STRL-C-1	DAD50799.1	64	Beihai13	0.468
BK013551	ssRNA phage Gerhypos.4_2	Leviviricetes	Fiersviridae	Psehatovirus edaphovivens	4699	Coding-complete genome	ssRNA(+)	SGL-STRL-C-1	DAD50530.1	60	Beihai13	0.42
BK013916	ssRNA phage Esthiorhiza.2_52	Leviviricetes	Fiersviridae	Pohlevirus chorovivens	3732	Coding-complete genome	ssRNA(+)	SGL-STRL-C-1	DAD51776.1	63	Beihai13	0.389
BK013714	ssRNA phage SRR7976299_11	Leviviricetes	Fiersviridae	Brudgevirus caenicola	3631	Coding-complete genome	ssRNA(+)	SGL-STRL-C-1	DAD51086.1	61	Beihai13	0.417
BK013885	ssRNA phage Gephyllon.1_9	Leviviricetes	Atkinsviridae	Lehptevirus chorohabitans	3708	Coding-complete genome	ssRNA(+)	SGL-STRL-C-1	DAD51662.1	62	Beihai13	0.423
BK013966	ssRNA phage Gerhypos.4_5	Leviviricetes	Solspiviridae	Sexopuavirus agricola	4103	Coding-complete genome	ssRNA(+)	SGL-STRL-C-1	DAD51967.1	72	Beihai13	0.511
BK014183	ssRNA phage SRR7976310_10	Leviviricetes	Fiersviridae	Sholavirus caenivivens	3904	Coding-complete genome	ssRNA(+)	SGL-STRL-C-1	DAD52710.1	60	Beihai13	0.532
BK014011	ssRNA phage Zoerhiza.3_2	Leviviricetes	Atkinsviridae	Pohlydovirus arvivivens	3935	Coding-complete genome	ssRNA(+)	SGL-STRL-C-1	DAD52131.1	68	Beihai13	0.456
BK014181	ssRNA phage SRR7976310_3	Leviviricetes	Blumeviridae	Pacehavirus pelovivens	4681	Coding-complete genome	ssRNA(+)	SGL-STRL-C-1	DAD52702.1	83	Beihai13	0.467
BK013429	ssRNA phage Gerhypos.1_35	Leviviricetes	Fiersviridae	Halcalevirus arvivivens	3970	Coding-complete genome	ssRNA(+)	SGL-STRL-C-1	DAD50092.1	73	Beihai13	0.469
BK013937	ssRNA phage Zoerhiza.4_13	Leviviricetes	Steitzviridae	Kehruavirus agricola	4104	Coding-complete genome	ssRNA(+)	SGL-STRL-C-2	DAD51856.1	73	AIN002, Beihai5, Beihai2, ESE029	0.411, 0.388, 0.366, 0.371
BK013865	ssRNA phage Gerhypos.2_17	Leviviricetes	Steitzviridae	Cahtavirus humihabitans	4152	Coding-complete genome	ssRNA(+)	SGL-STRL-C-2	DAD51598.1	51	AIN002, Beihai5, Beihai2, ESE029	0.445, 0.420, 0.381, 0.402
BK013800	ssRNA phage Gerhypos.4_30	Leviviricetes	Fiersviridae	Psimevirus pedocola	3906	Coding-complete genome	ssRNA(+)	SGL-STRL-C-3	DAD51371.1	32	Beihai32	0.735
BK013632	ssRNA phage SRR5466369_2	Leviviricetes	Steitzviridae	Gihfavirus pelohabitans	4387	Coding-complete genome	ssRNA(+)	SGL-STRL-C-3	DAD50810.1	32	Beihai32	0.913
BK013848	ssRNA phage Gephyllon.2_4	Leviviricetes	Steitzviridae	Weheuvirus chthonenecus	4423	Coding-complete genome	ssRNA(+)	SGL-STRL-C-4	DAD51540.1	54	ESE058	0.645
