# Supplementary material for: Diversity and evolution of prokaryotic viral lytic proteins
Source: ISME J. 2025 Oct 8;19(1):wraf200. doi: 10.1093/ismejo/wraf200 (PMC12596118; doi:10.1093/ismejo/wraf200)
Supplement: Supplementary_Table_5_wraf200 [file supplementary_table_5_wraf200.xlsx]

## Sheet: dsDNA bacteriophage
Virus name	GenBank accession	ICTV Taxonomy			Lifestyle	GC content (%)	Genome size (bp)	Genome coverage	Genome type	Host			Endolysin	Holin	Spanin
		Class	Family	Species						Domain	Phylum	Gram
Staphylococcus phage SA75	MT013111	Caudoviricetes		Dubowvirus SA75	temperate	34.4369	43134	Complete genome	dsDNA	bacteria	Bacillota	positive	Glucosaminidase[QIA28752.1_24], m-EAD[QIA28756.1_28], unclassified[QIA28761.1_33]	TMRs: 2[QIA28755.1_27]
Staphylococcus phage HSA84	MG557619	Caudoviricetes		Dubowvirus HSA84	temperate	34.5674	42650	Complete genome	dsDNA	bacteria	Bacillota	positive	Glucosaminidase[AUG85752.1_24], m-EAD[AUG85756.1_28]	TMRs: 2[AUG85755.1_27]
Staphylococcus phage SP5	JX274646	Caudoviricetes		Dubowvirus SP5	temperate	34.4464	43305	Complete genome	dsDNA	bacteria	Bacillota	positive	Glucosaminidase[AFQ96867.1_59], m-EAD[AFQ96871.1_63]	TMRs: 2[AFQ96870.1_62]
Bacillus phage BCD7	JN712910	Caudoviricetes		Becedseptimavirus BCD7	virulent	38.0428	93839	Complete genome	dsDNA	bacteria		negative	Glucosaminidase[AEZ50512.1_65], Amidase[AEZ50524.1_77]	TMRs: 2[AEZ50522.1_75]
Lactobacillus phage Iacchus	MH809529	Caudoviricetes	Herelleviridae	Harbinvirus iacchus	virulent	36.505	137973	Complete genome	dsDNA	bacteria	Bacillota	positive	Glucosaminidase[AYH91914.1_20], Muramidase[AYH91928.1_34], m-EAD[AYH91915.1_21]	TMRs: 2[AYH91927.1_33]
Staphylococcus phage 69	AY954951	Caudoviricetes		Dubowvirus dv69	temperate	34.3022	42732	Complete genome	dsDNA	bacteria	Bacillota	positive	Glucosaminidase[AAX90759.1_27], m-EAD[AAX90762.1_32]	TMRs: 2[AAX90781.1_31]
Staphylococcus phage 85	AY954953	Caudoviricetes		Dubowvirus dv85	temperate	34.5866	44283	Complete genome	dsDNA	bacteria	Bacillota	positive	Glucosaminidase[AAX90914.1_27], Endopeptidase[AAX90931.1_33], Amidase[AAX90928.1_36]	TMRs: 2[AAX90939.1_32]
Staphylococcus phage phiETA2	AP008953	Caudoviricetes		Dubowvirus ETA2	temperate	34.2794	43265	Complete genome	dsDNA	bacteria	Bacillota	positive	Glucosaminidase[BAF43879.1_64], m-EAD[BAF43883.1_68]	TMRs: 2[BAF43882.1_67]
Bacillus phage G	JN638751	Caudoviricetes		Donellivirus gee	virulent	29.9257	497513	Complete genome	dsDNA	bacteria	Bacillota	positive	Glucosaminidase[AEO93833.1_569], m-EAD[AEO93443.1_175], CBD[AEO93445.1_177]	TMRs: 1[AEO93296.1_25]
Staphylococcus phage vB_SepM_ phiIPLA-C1C	KP027447	Caudoviricetes	Herelleviridae	Sepunavirus IPLAC1C	virulent	27.9602	140961	Complete genome	dsDNA	bacteria	Bacillota	positive	Glucosaminidase[AJA42203.1_28], transglycosylas[AJA42204.1_29], transglycosylas[AJA42349.1_174], m-EAD[AJA42369.1_194], Endopeptidase[AJA42205.1_30]	TMRs: 2[AJA42370.1_195], TMRs: 2[AJA42253.1_78]
Staphylococcus phage TEM126	HQ127381	Caudoviricetes		Dubowvirus TEM126	temperate	33.6756	41882	Complete genome	dsDNA	bacteria	Bacillota	positive	Glucosaminidase[ADV76510.1_32], m-EAD[ADV76514.1_36]	TMRs: 2[ADV76513.1_35]
Streptococcus phage P4761	KY705258	Caudoviricetes	Aliceevansviridae	Brussowvirus P4761	temperate	38.9575	38139	Complete genome	dsDNA	bacteria	Bacillota	positive	Glucosaminidase[ARU13313.1_20], Amidase[ARU13319.1_26], CBD[ARU13322.1_29]	TMRs: 2[ARU13318.1_25]
Staphylococcus phage SAP33	MK801682	Caudoviricetes		Dubowvirus SAP33	temperate	33.9628	42414	Complete genome	dsDNA	bacteria	Bacillota	positive	Glucosaminidase[QDH45449.1_1], Endopeptidase[QDH45454.1_6]	TMRs: 2[QDH45453.1_5]
Staphylococcus phage SA97	KJ716334	Caudoviricetes		Dubowvirus SA97	temperate	34.2457	40592	Complete genome	dsDNA	bacteria	Bacillota	positive	Glucosaminidase[AHZ95690.1_32], m-EAD[AHZ95694.1_36]	TMRs: 2[AHZ95693.1_35]
Staphylococcus phage Baq_Sau1	MK658834	Caudoviricetes		Dubowvirus baqsau1	temperate	34.0461	44384	Complete genome	dsDNA	bacteria	Bacillota	positive	Glucosaminidase[QCG76395.1_23], m-EAD[QCG76352.1_27]	TMRs: 2[QCG76351.1_26]
uncultured phage cr18_1	MZ130485	Caudoviricetes	Steigviridae	Lebriduvirus gastrointestinalis		41.1	104564	Complete genome	dsDNA	bacteria			Glucosaminidase[QWM90071.1_53]	TMRs: 1[QWM90037.1_19]
Listeria phage WIL-1	KM373208	Caudoviricetes	Herelleviridae	Pecentumvirus WIL1	virulent	35.9909	134369	Complete genome	dsDNA	bacteria	Bacillota	positive	Glucosaminidase[AIM49855.1_31], Endopeptidase[AIM49859.1_30], Amidase[AIM49850.1_35]
Synechococcus phage S-B64	MH107246	Caudoviricetes	Kyanoviridae	Shandvirus sb64	virulent	41.2749	151867	Complete genome	dsDNA	bacteria	Cyanobacteriota	negative	Glucosaminidase[AWD90164.1_128], transglycosylas[AWD90139.1_103]
Synechococcus phage S-H35	KY945241	Caudoviricetes	Kyanoviridae	Shandvirus sh35	virulent	41.1878	174231	Complete genome	dsDNA	bacteria	Cyanobacteriota	negative	Glucosaminidase[ARW56947.1_66], transglycosylas[ARW56976.1_95]
Brevibacillus phage Abouo	KC595517	Caudoviricetes		Abouovirus abouo	temperate	39.1596	45552	Complete genome	dsDNA	bacteria	Bacillota	positive	Glucosaminidase[AGR47476.1_36]	TMRs: 1[AGR47474.1_34], TMRs: 3[AGR47475.1_35]
Brevibacillus phage Davies	KC595518	Caudoviricetes		Abouovirus davies	temperate	39.1034	45798	Complete genome	dsDNA	bacteria	Bacillota	positive	Glucosaminidase[AGR47568.1_36]	TMRs: 1[AGR47566.1_34], TMRs: 3[AGR47567.1_35]
Staphylococcus phage phiNM4	DQ530362	Caudoviricetes		Phietavirus NM4	temperate	34.738	43189	Complete genome	dsDNA	bacteria	Bacillota	positive	Glucosaminidase[ABF73289.1_64], m-EAD[ABF73293.1_68]	TMRs: 2[ABF73292.1_67]
Faecalibacterium phage FP_Epona	MG711462	Caudoviricetes		Eponavirus epona	virulent	57.0916	49573	Complete genome	dsDNA	bacteria	Bacillota	positive	Glucosaminidase[AUV56483.1_66], Amidase[AUV56482.1_65]	TMRs: 1[AUV56481.1_64]
Staphylococcus phage 80alpha	DQ517338	Caudoviricetes		Dubowvirus dv80alpha	temperate	34.1031	43864	Complete genome	dsDNA	bacteria	Bacillota	positive	Glucosaminidase[ABF71638.1_67], m-EAD[ABF71642.1_71]	TMRs: 2[ABF71641.1_70]
Lactobacillus phage LfeInf	KP054477	Caudoviricetes	Herelleviridae	Hopescreekvirus LfeInf	virulent	38.1622	106071	Complete genome	dsDNA	bacteria	Bacillota	positive	Glucosaminidase[AIZ94634.1_8], Muramidase[AIZ94677.1_51]	TMRs: 1[AIZ94676.1_50]
Lactobacillus phage Lpa804	MG557979	Caudoviricetes	Herelleviridae	Harbinvirus Lpa804	virulent	36.6235	142567	Complete genome	dsDNA	bacteria	Bacillota	positive	Glucosaminidase[AUG84702.1_104], Muramidase[AUG84640.1_10], m-EAD[AUG84703.1_105]
Staphylococcus phage phiMR25	AB370205	Caudoviricetes		Dubowvirus MR25	temperate	34.3264	44342	Complete genome	dsDNA	bacteria	Bacillota	positive	Glucosaminidase[BAG48161.1_64], m-EAD[BAG48165.1_68]	TMRs: 2[BAG48164.1_67]
vB_FspS_tant8-1	MN812239	Caudoviricetes		Tantvirus tant	virulent	34.4063	40542	Complete genome	dsDNA	bacteria	Bacteroidota	negative	Glucosaminidase[QHB40991.1_60]
uncultured phage cr108_1	MT774385	Caudoviricetes	Steigviridae	Pipoluvirus rarus		37.5992	101437	Complete genome	dsDNA	bacteria			Glucosaminidase[QOR59024.1_95]
Staphylococcus phage SAP-26	GU477322	Caudoviricetes		Dubowvirus SAP26	temperate	34.0161	41207	Complete genome	dsDNA	bacteria	Bacillota	positive	Glucosaminidase[ADL66953.1_22], Endopeptidase[ADL66957.1_26]	TMRs: 2[ADL66956.1_25]
Lactobacillus phage Bacchae	MG765277	Caudoviricetes	Herelleviridae	Harbinvirus bacchae	virulent	36.3461	141124	Complete genome	dsDNA	bacteria	Bacillota	positive	Glucosaminidase[AUV59954.1_18], Muramidase[AUV59967.1_31], m-EAD[AUV59955.1_19]	TMRs: 2[AUV59966.1_30]
Staphylococcus phage phi 11	AF424781	Caudoviricetes		Dubowvirus dv11	temperate	34.4968	43604	Complete genome	dsDNA	bacteria	Bacillota	positive	Glucosaminidase[AAL82277.1_49], m-EAD[AAL82281.2_53]	TMRs: 2[AAL82280.1_52]
Listeria phage LMTA-57	KJ591605	Caudoviricetes	Herelleviridae	Pecentumvirus LMSP25	virulent	35.8477	136589	Complete genome	dsDNA	bacteria	Bacillota	positive	Glucosaminidase[AID17574.1_120], Endopeptidase[AID17572.1_118], Amidase[AID17594.1_140]	TMRs: 1[AID17526.1_72]
Staphylococcus phage 53	AY954952	Caudoviricetes		Dubowvirus dv53	temperate	34.077	43883	Complete genome	dsDNA	bacteria	Bacillota	positive	Glucosaminidase[AAX90835.1_31], m-EAD[AAX90838.1_36]	TMRs: 2[AAX90874.1_35]
Streptococcus phage TP-778L	HG380752	Caudoviricetes	Aliceevansviridae	Brussowvirus TP778L	temperate	38.9779	41757	Complete genome	dsDNA	bacteria	Bacillota	positive	Glucosaminidase[CDG41671.1_42], Amidase[CDG41677.1_48]	TMRs: 2[CDG41676.1_47]
Butyrivibrio phage Arawn	MN882550	Caudoviricetes		Arawnvirus arawn		50.1629	31118	Complete genome	dsDNA	bacteria			Glucosaminidase[QHJ73568.1_24], transglycosylas[QHJ73592.1_44], unclassified[QHJ73557.1_15]
Staphylococcus phage StauST398-3	JQ973847	Caudoviricetes		Phietavirus StauST3983	temperate	35.5987	41392	Complete genome	dsDNA	bacteria	Bacillota	positive	Glucosaminidase[AFN39863.1_63], m-EAD[AFN39866.1_66]	TMRs: 2[AFN39865.1_65]
Brevibacillus phage Jimmer2	KC595514	Caudoviricetes		Jimmervirus jimmer	temperate	38.0966	54312	Complete genome	dsDNA	bacteria	Bacillota	positive	Glucosaminidase[AGY37115.1_38]	TMRs: 1[AGR47177.1_36]
Brevibacillus phage Osiris	KT151956	Caudoviricetes		Jimmervirus osiris	temperate	38.1022	52955	Complete genome	dsDNA	bacteria	Bacillota	positive	Glucosaminidase[ALA07334.1_40]	TMRs: 1[ALA07312.1_38]
Bacillus phage vB_BanS_Sophrita	OK499991	Caudoviricetes		Sophritavirus sophrita	virulent	32.3593	167995	Complete genome	dsDNA	bacteria		negative	Glucosaminidase[UGO50820.1_229], Amidase[UGO50792.1_201]
Staphylococcus phage phiNM1	DQ530359	Caudoviricetes		Dubowvirus NM1	temperate	34.1565	43128	Complete genome	dsDNA	bacteria	Bacillota	positive	Glucosaminidase[ABF73090.1_60], m-EAD[ABF73094.1_64]	TMRs: 2[ABF73093.1_63]
Staphylococcus phage phiNM2	DQ530360	Caudoviricetes		Dubowvirus NM2	temperate	34.5857	43145	Complete genome	dsDNA	bacteria	Bacillota	positive	Glucosaminidase[ABF73156.1_62], m-EAD[ABF73160.1_66]	TMRs: 2[ABF73159.1_65]
Staphylococcus phage Stau2	KP881332	Caudoviricetes	Herelleviridae	Silviavirus stau2	virulent	29.9743	133798	Complete genome	dsDNA	bacteria	Bacillota	positive	Glucosaminidase[AKA61292.1_41], transglycosylas[AKA61293.1_42], Endopeptidase[AKA61294.1_43], Amidase[AKA61427.1_176], Endopeptidase[AKA61426.1_175]	TMRs: 2[AKA61428.1_177]
Staphylococcus phage vB_SauM_Romulus	JX846613	Caudoviricetes	Herelleviridae	Silviavirus remus	virulent	30.011	131332	Complete genome	dsDNA	bacteria	Bacillota	positive	Glucosaminidase[AFV81095.1_27], Endopeptidase[AFV81218.1_150], Amidase[AFV81219.1_151], Endopeptidase[AFV81097.1_29]	TMRs: 2[AFV81220.1_152]
Staphylococcus phage vB_SauM_Remus	JX846612	Caudoviricetes	Herelleviridae	Silviavirus remus	virulent	29.9726	134643	Complete genome	dsDNA	bacteria	Bacillota	positive	Glucosaminidase[AFV80921.1_27], Endopeptidase[AFV81054.1_160], Amidase[AFV81055.1_161], Endopeptidase[AFV80923.1_29]	TMRs: 2[AFV81056.1_162]
Staphylococcus phage SA11	JX194239	Caudoviricetes	Herelleviridae	Silviavirus SA11	virulent	30.0376	136326	Complete genome	dsDNA	bacteria	Bacillota	positive	Glucosaminidase[AFO70717.1_130], Endopeptidase[AFO70759.2_172], Amidase[AFO70758.1_171]	TMRs: 2[AFO70757.1_170]
Aquamicrobium phage P14	KX660669	Caudoviricetes	Autographiviridae	Aqualcavirus P14	virulent	57.8333	40551	Complete genome	dsDNA	bacteria	Pseudomonadota	negative	Glucosaminidase[APL99459.1_1]
Escherichia phage tonn	MN850596	Caudoviricetes	Drexlerviridae	Warwickvirus tonn	virulent	44.4719	51012	Complete genome	dsDNA	bacteria	Pseudomonadota	negative	Muramidase[QHR69078.1_47], Endopeptidase[QHR69102.1_71]	TMRs: 1[QHR69079.1_48]	USP[QHR69077.1_46]
Escherichia phage vB_Eco_mar001J1	LR027388	Caudoviricetes	Drexlerviridae	Warwickvirus mar001J1	virulent	44.3954	50343	Complete genome	dsDNA	bacteria	Pseudomonadota	negative	Muramidase[VCU43627.1_56], Endopeptidase[VCU43667.1_78]	TMRs: 1[VCU43628.1_57]	USP[VCU43626.1_55]
Escherichia phage vB_Eco_SLUR29	LR596614	Caudoviricetes	Drexlerviridae	Warwickvirus SLUR29	virulent	44.7386	48466	Complete genome	dsDNA	bacteria	Pseudomonadota	negative	Muramidase[VUE36007.1_39], Endopeptidase[VUE36030.1_62]	TMRs: 1[VUE36008.1_40]	USP[VUE36006.1_38]
Caulobacter phage CcrPW	MH588545	Caudoviricetes		Colossusvirus PW	virulent	62.242	308141	Complete genome	dsDNA	bacteria	Pseudomonadota	negative	Muramidase[AXQ68680.1_141]		OIS[AXQ68682.1_143]
Acinetobacter phage AbP2	MF346584	Caudoviricetes		Obolenskvirus AbP2	virulent	37.8375	45373	Complete genome	dsDNA	bacteria	Pseudomonadota	negative	Muramidase[ASJ78884.1_13]	TMRs: 2[ASJ78947.1_76]
Bacillus phage DK1	MK284526	Caudoviricetes	Salasmaviridae	Hemphillvirus DK1	virulent	30.8683	27180	Complete genome	dsDNA	bacteria		negative	Muramidase[AZU99743.1_39], transglycosylas[AZU99741.1_37]	TMRs: 1[AZU99742.1_38]
Escherichia phage vB_EcoS_swi2	MT768060	Caudoviricetes		Swiduovirus swi2	virulent	46.254	47611	Complete genome	dsDNA	bacteria	Pseudomonadota	negative	Muramidase[QNR52472.1_49], Muramidase[QNR52473.1_50]	TMRs: 3[QNR52432.1_9], TMRs: 2[QNR52471.1_48]	EIS[QNR52470.1_46], EOS[QNR52469.1_47]
Escherichia phage tunus	MN850638	Caudoviricetes	Drexlerviridae	Warwickvirus tunus	virulent	44.7986	51111	Complete genome	dsDNA	bacteria	Pseudomonadota	negative	Muramidase[QHR74599.1_70], Endopeptidase[QHR74536.1_7]	TMRs: 1[QHR74600.1_71]	USP[QHR74598.1_69]
Serratia phage vB_Sru_IME250	KX147096	Caudoviricetes	Ackermannviridae	Taipeivirus IME250	virulent	47.3506	154938	Complete genome	dsDNA	bacteria	Pseudomonadota	negative	Muramidase[ANM47294.1_185]	TMRs: 2[ANM47193.1_84]	SIS[ANM47269.1_160], SOS[ANM47270.1_161]
Erwinia phage vB_EamM_Special G	KU886222	Caudoviricetes		Agricanvirus specialG	virulent	49.791	273224	Complete genome	dsDNA	bacteria	Pseudomonadota	negative	Muramidase[ANJ64974.1_164], transglycosylas[ANJ64839.1_29]		OOS[ANJ64824.2_14], OIS[ANJ64825.1_15]
Escherichia phage TL-2011c	JQ011318	Caudoviricetes		Oslovirus TL2011	temperate	50.2966	60523	Complete genome	dsDNA	bacteria	Pseudomonadota	negative	Muramidase[AEW24625.1_43]	TMRs: 2[AEW24624.1_42]	EIS[AEW24654.1_44]
Gordonia phage Jumbo	KX557281	Caudoviricetes		Gorjumvirus jumbo	virulent	54.452	78302	Complete genome	dsDNA	bacteria	Actinomycetota	positive	Muramidase[AOE44539.1_28], Amidase[AOE44541.1_30]
Gordonia phage Pupper	MK977695	Caudoviricetes		Puppervirus Pupper	virulent	66.1055	150830	Complete genome	dsDNA	bacteria	Actinomycetota	positive	Muramidase[QDF18658.1_171], Endopeptidase[QDF18609.1_122], Endopeptidase[QDF18657.1_170]	TMRs: 4[QDF18659.1_172]
Pseudomonas phage vB_PaeM_USP_1	MT491204	Caudoviricetes		Pbunavirus USP1	virulent	55.5781	65918	Complete genome	dsDNA	bacteria	Pseudomonadota	negative	Muramidase[QLI49171.1_43]		USP[QLI49198.1_6]
Burkholderia phage vB_BmuP_KL4	MH128984	Caudoviricetes		Kelquatrovirus KL4	temperate	63.1834	42250	Complete genome	dsDNA	bacteria	Pseudomonadota	negative	Muramidase[AWD90812.1_45], transglycosylas[AWD90790.1_51]	TMRs: 3[AWD90833.1_46], TMRs: 3[AWD90822.1_47]	EIS[AWD90809.1_43], EOS[AWD90836.1_44]
Cellulophaga phage phi19:3	KC821608	Caudoviricetes	Pachyviridae	Baltivirus phi19tres	virulent	32.5473	75994	Complete genome	dsDNA	bacteria	Bacteroidota	negative	Muramidase[AGO47501.1_97]
Escherichia phage Bp7	HQ829472	Caudoviricetes	Straboviridae	Dhakavirus bp7	virulent	39.4938	168066	Complete genome	dsDNA	bacteria	Pseudomonadota	negative	Muramidase[AEN93735.1_18], Muramidase[AEN93972.1_255], unclassified[AEN93734.1_17]	TMRs: 3[AEN93805.1_88], TMRs: 1[AEN93873.1_156]	SIS[AEN93899.1_182], SOS[AEN93900.1_183]
Klebsiella phage Sweeny	MK931443	Caudoviricetes	Drexlerviridae	Webervirus sweeny	virulent	50.6718	50241	Complete genome	dsDNA	bacteria	Pseudomonadota	negative	Muramidase[QEG07171.1_66], Endopeptidase[QEG07149.1_44]	TMRs: 1[QEG07170.1_65]	USP[QEG07172.1_67]
Klebsiella phage NJS1	MH445453	Caudoviricetes	Drexlerviridae	Webervirus NJS1	virulent	50.6654	49292	Complete genome	dsDNA	bacteria	Pseudomonadota	negative	Muramidase[AXF39406.1_59]		USP[AXF39407.1_60]
Edwardsiella phage MSW-3	AB767244	Caudoviricetes		Yokohamavirus MSW3	virulent	53.0997	42746	Complete genome	dsDNA	bacteria	Pseudomonadota	negative	Muramidase[BAM68865.1_44]
Enterobacter phage vB_EhoM-IME523	MN087708	Caudoviricetes	Straboviridae	Kanagawavirus eclm	virulent	39.9698	172763	Complete genome	dsDNA	bacteria	Pseudomonadota	negative	Muramidase[QEA10641.1_162], Muramidase[QEA10605.1_126], unclassified[QEA10606.1_127]	TMRs: 1[QEA10745.1_266]	SIS[QEA10714.1_235]
Cronobacter phage vB_CsaM_GAP32	JN882285	Caudoviricetes		Mimasvirus GAP32	virulent	35.5512	358663	Complete genome	dsDNA	bacteria	Pseudomonadota	negative	Muramidase[AFC21683.1_236], Muramidase[AFC21684.1_237], unclassified[AFC21637.1_190]		SIS[AFC21610.1_163], SOS[AFC21611.1_164]
Salmonella phage 64795_sal3	KX017520	Caudoviricetes		Saltrevirus sv64795sal3	virulent	45.5957	45342	Complete genome	dsDNA	bacteria	Pseudomonadota	negative	Muramidase[ANH50844.1_10]	TMRs: 2[ANH50845.1_11]	EIS[ANH50846.1_12]
Acinetobacter phage YMC-13-01-C62	KJ817802	Caudoviricetes		Obolenskvirus AbC62	virulent	37.5992	44844	Complete genome	dsDNA	bacteria	Pseudomonadota	negative	Muramidase[AID17956.1_42]
Caulobacter phage CcrColossus	JX100810	Caudoviricetes		Colossusvirus colossus	virulent	62.1727	279967	Complete genome	dsDNA	bacteria	Pseudomonadota	negative	Muramidase[AFU88004.1_134]	TMRs: 2[AFU88005.1_135]	OIS[AFU88006.1_136], OOS[AFU88007.1_137]
Escherichia phage vB_EcoS-Golestan	MG099933	Caudoviricetes		Kagunavirus golestan	virulent	50.6012	44829	Complete genome	dsDNA	bacteria	Pseudomonadota	negative	Muramidase[ATS93292.1_68]	TMRs: 3[ATS93290.1_66], TMRs: 3[ATS93291.1_67]	OIS[ATS93231.1_7]
Acinetobacter phage vB_AbaP_PD-AB9	KT388103	Caudoviricetes	Autographiviridae	Friunavirus PDAB9	virulent	39.3375	40938	Complete genome	dsDNA	bacteria	Pseudomonadota	negative	Muramidase[ALM01893.1_5]	TMRs: 3[ALM01894.1_6]
Acinetobacter phage vB_ApiP_P1	MF033350	Caudoviricetes	Autographiviridae	Friunavirus P1	virulent	39.1963	41208	Complete genome	dsDNA	bacteria	Pseudomonadota	negative	Muramidase[ASN73506.1_45]	TMRs: 3[ASN73505.1_44]
Klebsiella phage vB_KpnS_SegesCirculi	MN013080	Caudoviricetes	Drexlerviridae	Webervirus segescirculi	virulent	51.121	50713	Complete genome	dsDNA	bacteria	Pseudomonadota	negative	Muramidase[QEG12574.1_42]	TMRs: 1[QEG12573.1_41]	USP[QEG12575.1_43]
Erwinia phage pEp_SNUABM_01	MN184887	Caudoviricetes		Henunavirus SNUABM01	virulent	48.7059	147321	Complete genome	dsDNA	bacteria	Pseudomonadota	negative	Muramidase[QEQ94995.1_169]		SOS[QEQ94926.1_100], SIS[QEQ94927.1_101]
Aeromonas phage 4_4572	MK813943	Caudoviricetes		Lahexavirus lv44572	virulent	42.4758	102915	Complete genome	dsDNA	bacteria	Pseudomonadota	negative	Muramidase[QEG09029.1_31]
Aeromonas phage CC2	JX123262	Caudoviricetes	Straboviridae	Ceceduovirus cc2	virulent	38.821	231743	Complete genome	dsDNA	bacteria	Pseudomonadota	negative	Muramidase[AFN39567.1_371], Muramidase[AFN39557.1_338], transglycosylas[AFN39489.1_214]		SIS[AFN39439.1_374]
Salmonella phage SPN3US	JN641803	Caudoviricetes		Seoulvirus SPN3US	virulent	48.5402	240413	Complete genome	dsDNA	bacteria	Pseudomonadota	negative	Muramidase[AEP83989.1_156], transglycosylas[AEP84031.1_198]		SIS[AEP84037.1_204], SOS[AEP84038.1_205]
Lactobacillus phage ATCC 8014-B2	JX486088	Caudoviricetes		Douglaswolinvirus B2	virulent	36.9624	80617	Complete genome	dsDNA	bacteria	Bacillota	positive	Muramidase[AFU63107.1_40], transglycosylas[AFU63124.1_57]	TMRs: 2[AFU63109.1_42]
Pseudomonas phage D3	AF165214	Caudoviricetes		Detrevirus D3	temperate	57.8049	56426	Complete genome	dsDNA	bacteria	Pseudomonadota	negative	Muramidase[AAF80791.1_31]	TMRs: 4[AAF80841.1_92], TMRs: 3[AAF80842.1_93]	SIS[AAF80792.1_32], SOS[AAF80793.1_33]
Pseudomonas phage PMG1	HQ711985	Caudoviricetes		Detrevirus PMG1	temperate	57.4671	54024	Complete genome	dsDNA	bacteria	Pseudomonadota	negative	Muramidase[AEX55902.1_31]	TMRs: 4[AEX55960.1_89], TMRs: 3[AEX55961.1_90]	SIS[AEX55903.1_32], SOS[AEX55904.1_33]
Ralstonia phage Heva	MT740742	Caudoviricetes		Cimandefvirus heva	virulent	64.6199	58352	Complete genome	dsDNA	bacteria	Pseudomonadota	negative	Muramidase[QMV33374.1_10]	TMRs: 2[QMV33375.1_11]	EIS[QMV33378.1_14]
Acinetobacter phage vB_ApiM_fHyAci03	MH460829	Caudoviricetes	Straboviridae	Lazarusvirus fhyacithree	virulent	36.7579	165975	Complete genome	dsDNA	bacteria	Pseudomonadota	negative	Muramidase[AXF40726.1_157], Muramidase[AXF40585.1_16], transglycosylas[AXF40708.1_139]
Shigella phage SP18	GQ981382	Caudoviricetes	Straboviridae	Gaprivervirus sp18	virulent	40.4449	170605	Complete genome	dsDNA	bacteria	Pseudomonadota	negative	Muramidase[ADO19504.1_162], Muramidase[ADO19468.1_126], unclassified[ADO19469.1_127]	TMRs: 3[ADO19389.1_47], TMRs: 1[ADO19605.1_263]	SOS[ADO19578.1_236]
Salmonella phage FSLSP004	KC139521	Caudoviricetes	Peduoviridae	Stockinghallvirus FSLSP004	temperate	52.8377	29742	Complete genome	dsDNA	bacteria	Pseudomonadota	negative	Muramidase[AGF88422.1_9]	TMRs: 3[AGF88421.1_8]	OOS[AGF88424.1_11]
Lactobacillus phage Lb338-1	FJ822135	Caudoviricetes	Herelleviridae	Mooreparkvirus Lb3381	virulent	37.3982	142111	Complete genome	dsDNA	bacteria		positive	Muramidase[ACO37048.1_127], Endopeptidase[ACO37042.1_121]	TMRs: 1[ACO37047.1_126]
Escherichia phage ECBP1	JX415535	Caudoviricetes	Schitoviridae	Gamaleyavirus ECBP1	virulent	42.7299	69855	Complete genome	dsDNA	bacteria	Pseudomonadota	negative	Muramidase[AFR52020.1_69]	TMRs: 3[AFR51982.1_31]
Salmonella phage vB_Se_STGO-35-1	MW477799	Caudoviricetes		Caminolopintovirus STGO351	virulent	46.4882	47483	Complete genome	dsDNA	bacteria	Pseudomonadota	negative	Muramidase[QRD99754.1_19], Endopeptidase[QRD99799.1_64]	TMRs: 2[QRD99755.1_20], TMRs: 3[QRD99793.1_58]	EIS[QRD99756.1_21]
Escherichia phage phiKP26	KC579452	Caudoviricetes	Drexlerviridae	Rogunavirus KP26	virulent	44.3971	47285	Complete genome	dsDNA	bacteria	Pseudomonadota	negative	Muramidase[AGH25207.1_65], Endopeptidase[AGH25178.1_36]	TMRs: 1[AGH25206.1_64]	USP[AGH25208.1_66]
Pseudomonas phage antinowhere	MT119374	Caudoviricetes		Pbunavirus antinowhere	virulent	55.1889	65852	Complete genome	dsDNA	bacteria	Pseudomonadota	negative	Muramidase[QIQ67514.1_44]		USP[QIQ67476.1_6]
Pseudomonas phage LBL3	FM201281	Caudoviricetes		Pbunavirus LBL3	virulent	55.469	64427	Complete genome	dsDNA	bacteria	Pseudomonadota	negative	Muramidase[CAR31198.1_45]		USP[CAR31160.1_6]
Pseudomonas phage PA01	AP019535	Caudoviricetes		Pbunavirus PA01	virulent	55.4017	66220	Complete genome	dsDNA	bacteria	Pseudomonadota	negative	Muramidase[BBI98297.1_88]		USP[BBI98244.1_35]
Citrobacter phage Margaery	KT381880	Caudoviricetes	Straboviridae	Pseudotevenvirus margaery	virulent	44.8676	178182	Complete genome	dsDNA	bacteria	Pseudomonadota	negative	Muramidase[ALF01887.1_198], transglycosylas[ALF01839.1_150], unclassified[ALF01871.1_182]	TMRs: 1[ALF01961.1_272]	SIS[ALF01760.1_71], SOS[ALF01761.1_72]
Escherichia phage EC121	MF001359	Caudoviricetes	Straboviridae	Tequatrovirus ec121	virulent	35.5286	168805	Complete genome	dsDNA	bacteria	Pseudomonadota	negative	Muramidase[ASZ76981.1_143], Muramidase[ASZ76961.1_123], transglycosylas[ASZ76951.1_113], unclassified[ASZ76962.1_124]	TMRs: 3[ASZ76881.1_43], TMRs: 1[ASZ77082.1_244]	SOS[ASZ77053.1_215], SIS[ASZ77054.1_216]
Klebsiella phage Seifer	MH817999	Caudoviricetes	Casjensviridae	Yonseivirus seifer	virulent	56.106	58197	Complete genome	dsDNA	bacteria	Pseudomonadota	negative	Muramidase[AYJ72819.1_37]		SOS[AYJ72821.1_39]
Salmonella phage SPN1S	JN391180	Caudoviricetes		Uetakevirus SPN1S	temperate	50.1629	38684	Complete genome	dsDNA	bacteria	Pseudomonadota	negative	Muramidase[AEX26904.1_28]	TMRs: 3[AEX26903.1_27]	EIS[AEX26905.1_29]
Pseudomonas phage phi3	KT887559	Caudoviricetes	Peduoviridae	Phitrevirus phi3	temperate	63.8539	32637	Complete genome	dsDNA	bacteria	Pseudomonadota	negative	Muramidase[ALY08267.1_23]		EIS[ALY08268.1_24]
Pseudomonas phage Persinger	MT613935	Caudoviricetes		Harrisonburgvirus persinger	temperate	62.8597	44033	Complete genome	dsDNA	bacteria	Pseudomonadota	negative	Muramidase[QMP19225.1_5], Muramidase[QMP19175.1_55]	TMRs: 3[QMP19223.1_7]	EIS[QMP19226.1_4]
Aeromonas phage 2L372D	MK804893	Caudoviricetes		Plateaulakevirus pv2L372D	virulent	35.2935	122963	Complete genome	dsDNA	bacteria	Pseudomonadota	negative	Muramidase[QDB74116.1_202]
Aeromonas phage 2L372X	MK813938	Caudoviricetes		Plateaulakevirus pv2L372X	virulent	35.5578	115893	Complete genome	dsDNA	bacteria	Pseudomonadota	negative	Muramidase[QEG08455.1_203]
Aeromonas phage 4L372D	MK813939	Caudoviricetes		Plateaulakevirus pv4L372D	virulent	35.0616	138690	Complete genome	dsDNA	bacteria	Pseudomonadota	negative	Muramidase[QEG08684.1_220]
Ralstonia phage Bakoly	MT740729	Caudoviricetes		Bakolyvirus bakoly	virulent	62.3242	44222	Complete genome	dsDNA	bacteria	Pseudomonadota	negative	Muramidase[QMV32620.1_47]	TMRs: 3[QMV32584.1_11]
Yersinia phage vB_YpM_22	MT374855	Caudoviricetes	Peduoviridae	Peduovirus YPM22	temperate	51.4666	31809	Complete genome	dsDNA	bacteria	Pseudomonadota	negative	Muramidase[QKE55497.1_12]	TMRs: 3[QKE55496.1_11]	OIS[QKE55499.1_14]
Morganella phage vB_MmoM_MP1	KX078569	Caudoviricetes	Straboviridae	Gualtarvirus mp1	virulent	34.7467	163201	Complete genome	dsDNA	bacteria	Pseudomonadota	negative	Muramidase[ANM46407.1_145], Endopeptidase[ANM46539.1_102], unclassified[ANM46526.1_105]	TMRs: 1[ANM46467.1_256]	SOS[ANM46578.1_229]
Acinetobacter phage_vB_AbaP_B09_Aci08	MH763831	Caudoviricetes	Autographiviridae	Friunavirus Aci08	virulent	39.285	42067	Complete genome	dsDNA	bacteria	Pseudomonadota	negative	Muramidase[AYD82886.1_48]	TMRs: 3[AYD82893.1_47]
Salmonella phage FSL SP-031	KC139518	Caudoviricetes		Cornellvirus SP31	virulent	51.0672	42215	Complete genome	dsDNA	bacteria	Pseudomonadota	negative	Muramidase[AGF88225.1_24]		SIS[AGF88238.1_37], SOS[AGF88239.1_38]
Salmonella phage SopEphi	AY319521	Caudoviricetes	Peduoviridae	Felsduovirus SopEphi	temperate	51.3213	35155	Complete genome	dsDNA	bacteria			Muramidase[AAQ65021.1_26]	TMRs: 2[AAQ65020.1_25]
Lactococcus phage CHPC1182	MN689510	Caudoviricetes		Ceduovirus CHPC1182	virulent	35.9614	20751	Complete genome	dsDNA	bacteria	Bacillota	positive	Muramidase[QGT52635.1_19]
Vibrio phage VAP7	MK795384	Caudoviricetes	Ackermannviridae	Vapseptimavirus VAP7	virulent	41.864	144685	Complete genome	dsDNA	bacteria		negative	Muramidase[QDB73203.1_21], Amidase[QDB73204.1_22], Amidase[QDB73199.1_17]
Salmonella phage 38	KR296692	Caudoviricetes	Ackermannviridae	Kuttervirus kv38	virulent	44.6162	156833	Complete genome	dsDNA	bacteria	Pseudomonadota	negative	Muramidase[AKJ73774.1_172], Endopeptidase[AKJ73787.1_185]	TMRs: 1[AKJ73632.1_30]	SIS[AKJ73734.1_132]
Serratia phage PS2	KJ025957	Caudoviricetes		Muldoonvirus PS2	virulent	41.6983	167266	Complete genome	dsDNA	bacteria	Pseudomonadota	negative	Muramidase[AHY25372.1_126], Muramidase[AHY25407.1_161], transglycosylas[AHY25367.1_121], unclassified[AHY25373.1_127]	TMRs: 2[AHY25296.1_46]	SOS[AHY25471.1_232]
Xanthomonas phage Xop411	DQ777876	Caudoviricetes		Xipdecavirus Xop411	virulent	51.9025	44520	Complete genome	dsDNA	bacteria	Pseudomonadota	negative	Muramidase[ABK00175.1_26]	TMRs: 1[ABV26560.1_25]	OIS[ABK00176.2_27]
Escherichia phage phiE142	KU255730	Caudoviricetes	Straboviridae	Carettavirus e142	virulent	37.3676	121442	Complete genome	dsDNA	bacteria	Pseudomonadota	negative	Muramidase[ALY07981.1_176], Muramidase[ALY07948.1_143], unclassified[ALY07949.1_144]	TMRs: 1[ALY07809.1_4], TMRs: 3[ALY07859.1_54]
Klebsiella phage KP179	MH729874	Caudoviricetes	Straboviridae	Jiaodavirus kp179	virulent	39.3458	162630	Complete genome	dsDNA	bacteria	Pseudomonadota	negative	Muramidase[AYD80757.1_115], Muramidase[AYD80736.1_94], unclassified[AYD80756.1_114]		SIS[AYD80668.1_26], SOS[AYD80669.1_27]
Klebsiella phage vB_KpnS_IMGroot	MN013076	Caudoviricetes	Drexlerviridae	Webervirus IMGroot	virulent	51.3468	52866	Complete genome	dsDNA	bacteria	Pseudomonadota	negative	Muramidase[QEG12023.1_42]	TMRs: 1[QEG12022.1_41]	USP[QEG12024.1_43]
Erwinia phage vB_EamM_Simmy50	KU886223	Caudoviricetes		Agricanvirus simmy50	virulent	49.8547	271088	Complete genome	dsDNA	bacteria	Pseudomonadota	negative	Muramidase[ANH51627.1_165], transglycosylas[ANH51492.1_30]		OOS[ANH51477.2_15], OIS[ANH51478.1_16]
Lactococcus phage CHPC1183	MN689511	Caudoviricetes		Ceduovirus CHPC1183	virulent	36.2157	20030	Complete genome	dsDNA	bacteria	Bacillota	positive	Muramidase[QGT52672.1_22]
Citrobacter phage PhiZZ6	MT176424	Caudoviricetes	Straboviridae	Tequatrovirus zeezeesix	virulent	35.4323	165795	Complete genome	dsDNA	bacteria	Pseudomonadota	negative	Muramidase[QIQ68209.1_149], Muramidase[QIQ68186.1_126], transglycosylas[QIQ68176.1_116], unclassified[QIQ68187.1_127]	TMRs: 3[QIQ68106.1_46], TMRs: 1[QIQ68309.1_249]	SOS[QIQ68281.1_221], SIS[QIQ68282.1_222]
Microcystis phage LMM01	AB231700	Caudoviricetes		Fukuivirus LMM01	virulent	45.953	162109	Complete genome	dsDNA	bacteria	Cyanobacteriota	negative	Muramidase[BAF36160.1_69], Endopeptidase[BAF36186.1_95], Endopeptidase[BAF36159.1_68]
Escherichia phage PE37	KU925172	Caudoviricetes	Straboviridae	Tequatrovirus pe37	virulent	35.3527	166423	Complete genome	dsDNA	bacteria	Pseudomonadota	negative	Muramidase[ANH49716.1_113], Muramidase[ANH49738.1_135], transglycosylas[ANH49748.1_145], unclassified[ANH49736.1_134]	TMRs: 1[ANH49620.1_16], TMRs: 3[ANH49818.1_215]	SIS[ANH49646.1_43], SOS[ANH49647.1_44]
Escherichia phage PP01	LC348379	Caudoviricetes	Straboviridae	Tequatrovirus pp01	virulent	35.4593	167812	Complete genome	dsDNA	bacteria	Pseudomonadota	negative	Muramidase[BBC14484.1_149], Muramidase[BBC14464.1_129], transglycosylas[BBC14454.1_119], unclassified[BBC14465.1_130]		SOS[BBC14565.1_230], SIS[BBC14566.1_231]
Shigella phage SHFML-26	KX130862	Caudoviricetes	Straboviridae	Tequatrovirus shfml26	virulent	35.3819	168993	Complete genome	dsDNA	bacteria	Pseudomonadota	negative	Muramidase[ANN87040.1_243], Muramidase[ANN87018.1_221], transglycosylas[ANN87008.1_211], unclassified[ANN87019.1_222]	TMRs: 1[ANN86876.1_79], TMRs: 3[ANN86939.1_142]	SOS[ANN86843.1_46], SIS[ANN86844.1_47]
Serratia phage PhiZZ30	MT176426	Caudoviricetes	Straboviridae	Tequatrovirus zeezeethirty	virulent	35.3455	167484	Complete genome	dsDNA	bacteria	Pseudomonadota	negative	Muramidase[QIN97819.1_148], Muramidase[QIN97797.1_126], transglycosylas[QIN97787.1_116], unclassified[QIN97798.1_127]	TMRs: 3[QIN97716.1_45], TMRs: 1[QIN97918.1_247]	SOS[QIN97891.1_220], SIS[QIN97892.1_221]
Escherichia phage slur02	LN881726	Caudoviricetes	Straboviridae	Tequatrovirus slur02	virulent	35.5157	167298	Complete genome	dsDNA	bacteria	Pseudomonadota	negative	Muramidase[CUL01379.1_251], Muramidase[CUL01357.1_229], transglycosylas[CUL01346.1_218], unclassified[CUL01358.1_230]	TMRs: 1[CUL01213.1_85], TMRs: 3[CUL01279.1_151]	SOS[CUL01185.1_57], SIS[CUL01186.1_58]
Enterobacteria phage RB18	MH553563	Caudoviricetes	Straboviridae	Tequatrovirus RB18	virulent	35.3708	166677	Complete genome	dsDNA	bacteria	Pseudomonadota	negative	Muramidase[AXF42459.1_151], Muramidase[AXF42435.1_127], Muramidase[AXF42496.1_188], transglycosylas[AXF42426.1_118], unclassified[AXF42436.1_128]		SOS[AXF42531.1_223], SIS[AXF42532.1_224]
Escherichia phage AR1	AP011113	Caudoviricetes	Straboviridae	Tequatrovirus ar1	virulent	35.3313	167435	Complete genome	dsDNA	bacteria	Pseudomonadota	negative	Muramidase[BAI83163.1_155], Muramidase[BAI83135.1_127], transglycosylas[BAI83126.1_118], unclassified[BAI83136.1_128]	TMRs: 3[BAI83055.1_47], TMRs: 1[BAI83268.1_260]	SOS[BAI83240.1_232], SIS[BAI83241.1_233]
Escherichia phage vB_EcoM_G4498	MK327939	Caudoviricetes	Straboviridae	Tequatrovirus gee4498	virulent	35.4599	167826	Complete genome	dsDNA	bacteria	Pseudomonadota	negative	Muramidase[QBO64194.1_154], Muramidase[QBO64169.1_129], transglycosylas[QBO64156.1_116], unclassified[QBO64170.1_130]	TMRs: 3[QBO64086.1_46], TMRs: 2[QBO64294.1_254]	SOS[QBO64267.1_227], SIS[QBO64268.1_228]
Salmonella enterica strain CFSAN071991 CFSAN071991_24	QUVN01000024	Caudoviricetes	Peduoviridae	Felsduovirus IN60	temperate	52.0516	34704	Complete genome	dsDNA	bacteria			Muramidase[RFX58130.1_26]		OIS[RFX58132.1_28]
Pectobacterium phage Nepra	MH059638	Caudoviricetes	Schitoviridae	Cbunavirus nepra	virulent	48.7015	74509	Complete genome	dsDNA	bacteria	Pseudomonadota	negative	Muramidase[AWD92561.1_34]		EIS[AWD92562.1_35]
Pectobacterium phage vB_PatP_CB1	KY514264	Caudoviricetes	Schitoviridae	Cbunavirus CB1	virulent	48.6908	76041	Complete genome	dsDNA	bacteria	Pseudomonadota	negative	Muramidase[ARB11787.1_60]	TMRs: 2[ARB11786.1_59]	EIS[ARB11785.1_58]
Pectobacterium phage vB_PatP_CB4	KY549659	Caudoviricetes	Schitoviridae	Cbunavirus CB4	virulent	48.6433	76621	Complete genome	dsDNA	bacteria	Pseudomonadota	negative	Muramidase[AQT27905.1_63]	TMRs: 2[AQT27904.1_62]	EIS[AQT27903.1_61]
Escherichia phage Phi1	EF437941	Caudoviricetes	Straboviridae	Krischvirus georgiaone	virulent	40.4992	164270	Complete genome	dsDNA	bacteria	Pseudomonadota	negative	Muramidase[ABR24645.1_137], Endopeptidase[ABR24612.1_104], transglycosylas[ABR24603.1_95]		SOS[ABR24731.1_223]
Escherichia phage ECD7	KY683735	Caudoviricetes	Straboviridae	Krischvirus ecd7	virulent	40.5419	164706	Complete genome	dsDNA	bacteria	Pseudomonadota	negative	Muramidase[ASJ80225.1_131], Endopeptidase[ASJ80195.1_101], transglycosylas[ASJ80186.1_92]	TMRs: 1[ASJ80339.1_245]	SOS[ASJ80310.1_216]
Bacteriophage APSE-2	EU794049	Caudoviricetes		Sendosyvirus APSE2	temperate	42.9102	39867	Complete genome	dsDNA	bacteria		negative	Muramidase[ACJ10174.1_12]	TMRs: 3[ACJ10172.1_10], TMRs: 2[ACJ10173.1_11]	OIS[ACJ10175.1_13], OOS[ACJ10176.1_14]
Pantoea phage vB_PagM_LIET2	MK388689	Caudoviricetes		Lietduovirus LIET2	virulent	53.9888	74710	Complete genome	dsDNA	bacteria	Pseudomonadota	negative	Muramidase[QAX92351.1_99]		EIS[QAX92317.1_65]
Bacillus phage Stitch	KX349901	Caudoviricetes	Salasmaviridae	Claudivirus stitch	virulent	30.3618	24320	Complete genome	dsDNA	bacteria		negative	Muramidase[ANT41228.1_30], transglycosylas[ANT41226.1_28]	TMRs: 1[ANT41227.1_29]
Klebsiella phage TSK1	MH688453	Caudoviricetes	Drexlerviridae	Webervirus TSK1	virulent	50.4523	49861	Complete genome	dsDNA	bacteria	Pseudomonadota	negative	Muramidase[AXN53817.1_56]		USP[AXN53818.1_57]
Klebsiella phage GH-K3	MH844531	Caudoviricetes	Drexlerviridae	Webervirus GHK3	virulent	50.1689	49427	Complete genome	dsDNA	bacteria	Pseudomonadota	negative	Muramidase[AYP28196.1_15]		USP[AYP28195.1_14]
Erwinia phage pEa_SNUABM_16	MZ443782	Caudoviricetes		Alexandravirus SNUABM16	virulent	49.5795	266838	Complete genome	dsDNA	bacteria	Pseudomonadota	negative	Muramidase[UAW96345.1_201], Endopeptidase[UAW96338.1_194]
Escherichia phage HK544	JQ086374	Caudoviricetes		Kwaitsingvirus HK544	temperate	49.797	40155	Complete genome	dsDNA	bacteria	Pseudomonadota	negative	Muramidase[AFH20625.1_60], Endopeptidase[AFH20582.1_17]	TMRs: 3[AFH20624.1_59]	EIS[AFH20626.1_61]
Escherichia phage DTL	MG050172	Caudoviricetes	Drexlerviridae	Loudonvirus DTL	virulent	44.2507	45814	Complete genome	dsDNA	bacteria	Pseudomonadota	negative	Muramidase[ATW61783.1_6], Endopeptidase[ATW61819.1_42]	TMRs: 1[ATW61782.1_5]	USP[ATW61784.1_7]
Enterobacteria phage vB_EcoM_IME340	MH051916	Caudoviricetes	Straboviridae	Tequatrovirus ecomime340	virulent	35.549	165549	Complete genome	dsDNA	bacteria	Pseudomonadota	negative	Muramidase[AWD91786.1_119], Muramidase[AWD91807.1_140], transglycosylas[AWD91820.1_153], unclassified[AWD91806.1_139]		SIS[AWD91714.1_47], SOS[AWD91715.1_48]
Escherichia phage vB_EcoM_IME537	MT179807	Caudoviricetes	Straboviridae	Tequatrovirus ime537	virulent	35.4247	168642	Complete genome	dsDNA	bacteria	Pseudomonadota	negative	Muramidase[QIW91504.1_265], Muramidase[QIW91479.1_240], transglycosylas[QIW91470.1_231], unclassified[QIW91480.1_241]	TMRs: 2[QIW91329.1_91], TMRs: 3[QIW91397.1_158]	SOS[QIW91301.1_63], SIS[QIW91302.1_64]
Shigella phage vB_SsoS_008	MK335533	Caudoviricetes	Drexlerviridae	Tunavirus tv008	virulent	45.656	50414	Complete genome	dsDNA	bacteria	Pseudomonadota	negative	Muramidase[QAX92083.1_76], Endopeptidase[QAX92055.1_48]		USP[QAX92084.1_77]
crAssphage	BK010471	Caudoviricetes	Intestiviridae	Carjivirus communis	virulent	29.2742	97065	Complete genome	dsDNA	bacteria			Muramidase[DAB41596.1_80]
Escherichia phage Murica	KT001917	Caudoviricetes		Vequintavirus murica	virulent	43.6144	135391	Complete genome	dsDNA	bacteria	Pseudomonadota	negative	Muramidase[AKU44173.1_81]		SOS[AKU44156.1_64], SIS[AKU44157.1_65]
Escherichia phage JES2013	KC690136	Caudoviricetes		Vequintavirus JES2013	virulent	43.5717	136910	Complete genome	dsDNA	bacteria	Pseudomonadota	negative	Muramidase[AGM12472.1_83]		SOS[AGM12455.1_66], SIS[AGM12456.1_67]
Escherichia phage FFH2	KJ190158	Caudoviricetes		Vequintavirus FFH2	virulent	43.6088	139020	Complete genome	dsDNA	bacteria	Pseudomonadota	negative	Muramidase[AHN83670.1_82]		SOS[AHN83653.1_65], SIS[AHN83654.1_66]
Escherichia phage EK99P-1	KM233151	Caudoviricetes		Dhillonvirus EK99P1	virulent	54.4753	44332	Complete genome	dsDNA	bacteria	Pseudomonadota	negative	Muramidase[AIK68770.1_58], Endopeptidase[AIK68734.1_22]	TMRs: 3[AIK68769.1_57]	OIS[AIK68717.1_5]
Pseudomonas phage PT2	EU236438	Caudoviricetes	Autographiviridae	Phikmvvirus PT2	virulent	62.182	42961	Complete genome	dsDNA	bacteria	Pseudomonadota	negative	Muramidase[ABY71016.1_51]	TMRs: 1[ABY71015.1_50]	OIS[ABY71017.1_52]
Pseudomonas phage phiKMV	AJ505558	Caudoviricetes	Autographiviridae	Phikmvvirus phiKMV	virulent	62.2969	42519	Complete genome	dsDNA	bacteria	Pseudomonadota	negative	Muramidase[CAD44236.1_45]	TMRs: 1[CAD44235.1_44]	OIS[CAD44237.1_46]
Salmonella phage vB_SenS_AG11	JX297445	Caudoviricetes		Jerseyvirus AG11	virulent	49.9085	41546	Complete genome	dsDNA	bacteria	Pseudomonadota	negative	Muramidase[AFO12459.1_59]	TMRs: 3[AFO12457.1_57]	OIS[AFO12408.1_8], OOS[AFO12409.1_9]
Bacillus phage QCM11	KX961631	Caudoviricetes	Salasmaviridae	Claudivirus QCM11	virulent	30.4406	26054	Complete genome	dsDNA	bacteria		negative	Muramidase[AOZ62241.1_32], transglycosylas[AOZ62239.1_30]	TMRs: 1[AOZ62240.1_31]
Lactococcus phage vB_Llc_bIBBAm4	MH779523	Caudoviricetes		Ceduovirus bIBBAm4	virulent	35.8719	22703	Complete genome	dsDNA	bacteria	Bacillota	positive	Muramidase[AXY83719.1_23]	TMRs: 3[AXY83734.1_38]
Burkholderia phage Mica	MT701586	Caudoviricetes		Micavirus Mica	temperate	62.1525	43707	Complete genome	dsDNA	bacteria	Pseudomonadota	negative	Muramidase[QPB08679.1_66]	TMRs: 1[QPB08678.1_65]	EIS[QPB08680.1_67], [gbkey=CDS][QPB08681.1_68]
Rhodobacter phage RcCronus	KR935217	Caudoviricetes		Cronusvirus cronus	temperate	65.4273	35985	Complete genome	dsDNA	bacteria	Pseudomonadota	negative	Muramidase[AKU43292.1_3], Endopeptidase[AKU43306.1_17]
Enterobacter phage myPSH1140	MG999954	Caudoviricetes	Straboviridae	Karamvirus mypsh1140	virulent	39.8826	172614	Complete genome	dsDNA	bacteria	Pseudomonadota	negative	Muramidase[AVR55341.1_136], Muramidase[AVR55310.1_105], unclassified[AVR55311.1_106]		SIS[AVR55409.1_204]
Shigella phage EP23	JN984867	Caudoviricetes		Dhillonvirus EP23	virulent	54.4207	44077	Complete genome	dsDNA	bacteria	Pseudomonadota	negative	Muramidase[AEV89371.1_54], Endopeptidase[AEV89338.1_21]	TMRs: 3[AEV89369.1_52], TMRs: 3[AEV89370.1_53]	OIS[AEV89322.1_5]
Escherichia phage YD-2008.s	KM896878	Caudoviricetes		Dhillonvirus YD2008s	virulent	54.6141	44613	Complete genome	dsDNA	bacteria	Pseudomonadota	negative	Muramidase[AIX11826.1_45], Endopeptidase[AIX11802.1_21]	TMRs: 3[AIX11827.1_46], TMRs: 3[AIX11828.1_47]	OIS[AIX11819.1_38]
Pseudomonas phage DL62	KR054031	Caudoviricetes	Autographiviridae	Phikmvvirus DL62	virulent	62.1954	42508	Complete genome	dsDNA	bacteria	Pseudomonadota	negative	Muramidase[AKF13966.1_51]	TMRs: 1[AKF13965.1_50]	OIS[AKF13967.1_52]
Salmonella phage LPSTLL	MN737551	Caudoviricetes		Segzyvirus LPSTLL	virulent	45.6449	47243	Complete genome	dsDNA	bacteria	Pseudomonadota	negative	Muramidase[QGZ14998.1_40]	TMRs: 2[QGZ14999.1_41]	EIS[QGZ15000.1_42]
Yersinia phage HQ103	MZ420230	Caudoviricetes	Peduoviridae	Peduovirus HQ103	temperate	51.7396	31962	Complete genome	dsDNA	bacteria	Pseudomonadota	negative	Muramidase[QXF95275.1_9]	TMRs: 3[QXF95274.1_8]	OIS[QXF95277.1_11]
Lactobacillus phage c5	EU340421	Caudoviricetes		Cequinquevirus c5	virulent	42.0182	31841	Complete genome	dsDNA	bacteria		positive	Muramidase[ACA63343.1_49]	TMRs: 3[ACA63342.1_48]
Klebsiella phage vB_Kpn_F48	MG746602	Caudoviricetes		Marfavirus F48	virulent	40.7826	170764	Complete genome	dsDNA	bacteria	Pseudomonadota	negative	Muramidase[AUO78644.1_19], Muramidase[AUO78885.1_260], unclassified[AUO78643.1_18]
Enterobacteria phage vB_EcoM_IME341	MH051917	Caudoviricetes	Straboviridae	Dhakavirus ime348	virulent	39.5153	172379	Complete genome	dsDNA	bacteria	Pseudomonadota	negative	Muramidase[AWD92051.1_124], Muramidase[AWD92087.1_160], unclassified[AWD92086.1_159]		SIS[AWD91977.1_50], SOS[AWD91978.1_51]
Escherichia phage vB_EcoP_SU10	KM044272	Caudoviricetes		Kuravirus SU10	temperate	42.0629	77327	Complete genome	dsDNA	bacteria	Pseudomonadota	negative	Muramidase[AIF71768.1_15]		OOS[AIF71787.1_34], OIS[AIF71788.1_35]
Klebsiella phage PKP126	KR269719	Caudoviricetes	Drexlerviridae	Webervirus PKP126	virulent	50.7304	50934	Complete genome	dsDNA	bacteria	Pseudomonadota	negative	Muramidase[AKJ72947.1_14], Endopeptidase[AKJ73000.1_63]	TMRs: 1[AKJ72946.1_13]	USP[AKJ72948.1_15]
Klebsiella phage Marfa	MN044033	Caudoviricetes		Marfavirus marfa	virulent	40.9928	168532	Complete genome	dsDNA	bacteria	Pseudomonadota	negative	Muramidase[QDB71770.1_115], Muramidase[QDB71811.1_156], transglycosylas[QDB71759.1_104], unclassified[QDB71771.1_116]		SOS[QDB71884.1_229], SIS[QDB71885.1_230]
Dickeya phage RC-2014	KJ716335	Caudoviricetes	Ackermannviridae	Limestonevirus RC2014	virulent	49.6492	155346	Complete genome	dsDNA	bacteria	Pseudomonadota	negative	Muramidase[AHZ60246.1_37], Muramidase[AHZ60144.1_29], Endopeptidase[AHZ60169.1_28]	TMRs: 2[AHZ60319.1_139]	SOS[AHZ60310.1_64], SIS[AHZ60175.1_65]
Dickeya phage vB-DsoM-LIMEstone1	HE600015	Caudoviricetes	Ackermannviridae	Limestonevirus limestone	virulent	49.2787	152427	Complete genome	dsDNA	bacteria	Pseudomonadota	negative	Muramidase[CCD57631.1_70], Endopeptidase[CCD57622.1_61]	TMRs: 2[CCD57738.1_177]	SOS[CCD57660.1_99], SIS[CCD57661.1_100]
Salmonella phage Seszw_1	MH791410	Caudoviricetes		Skatevirus Seszw1	virulent	45.9384	45881	Complete genome	dsDNA	bacteria	Pseudomonadota	negative	Muramidase[QAY00280.1_68], Muramidase[QAY00279.1_67]	TMRs: 2[QAY00281.1_69]	EIS[QAY00282.1_70]
Burkholderia phage AP3	KP966108	Caudoviricetes	Peduoviridae	Aptresvirus AP3	temperate	64.4072	36499	Complete genome	dsDNA	bacteria	Pseudomonadota	negative	Muramidase[AKA61137.1_15]	TMRs: 4[AKA61135.1_13], TMRs: 3[AKA61136.1_14]	EIS[AKA61138.1_16], EOS[AOT28179.1_17]
Escherichia phage Sortsne	MK651787	Caudoviricetes		Sortsnevirus sortsne	virulent	59.9733	41912	Complete genome	dsDNA	bacteria	Pseudomonadota	negative	Muramidase[QBZ71575.1_10]	TMRs: 3[QBZ71574.1_9]
uncultured phage cr110_1	MT774386	Caudoviricetes	Intestiviridae	Delmidovirus intestinihominis	virulent	30.7526	89781	Complete genome	dsDNA	bacteria			Muramidase[QOR59047.1_9]
Kosakonia phage 305	MZ348423	Caudoviricetes	Straboviridae	Kanagawavirus threeohfive	virulent	40.0188	174783	Complete genome	dsDNA	bacteria	Pseudomonadota	negative	Muramidase[QYN80284.1_133], Muramidase[QYN80324.1_173], unclassified[QYN80285.1_134]	TMRs: 1[QYN80426.1_275]	SIS[QYN80396.1_245]
Escherichia phage vB_EcoM_G4507	MK327946	Caudoviricetes	Straboviridae	Tequatrovirus gee4507	virulent	35.3674	168828	Complete genome	dsDNA	bacteria	Pseudomonadota	negative	Muramidase[QBO66119.1_152], Muramidase[QBO66095.1_128], transglycosylas[QBO66084.1_117], unclassified[QBO66096.1_129], unclassified[QBO66118.1_151]	TMRs: 3[QBO66013.1_46], TMRs: 1[QBO66221.1_254]	SOS[QBO66191.1_224], SIS[QBO66192.1_225]
Escherichia phage QL01	KT176190	Caudoviricetes	Straboviridae	Dhakavirus ql01	virulent	39.6465	170527	Complete genome	dsDNA	bacteria	Pseudomonadota	negative	Muramidase[AKU42809.1_152], Muramidase[AKU42774.1_117], unclassified[AKU42775.1_118]	TMRs: 3[AKU42704.1_47], TMRs: 1[AKU42910.1_253]	SOS[AKU42886.1_229], SIS[AKU42887.1_230]
Ralstonia phage RSF1	AP014927	Caudoviricetes		Chiangmaivirus RSF1	virulent	52.259	222888	Complete genome	dsDNA	bacteria	Pseudomonadota	negative	Muramidase[BAS04883.1_93], transglycosylas[BAS04847.2_57], transglycosylas[BAS04834.2_44]
Lactobacillus phage c2	L48605	Caudoviricetes		Ceduovirus c2	virulent	36.3071	22172	Complete genome	dsDNA	bacteria		positive	Muramidase[AAA92182.1_25]	TMRs: 3[AAA92196.1_39]
Lactobacillus phage Ld25A	KJ564036	Caudoviricetes		Cequinquevirus Ld25A	virulent	41.6629	32799	Complete genome	dsDNA	bacteria		positive	Muramidase[AIF54374.1_50]	TMRs: 3[AIF54373.1_49]
Escherichia phage RB69	AY303349	Caudoviricetes	Straboviridae	Mosigvirus RB69	virulent	37.6558	167560	Complete genome	dsDNA	bacteria	Pseudomonadota	negative	Muramidase[AAP76030.1_128], Muramidase[AAP76063.1_164], unclassified[AAP76031.1_129]	TMRs: 3[AAP75938.1_36], TMRs: 2[AAP76155.1_256]	SOS[AAP76132.1_233], SIS[AAP76133.1_234]
Pseudomonas phage Lana	MK473373	Caudoviricetes		Lanavirus lana	virulent	60.8249	88403	Complete genome	dsDNA	bacteria	Pseudomonadota	negative	Muramidase[QBJ04549.1_24], Endopeptidase[QBJ04557.1_17]
Escherichia phage Av-05	KM190144	Caudoviricetes		Avunavirus Av05	virulent	40.044	120938	Complete genome	dsDNA	bacteria	Pseudomonadota	negative	Muramidase[AII27721.1_178], unclassified[AII27720.1_177]		SOS[AII27545.1_2], SIS[AII27546.1_3]
Escherichia phage HX01	JX536493	Caudoviricetes	Straboviridae	Mosigvirus HX01	virulent	37.5879	169158	Complete genome	dsDNA	bacteria	Pseudomonadota	negative	Muramidase[40796..41284], unclassified[40303..40761]	TMRs: 3[AFU20420.1_27]
Shigella phage JK45	MK962757	Caudoviricetes	Straboviridae	Tequatrovirus jaykay	virulent	37.6393	170740	Complete genome	dsDNA	bacteria	Pseudomonadota	negative	Muramidase[QEG06514.1_125], Muramidase[QEG06548.1_159], unclassified[QEG06515.1_126]	TMRs: 3[QEG06422.1_33], TMRs: 2[QEG06645.1_256]	SOS[QEG06620.1_231], SIS[QEG06621.1_232]
Escherichia phage vB_EcoM_JS09	KF582788	Caudoviricetes	Straboviridae	Mosigvirus JS09	virulent	37.6493	169148	Complete genome	dsDNA	bacteria	Pseudomonadota	negative	Muramidase[AIA80021.1_149], Muramidase[AIA79969.1_116], unclassified[AIA80020.1_148]	TMRs: 3[AIA80114.1_242]	SIS[AIA80181.1_43], SOS[AIA80182.1_44]
Shigella phage phi25-307	MG589383	Caudoviricetes	Straboviridae	Mosigvirus 25307	virulent	37.5495	167544	Complete genome	dsDNA	bacteria	Pseudomonadota	negative	Muramidase[AYD79331.1_89], Muramidase[AYD79362.1_120], unclassified[AYD79332.1_90]		SOS[AYD79432.1_190], SIS[AYD79433.1_191]
Escherichia phage APCEc01	KR422352	Caudoviricetes	Straboviridae	Mosigvirus mar005p1	virulent	37.7067	168771	Complete genome	dsDNA	bacteria	Pseudomonadota	negative	Muramidase[AKO61229.1_176], Muramidase[AKO61196.1_143], unclassified[AKO61228.1_175]	TMRs: 3[AKO61321.1_268]	SIS[AKO61373.1_71], SOS[AKO61374.1_72]
Escherichia phage p000v	MK047717	Caudoviricetes	Straboviridae	Mosigvirus p000v	virulent	37.6203	167803	Complete genome	dsDNA	bacteria	Pseudomonadota	negative	Muramidase[AYN56295.1_119], Muramidase[AYN56263.1_87], unclassified[AYN56294.1_118]		SIS[AYN56192.1_16], SOS[AYN56193.1_17]
Escherichia coli O157 typing phage 3	KP869101	Caudoviricetes	Straboviridae	Mosigvirus 0157tp3	virulent	37.6275	168733	Complete genome	dsDNA	bacteria	Pseudomonadota	negative	Muramidase[AKE45161.1_123], Muramidase[AKE45127.1_89], Muramidase[AKE45091.1_53], unclassified[AKE45160.1_122]	TMRs: 3[AKE45250.1_212]	SIS[AKE45055.1_17], SOS[AKE45056.1_18]
Escherichia phage phiC120	KY703222	Caudoviricetes	Straboviridae	Mosigvirus c120	virulent	37.6266	186570	Complete genome	dsDNA	bacteria	Pseudomonadota	negative	Muramidase[ARM70945.1_238], Muramidase[ARM70977.1_270], Muramidase[ARM70711.1_4], unclassified[ARM70946.1_239]	TMRs: 2[ARM70803.1_96], TMRs: 3[ARM70854.1_147]	SOS[ARM70780.1_73], SIS[ARM70781.1_74]
Caulobacter phage Lullwater	MF621978	Caudoviricetes	Autographiviridae	Lullwatervirus lullwater	virulent	54.653	44638	Complete genome	dsDNA	bacteria	Pseudomonadota	negative	Muramidase[ATI16357.1_50]	TMRs: 2[ATI16350.1_43]	OIS[ATI16358.1_51]
Pseudomonas phage vB_PaeM_LS1	MG897799	Caudoviricetes		Pbunavirus LS1	virulent	55.6926	66095	Complete genome	dsDNA	bacteria	Pseudomonadota	negative	Muramidase[AVJ48853.1_85]		USP[AVJ48800.1_31]
Escherichia phage LL5	MH491968	Caudoviricetes	Drexlerviridae	Tlsvirus LL5	virulent	42.464	49788	Complete genome	dsDNA	bacteria	Pseudomonadota	negative	Muramidase[AWY04373.1_71], Endopeptidase[AWY04351.1_49]		USP[AWY04374.1_72]
Enterococcus phage phiFL2A	GQ478084	Caudoviricetes		Phifelvirus FL2	temperate	34.6071	36270	Complete genome	dsDNA	bacteria	Bacillota	positive	Muramidase[ACZ63958.1_61]	TMRs: 1[ACZ63956.1_59], TMRs: 2[ACZ63957.1_60]
Enterococcus phage phiFL1A	GQ478081	Caudoviricetes		Phifelvirus FL1	temperate	34.0135	38764	Complete genome	dsDNA	bacteria	Bacillota	positive	Muramidase[ACZ63759.1_60]	TMRs: 1[ACZ63757.1_58], TMRs: 2[ACZ63758.1_59]
Sphingomonas phage_Scott	MH684921	Caudoviricetes	Autographiviridae	Scottvirus scott	virulent	57.4297	43077	Complete genome	dsDNA	bacteria	Pseudomonadota	negative	Muramidase[AXN53728.1_17]
Shigella phage SHFML-11	KX130861	Caudoviricetes	Straboviridae	Tequatrovirus shfml11	virulent	35.2376	170650	Complete genome	dsDNA	bacteria	Pseudomonadota	negative	Muramidase[ANN86580.1_52], Muramidase[ANN86558.1_30], transglycosylas[ANN86549.1_21], unclassified[ANN86559.1_31]	TMRs: 1[ANN86682.1_154], TMRs: 3[ANN86746.1_218]	SOS[ANN86652.1_124], SIS[ANN86653.1_125]
Ralstonia phage RS-PII-1	KY316062	Caudoviricetes	Autographiviridae	Sukuvirus RSPII1	virulent	63.1773	42042	Complete genome	dsDNA	bacteria	Pseudomonadota	negative	Muramidase[APU00292.1_5]
Escherichia phage vB_EcoP_SP5M	MT682708	Caudoviricetes	Schitoviridae	Gamaleyavirus Sp5m	virulent	43.1807	72896	Complete genome	dsDNA	bacteria	Pseudomonadota	negative	Muramidase[QLF80694.1_75]	TMRs: 3[QLF80735.1_32]
Pseudomonas phage tf	HE611333	Caudoviricetes		Krylovvirus tf	virulent	53.2018	46271	Complete genome	dsDNA	bacteria	Pseudomonadota	negative	Muramidase[CCE60824.1_71]	TMRs: 3[CCE60788.1_32]
Klebsiella phage Soft	MN106244	Caudoviricetes	Casjensviridae	Yonseivirus soft	virulent	55.8706	57805	Complete genome	dsDNA	bacteria	Pseudomonadota	negative	Muramidase[QEM42170.1_52]	TMRs: 3[QEM42171.1_53], TMRs: 4[QEM42172.1_54]
Escherichia virus vB_EcoM_RZ	MW598459	Caudoviricetes	Straboviridae	Gaprivervirus arezed	virulent	40.1467	170318	Complete genome	dsDNA	bacteria	Pseudomonadota	negative	Muramidase[UGL59968.1_152], Muramidase[UGL60003.1_187], unclassified[UGL59969.1_153]	TMRs: 1[UGL59818.1_2], TMRs: 3[UGL59893.1_77]	SOS[UGL60077.1_261], SIS[UGL60078.1_262]
Salmonella phage Akira	MK599416	Caudoviricetes		Akiravirus akira	virulent	46.0224	45367	Complete genome	dsDNA	bacteria	Pseudomonadota	negative	Muramidase[QBZ71461.1_57]	TMRs: 3[QBZ71424.1_20], TMRs: 2[QBZ71460.1_56]	EIS[QBZ71459.1_55]
Escherichia phage vB_EcoS_G29-2	MK373798	Caudoviricetes	Drexlerviridae	Hanrivervirus G292	virulent	44.0171	51739	Complete genome	dsDNA	bacteria	Pseudomonadota	negative	Muramidase[QBQ81523.1_69], Endopeptidase[QBQ81498.1_44]	TMRs: 1[QBQ81522.1_68]	USP[QBQ81524.1_70]
Escherichia phage vB_EcoS_ESCO41	KY619305	Caudoviricetes	Drexlerviridae	Nouzillyvirus ESCO41	virulent	46.0846	50800	Complete genome	dsDNA	bacteria	Pseudomonadota	negative	Muramidase[AQY55321.1_67], Endopeptidase[AQY55295.1_41]	TMRs: 1[AQY55320.1_66]	USP[AQY55322.1_68]
Erwinia phage vB_EamM_Yoloswag	KY448244	Caudoviricetes		Yoloswagvirus yoloswag	virulent	46.9149	259700	Complete genome	dsDNA	bacteria	Pseudomonadota	negative	Muramidase[AQT28667.1_188], Endopeptidase[AQT28665.1_186], transglycosylas[AQT28766.1_296], unclassified[AQT28602.1_121]
Escherichia phage mEp234	JQ182732	Caudoviricetes		Wanchaivirus mEp234	temperate	49.5856	39578	Complete genome	dsDNA	bacteria	Pseudomonadota	negative	Muramidase[AFM76335.1_56], Endopeptidase[AFM76296.1_17]	TMRs: 3[AFM76334.1_55]	EIS[AFM76336.1_57]
Ralstonia phage RSB3	AB854109	Caudoviricetes	Autographiviridae	Jiaoyazivirus RSB3	virulent	61.0323	44578	Complete genome	dsDNA	bacteria	Pseudomonadota	negative	Muramidase[BAN92358.1_47]		OIS[BAN92359.1_48]
Gordonia phage Vivi2	KU963250	Caudoviricetes		Vividuovirus vivi2	virulent	67.1335	59337	Complete genome	dsDNA	bacteria	Actinomycetota	positive	Muramidase[AMS02876.1_44]
Escherichia phage phT4A	KX130727	Caudoviricetes	Straboviridae	Slopekvirus pht4A	virulent	41.6695	171598	Complete genome	dsDNA	bacteria	Pseudomonadota	negative	Muramidase[ANN86451.1_180], transglycosylas[ANN86403.1_132], unclassified[ANN86434.1_163]	TMRs: 1[ANN86516.1_245]	SOS[ANN86334.1_63]
Enterobacter phage phiEap-3	KT321315	Caudoviricetes	Straboviridae	Slopekvirus eap3	virulent	42.0046	175814	Complete genome	dsDNA	bacteria	Pseudomonadota	negative	Muramidase[ALA45302.1_197], transglycosylas[ALA45251.1_146], unclassified[ALA45286.1_181]	TMRs: 1[ALA45373.1_268]	SIS[ALA45172.1_67], SOS[ALA45173.1_68]
Pseudomonas phage EPa61	MK317959	Caudoviricetes		Pbunavirus EPa61	virulent	55.1339	65905	Complete genome	dsDNA	bacteria	Pseudomonadota	negative	Muramidase[AZV01667.1_51]		USP[AZV01705.1_89]
Cellulophaga phage phi10:1	KC821618	Caudoviricetes	Assiduviridae	Cebadecemvirus phi10una	virulent	31.5351	53664	Complete genome	dsDNA	bacteria	Bacteroidota	negative	Muramidase[AGO48442.1_101]		USP[AGO48345.1_4]
Xanthomonas phage XAJ24	KU197013	Caudoviricetes	Autographiviridae	Pradovirus XAJ24	virulent	58.2065	44862	Complete genome	dsDNA	bacteria	Pseudomonadota	negative	Muramidase[AMW36111.1_51]	TMRs: 1[AMW36107.1_46]	[gbkey=CDS][AMW36112.1_52]
Escherichia phage phi92	FR775895	Caudoviricetes		Justusliebigvirus phi92	virulent	37.4344	148612	Complete genome	dsDNA	bacteria	Pseudomonadota	negative	Muramidase[CBY99489.1_61]		OIS[CBY99547.1_119]
Yersinia phage fHe-Yen9-01	KY593455	Caudoviricetes	Straboviridae	Tegunavirus fheyen901	virulent	34.7911	167773	Complete genome	dsDNA	bacteria	Pseudomonadota	negative	Muramidase[ARB05947.1_173], Muramidase[ARB05911.1_137]	TMRs: 1[ARB06043.1_269]	SOS[ARB06017.1_243], SIS[ARB06018.1_244]
Escherichia phage HK633	JQ086377	Caudoviricetes		Saikungvirus HK633	temperate	49.6532	41528	Complete genome	dsDNA	bacteria	Pseudomonadota	negative	Muramidase[AFH20500.1_62], Endopeptidase[AFH20454.1_16]	TMRs: 3[AFH20499.1_61]	EIS[AFH20501.1_63]
Pseudomonas phage crassa	MT119377	Caudoviricetes		Pbunavirus crassa	virulent	55.2183	66295	Complete genome	dsDNA	bacteria	Pseudomonadota	negative	Muramidase[QIQ67793.1_46]		USP[QIQ67754.1_7]
Loktanella phage pCB2051-A	HQ632859	Caudoviricetes	Casjensviridae	Broinstvirus pCB2051A	virulent	54.9756	56958	Complete genome	dsDNA	bacteria	Pseudomonadota	negative	Muramidase[AGH31480.1_43]
Salmonella phage ST-W77	KX765865	Caudoviricetes	Ackermannviridae	Kuttervirus STW77	virulent	44.4823	157458	Complete genome	dsDNA	bacteria	Pseudomonadota	negative	Muramidase[ARB12364.1_210], Endopeptidase[ARB12354.1_200]	TMRs: 2[ARB12264.1_110]
Aeromonas phage phiA8-29	KY914485	Caudoviricetes	Ackermannviridae	Tedavirus A829	virulent	48.1804	144974	Complete genome	dsDNA	bacteria	Pseudomonadota	negative	Muramidase[ARK07843.1_24], Muramidase[ARK07847.1_28]	TMRs: 2[ARK07852.1_33]
Acinetobacter phage AbTZA1	MK278860	Caudoviricetes	Straboviridae	Hadassahvirus azbtza1	virulent	36.3452	168223	Complete genome	dsDNA	bacteria	Pseudomonadota	negative	Muramidase[AZU98537.1_190], Muramidase[AZU98615.1_88], transglycosylas[AZU98624.1_210]	TMRs: 1[AZU98589.1_103]
Cronobacter phage CR3	JQ691612	Caudoviricetes		Certrevirus CR3	virulent	50.9476	149273	Complete genome	dsDNA	bacteria	Pseudomonadota	negative	Muramidase[AFH21375.1_210]		SIS[AFH21429.1_264], SOS[AFH21430.1_265]
Lactobacillus phage ATCC 8014-B1	JX486087	Caudoviricetes		Coetzeevirus ATCC8014	virulent	47.5975	38002	Complete genome	dsDNA	bacteria	Bacillota	positive	Muramidase[AFU63029.1_22]
Pantoea phage vB_PagS_Vid5	MG948468	Caudoviricetes		Vidquintavirus Vid5	virulent	48.8207	61437	Complete genome	dsDNA	bacteria	Pseudomonadota	negative	Muramidase[AVJ51852.1_97]
Shigella phage Sf11 SMD-2017	MF158038	Caudoviricetes		Cedarrivervirus Sf11	virulent	45.9863	46454	Complete genome	dsDNA	bacteria	Pseudomonadota	negative	Muramidase[ATE85703.1_56], unclassified[ATE85701.1_54]	TMRs: 3[ATE85668.1_21], TMRs: 2[ATE85702.1_55]	EIS[ATE85701.1_54]
Lactococcus phage 37203	MF443121	Caudoviricetes		Ceduovirus cv37203	virulent	35.9208	22029	Complete genome	dsDNA	bacteria	Bacillota	positive	Muramidase[ASZ70771.1_23]	TMRs: 3[ASZ70786.1_38]
Salmonella phage slyngel	MT074433	Caudoviricetes	Drexlerviridae	Hanrivervirus slyngel	virulent	44.0115	51048	Complete genome	dsDNA	bacteria	Pseudomonadota	negative	Muramidase[QIN98194.1_51], Endopeptidase[QIN98169.1_26]	TMRs: 1[QIN98193.1_50]	USP[QIN98195.1_52]
Klebsiella phage KPV15	KY000080	Caudoviricetes	Straboviridae	Jiaodavirus kppv15	virulent	39.5225	167034	Complete genome	dsDNA	bacteria	Pseudomonadota	negative	Muramidase[APD20513.1_157], Muramidase[APD20544.1_188], unclassified[APD20514.1_158]	TMRs: 2[APD20418.1_62]	SOS[APD20626.1_270], SIS[APD20627.1_271]
Escherichia phage HK106	JQ086369	Caudoviricetes		Wanchaivirus HK106	temperate	49.3417	41468	Complete genome	dsDNA	bacteria	Pseudomonadota	negative	Muramidase[AFH20750.1_62], Endopeptidase[AFH20705.1_17]	TMRs: 3[AFH20749.1_61]	EIS[AFH20751.1_63]
Ralstonia phage RSB1	AB451219	Caudoviricetes	Autographiviridae	Higashivirus RSB1	virulent	61.7377	43079	Complete genome	dsDNA	bacteria	Pseudomonadota	negative	Muramidase[BAG70401.1_43]		OIS[BAG70402.1_44]
Escherichia phage vB_EcoM_G8	MK373787	Caudoviricetes	Straboviridae	Tequatrovirus geeight	virulent	35.3263	169650	Complete genome	dsDNA	bacteria	Pseudomonadota	negative	Muramidase[QBQ80009.1_124], Muramidase[QBQ80033.1_148], transglycosylas[QBQ79998.1_113], unclassified[QBQ80010.1_125]	TMRs: 3[QBQ79930.1_45], TMRs: 1[QBQ80133.1_248]	SOS[QBQ80100.1_215], SIS[QBQ80101.1_216]
Escherichia phage ime09	JN202312	Caudoviricetes	Straboviridae	Tequatrovirus ime09	virulent	35.6747	166499	Complete genome	dsDNA	bacteria	Pseudomonadota	negative	Muramidase[AEK12384.1_123], Muramidase[AEK12407.1_146], transglycosylas[AEK12373.1_112], unclassified[AEK12385.1_124]	TMRs: 3[AEK12308.1_47], TMRs: 2[AEK12504.1_243]	SOS[AEK12477.1_216], SIS[AEK12478.1_217]
Escherichia phage slur07	LN881732	Caudoviricetes	Straboviridae	Tequatrovirus slur07	virulent	35.4294	167124	Complete genome	dsDNA	bacteria	Pseudomonadota	negative	Muramidase[CUL02386.1_132], Muramidase[CUL02327.1_73], Muramidase[CUL02363.1_109], transglycosylas[CUL02397.1_143], unclassified[CUL02385.1_131]	TMRs: 1[CUL02265.1_11], TMRs: 3[CUL02464.1_210]	SIS[CUL02290.1_36], SOS[CUL02291.1_37]
Yersinia phage vB_YepM_ZN18	MN716856	Caudoviricetes	Straboviridae	Tequatrovirus zeen18	virulent	35.3526	167948	Complete genome	dsDNA	bacteria	Pseudomonadota	negative	Muramidase[QIG57267.1_206], Muramidase[QIG57269.1_227], transglycosylas[QIG57177.1_196], unclassified[QIG57187.1_207]	TMRs: 1[QIG57058.1_61], TMRs: 3[QIG57114.1_128]	SOS[QIG57039.1_36], SIS[QIG57040.1_37]
Enterobacteria phage Kha5h	KT184312	Caudoviricetes	Straboviridae	Tequatrovirus kha5h	virulent	35.5479	167318	Complete genome	dsDNA	bacteria	Pseudomonadota	negative	Muramidase[ANZ51758.1_146], Muramidase[ANZ51775.1_163], transglycosylas[ANZ51747.1_135], unclassified[ANZ51759.1_147]	TMRs: 1[ANZ51626.1_14], TMRs: 3[ANZ51687.1_75]	SOS[ANZ51839.1_227], SIS[ANZ51840.1_228]
Escherichia phage slur03	LN881728	Caudoviricetes	Straboviridae	Tequatrovirus slur03	virulent	35.4016	167467	Complete genome	dsDNA	bacteria	Pseudomonadota	negative	Muramidase[CUL01748.1_148], Muramidase[CUL01725.1_125], transglycosylas[CUL01759.1_159], unclassified[CUL01747.1_147]	TMRs: 3[CUL01828.1_228]	SIS[CUL01653.1_53], SOS[CUL01654.1_54]
Escherichia phage EcNP1	MK886800	Caudoviricetes	Straboviridae	Tequatrovirus ecnp1	virulent	35.4967	166176	Complete genome	dsDNA	bacteria	Pseudomonadota	negative	Muramidase[QCQ57106.1_83], Muramidase[QCQ57129.1_106], transglycosylas[QCQ57094.1_71], unclassified[QCQ57107.1_84]	TMRs: 3[QCQ57025.1_2], TMRs: 2[QCQ57226.1_203]	SOS[QCQ57200.1_177], SIS[QCQ57201.1_178]
Escherichia phage vB_EcoM_Lutter	MT682714	Caudoviricetes	Straboviridae	Tequatrovirus lutter	virulent	35.3729	170054	Complete genome	dsDNA	bacteria	Pseudomonadota	negative	Muramidase[QLF82217.1_129], Muramidase[QLF82123.1_155], transglycosylas[QLF82203.1_116], unclassified[QLF82235.1_130]	TMRs: 3[QLF82307.1_45], TMRs: 1[QLF82181.1_256]	SOS[QLF82278.1_226], SIS[QLF82257.1_227]
Escherichia phage vB_EcoM-UFV13	KU867876	Caudoviricetes	Straboviridae	Tequatrovirus ecomufv133	virulent	35.5413	165772	Complete genome	dsDNA	bacteria	Pseudomonadota	negative	Muramidase[ANA50161.1_129], Muramidase[ANA50184.1_152], transglycosylas[ANA50147.1_115], unclassified[ANA50162.1_130]	TMRs: 3[ANA50079.1_47], TMRs: 1[ANA50279.1_247]	SOS[ANA50253.1_221], SIS[ANA50254.1_222]
Lactococcus phage 62403	MF443120	Caudoviricetes		Ceduovirus cv62403	virulent	35.8505	21704	Complete genome	dsDNA	bacteria	Bacillota	positive	Muramidase[ASZ70733.1_22]	TMRs: 3[ASZ70748.1_37]
Escherichia phage HY03	KR269718	Caudoviricetes	Straboviridae	Tequatrovirus hy03	virulent	35.3025	170770	Complete genome	dsDNA	bacteria	Pseudomonadota	negative	Muramidase[AKJ72740.1_76], Muramidase[AKJ72679.1_15], transglycosylas[AKJ72749.1_85], unclassified[AKJ72739.1_75]	TMRs: 3[AKJ72811.1_147], TMRs: 1[AKJ72877.1_213]	SIS[AKJ72907.1_243], SOS[AKJ72908.1_244]
Lactococcus phage 62402	MF443119	Caudoviricetes		Ceduovirus cv62402	virulent	35.9827	21980	Complete genome	dsDNA	bacteria	Bacillota	positive	Muramidase[ASZ70696.1_22]	TMRs: 3[ASZ70711.1_37]
Acinetobacter phage YMC/09/02/B1251	JX403940	Caudoviricetes		Vieuvirus B1251	virulent	39.053	45364	Complete genome	dsDNA	bacteria	Pseudomonadota	negative	Muramidase[AFQ22148.1_51]
Escherichia phage IME08	HM071924	Caudoviricetes	Straboviridae	Dhakavirus ime08	virulent	39.5906	172253	Complete genome	dsDNA	bacteria	Pseudomonadota	negative	Muramidase[ADI55439.1_110], Muramidase[ADI55470.1_141], unclassified[ADI55440.1_111]	TMRs: 3[ADI55374.1_45], TMRs: 1[ADI55566.1_237]	SOS[ADI55542.1_213], SIS[ADI55543.1_214]
Escherichia phage tonnikala	MN850613	Caudoviricetes	Drexlerviridae	Warwickvirus tonnikala	virulent	44.7881	51277	Complete genome	dsDNA	bacteria	Pseudomonadota	negative	Muramidase[QHR71281.1_10], Endopeptidase[QHR71343.1_72]	TMRs: 1[QHR71280.1_9]	USP[QHR71282.1_11]
Salmonella phage barely	MT074477	Caudoviricetes	Ackermannviridae	Kuttervirus barely	virulent	44.5979	157920	Complete genome	dsDNA	bacteria	Pseudomonadota	negative	Muramidase[QIO03101.1_93], Endopeptidase[QIO03110.1_102]	TMRs: 2[QIO03197.1_189]
Bacillus phage Baseball_field	MT777452	Caudoviricetes	Salasmaviridae	Claudivirus baseballfield	virulent	30.4359	26863	Complete genome	dsDNA	bacteria		negative	Muramidase[QOC56865.1_28], transglycosylas[QOC56859.1_27]
Bacillus phage SerPounce	KY947509	Caudoviricetes	Salasmaviridae	Claudivirus serpounce	virulent	30.4308	27206	Complete genome	dsDNA	bacteria		negative	Muramidase[ARQ95570.1_36], transglycosylas[ARQ95568.1_34]	TMRs: 1[ARQ95569.1_35]
Escherichia phage ECML-134	JX128259	Caudoviricetes	Straboviridae	Tequatrovirus ecml134	virulent	35.4109	166783	Complete genome	dsDNA	bacteria	Pseudomonadota	negative	Muramidase[AFO10672.1_145], Muramidase[AFO10649.1_122], transglycosylas[AFO10639.1_112], unclassified[AFO10650.1_123]	TMRs: 3[AFO10570.1_43], TMRs: 2[AFO10774.1_247]	SOS[AFO10746.1_219], SIS[AFO10747.1_220]
Shigella phage Shfl2	HM035025	Caudoviricetes	Straboviridae	Tequatrovirus shfl2	virulent	35.5674	165919	Complete genome	dsDNA	bacteria	Pseudomonadota	negative	Muramidase[AEA73083.1_123], Muramidase[AEA73105.1_145], transglycosylas[AEA73073.1_113], unclassified[AEA73084.1_124]	TMRs: 3[AEA73007.1_47], TMRs: 1[AEA73203.1_243]	SOS[AEA73177.1_217], SIS[AEA73178.1_218]
Escherichia phage vB_EcoP-101114UKE3	MZ234017	Caudoviricetes		Suseptimavirus 101114UKE3	temperate	42.0175	75747	Complete genome	dsDNA	bacteria	Pseudomonadota	negative	Muramidase[QZI79150.1_19]		OIS[QZI79168.1_37]
Pseudomonas phage vB_PaeP_PAO1_Ab05	LN610574	Caudoviricetes	Autographiviridae	Phikmvvirus Ab05	virulent	62.3456	43639	Complete genome	dsDNA	bacteria	Pseudomonadota	negative	Muramidase[CEF89311.1_50]	TMRs: 1[CEF89310.1_49]	OIS[CEF89312.1_51]
Stenotrophomonas phage C121	OM158235	Caudoviricetes	Schitoviridae	Cavevirus C121	virulent	49.7762	73045	Complete genome	dsDNA	bacteria	Pseudomonadota	negative	Muramidase[UKL14818.1_85], transglycosylas[UKL14808.1_75]	TMRs: 2[UKL14819.1_86]	EIS[UKL14817.1_84]
Lactococcus phage 62606	MF443123	Caudoviricetes		Ceduovirus cv62606	virulent	36.4075	22185	Complete genome	dsDNA	bacteria	Bacillota	positive	Muramidase[ASZ70659.1_22]	TMRs: 3[ASZ70674.1_37]
Escherichia phage HK629	JQ182735	Caudoviricetes		Lambdavirus HK629	temperate	49.6384	47288	Complete genome	dsDNA	bacteria	Pseudomonadota	negative	Muramidase[AFM76547.1_64]	TMRs: 3[AFM76546.1_63]	EIS[AFM76548.1_65], EOS[AFM76549.1_66]
Escherichia phage vB_EcoM_ECO1230-10	GU903191	Caudoviricetes		Jilinvirus CVM10	temperate	53.3745	41666	Complete genome	dsDNA	bacteria	Pseudomonadota	negative	Muramidase[ADE87938.1_33]	TMRs: 3[ADE87940.1_35]	EIS[ADE87937.1_32]
Escherichia phage Lyz12581Vzw	MN067333	Caudoviricetes		Oslovirus Lyz12581Vzw	temperate	50.1372	62668	Complete genome	dsDNA	bacteria	Pseudomonadota	negative	Muramidase[QDF15664.1_18]	TMRs: 2[QDF15665.1_19]	EIS[QDF15660.1_14]
Gordonia phage Keitabear	MN329677	Caudoviricetes		Vividuovirus keitabear	virulent	67.2986	59759	Complete genome	dsDNA	bacteria	Actinomycetota	positive	Muramidase[QFP94483.1_41]	TMRs: 4[QFP94484.1_42]
Enterobacteria phage RB51	FJ839693	Caudoviricetes	Straboviridae	Tequatrovirus RB51	virulent	35.253	168394	Complete genome	dsDNA	bacteria		negative	Muramidase[ACP31070.1_152], Muramidase[ACP31047.1_129], transglycosylas[ACP31037.1_119], unclassified[ACP31048.1_130]	TMRs: 3[ACP30964.1_46], TMRs: 1[ACP31168.1_250]	SOS[ACP31140.1_222], SIS[ACP31141.1_223]
Escherichia phage vB_EcoM_112	KJ668714	Caudoviricetes	Straboviridae	Tequatrovirus e112	virulent	35.2751	168470	Complete genome	dsDNA	bacteria	Pseudomonadota	negative	Muramidase[AHY83351.1_153], Muramidase[AHY83326.1_128], transglycosylas[AHY83317.1_119], unclassified[AHY83327.1_129]	TMRs: 3[AHY83246.1_48], TMRs: 1[AHY83455.1_257]	SOS[AHY83423.1_225], SIS[AHY83424.1_226]
Edwardsiella phage pEt-SU	MK689364	Caudoviricetes		Petsuvirus pEtSU	virulent	43.1725	276734	Complete genome	dsDNA	bacteria	Pseudomonadota	negative	Muramidase[QBZ70778.1_197]		OIS[QBZ70660.1_79]
Escherichia phage_Lidtsur	MK629528	Caudoviricetes	Autographiviridae	Bonnellvirus lidtsur	virulent	54.6334	42291	Complete genome	dsDNA	bacteria	Pseudomonadota	negative	Muramidase[QBZ71558.1_54]		USP[QBZ71556.1_52]
Enterobacteria phage BP-4795	AJ556162	Caudoviricetes		Marienburgvirus BP4795	temperate	50.6076	57930	Complete genome	dsDNA	bacteria	Pseudomonadota	negative	Muramidase[CAD88849.1_48], Endopeptidase[CAD88871.2_70]	TMRs: 2[CAD88847.1_46]	EIS[CAD88852.1_51]
Salmonella phage vB_ SenS_ PHB07	MH102284	Caudoviricetes	Drexlerviridae	Tlsvirus PHB07	virulent	43.3595	51818	Complete genome	dsDNA	bacteria	Pseudomonadota	negative	Muramidase[AVQ09760.1_10], Endopeptidase[AVQ09783.1_33]		USP[AVQ09759.1_9]
Escherichia phage SF	MH359124	Caudoviricetes	Straboviridae	Mosigvirus sf	virulent	37.614	168695	Complete genome	dsDNA	bacteria	Pseudomonadota	negative	Muramidase[AWY07844.1_41], Muramidase[AWY07877.1_74], unclassified[AWY07876.1_73]		SIS[AWY07774.1_233], SOS[AWY07775.1_234]
Escherichia phage egaa	MN850607	Caudoviricetes	Drexlerviridae	Hanrivervirus egaa	virulent	44.128	51643	Complete genome	dsDNA	bacteria	Pseudomonadota	negative	Muramidase[QHR70426.1_16], Endopeptidase[QHR70451.1_41]	TMRs: 1[QHR70427.1_17]	USP[QHR70425.1_15]
Escherichia phage herni	MN850640	Caudoviricetes	Drexlerviridae	Hanrivervirus herni	virulent	44.0878	50971	Complete genome	dsDNA	bacteria	Pseudomonadota	negative	Muramidase[QHR74747.1_14], Endopeptidase[QHR74805.1_72]	TMRs: 1[QHR74746.1_13]	USP[QHR74748.1_15]
Achromobacter phage vB_AxyP_19-32_Axy11	MK962630	Caudoviricetes	Schitoviridae	Pourcelvirus Axy11	virulent	54.3242	73413	Complete genome	dsDNA	bacteria	Pseudomonadota	negative	Muramidase[QDH84024.1_67]		EOS[QDH84054.1_66]
Achromobacter phage vB_AxyP_19-32_Axy10	MK962629	Caudoviricetes	Schitoviridae	Pourcelvirus Axy10	virulent	54.2694	73898	Complete genome	dsDNA	bacteria	Pseudomonadota	negative	Muramidase[QDH83943.1_68]		EOS[QDH83973.1_67]
Burkholderia phage phi1026b	AY453853	Caudoviricetes		Stanholtvirus sv1026b	temperate	60.6835	54865	Complete genome	dsDNA	bacteria	Pseudomonadota	negative	Muramidase[AAR23175.1_24], Endopeptidase[AAR23169.1_18]	TMRs: 1[AAR23174.1_23]	EIS[AAR23176.1_25], EOS[AAR23234.1_26]
Salmonella phage Epsilon15	AY150271	Caudoviricetes		Uetakevirus epsilon15	temperate	50.8343	39672	Complete genome	dsDNA	bacteria	Pseudomonadota	negative	Muramidase[AAO06088.1_26]	TMRs: 3[AAO06087.1_25]	EIS[AAO06089.1_27], EOS[ABK13675.2_28]
Achromobacter phage vB_AxyP_19-32_Axy24	MK962641	Caudoviricetes	Schitoviridae	Dongdastvirus Axy24	virulent	54.9181	74744	Complete genome	dsDNA	bacteria	Pseudomonadota	negative	Muramidase[QDH84749.1_67]
Klebsiella phage ST13-OXA48phi12.1	MK422453	Caudoviricetes	Peduoviridae	Dagavirus ST13OXA48phi121	temperate	53.5256	39086	Complete genome	dsDNA	bacteria	Pseudomonadota	negative	Muramidase[QBP27616.1_26]	TMRs: 2[QBP27617.1_27]
Pseudomonas phage vB_PaeM_PS24	KM434186	Caudoviricetes		Nankokuvirus PS24	virulent	54.7001	84583	Complete genome	dsDNA	bacteria	Pseudomonadota	negative	Muramidase[AIW01780.1_75]		OIS[AIW01782.1_77]
Pseudomonas phage PAK_P3	KC862299	Caudoviricetes		Nankokuvirus PAKP3	virulent	54.8271	88097	Complete genome	dsDNA	bacteria	Pseudomonadota	negative	Muramidase[ADX32215.1_28]		OIS[ADX32217.1_30], OOS[AGS81808.1_31]
Pseudomonas phage KPP10	AB472900	Caudoviricetes		Nankokuvirus KPP10	virulent	54.7938	88322	Complete genome	dsDNA	bacteria	Pseudomonadota	negative	Muramidase[BAJ09147.1_26]		OOS[BAK78929.1_29]
Pseudomonas phage vB_PaeM_G1	KY994101	Caudoviricetes		Nankokuvirus G1	virulent	54.6825	87646	Complete genome	dsDNA	bacteria	Pseudomonadota	negative	Muramidase[ARW57345.1_78]		OIS[ARW57347.1_80]
Pseudomonas phage datas	MT119378	Caudoviricetes		Pbunavirus datas	virulent	54.8069	60746	Complete genome	dsDNA	bacteria	Pseudomonadota	negative	Muramidase[QIQ67880.1_41]		USP[QIQ67844.1_5]
Pseudomonas phage Epa14	MT118293	Caudoviricetes		Pbunavirus Epa14	virulent	55.2822	65797	Complete genome	dsDNA	bacteria	Pseudomonadota	negative	Muramidase[QIQ64887.1_57]		USP[QIQ64911.1_17]
Pectinobbacterium phage vB_PcaM_CBB	KU574722	Caudoviricetes		Mimasvirus CBB	virulent	35.919	378379	Complete genome	dsDNA	bacteria	Pseudomonadota	negative	Muramidase[AMM43804.1_239], Muramidase[AMM43805.1_240], unclassified[AMM43758.1_193]		SIS[AMM43729.1_164], SOS[AMM43730.1_165]
Pectobacterium phage Gaspode	MH807811	Caudoviricetes	Autographiviridae	Phimunavirus gaspode	virulent	48.8076	44364	Complete genome	dsDNA	bacteria	Pseudomonadota	negative	Muramidase[AXY81716.1_59]		USP[AXY81714.1_57]
Pectobacterium phage Zenivior	MK095210	Caudoviricetes	Autographiviridae	Phimunavirus zenivior	virulent	48.9983	43724	Complete genome	dsDNA	bacteria	Pseudomonadota	negative	Muramidase[AZF94970.1_9]	TMRs: 2[AZF94969.1_8]	USP[AZF94968.1_7], SIS[AZF94997.1_36]
Pectobacterium phage Nobby	MH807818	Caudoviricetes	Autographiviridae	Phimunavirus nobby	virulent	48.9957	42818	Complete genome	dsDNA	bacteria	Pseudomonadota	negative	Muramidase[AXY82039.1_52]		USP[AXY82037.1_50]
Escherichia phage PGN829.1	MH733496	Caudoviricetes	Schitoviridae	Gamaleyavirus Pgn8291	virulent	42.8792	74437	Complete genome	dsDNA	bacteria	Pseudomonadota	negative	Muramidase[AXY82587.1_53]
Salmonella phage vB_SenS_SB28	MK947460	Caudoviricetes		Macdonaldcampvirus SB28	virulent	46.1651	45126	Complete genome	dsDNA	bacteria	Pseudomonadota	negative	Muramidase[QFG07754.1_13]	TMRs: 2[QFG07755.1_14]	EIS[QFG07756.1_15]
Gordonia phage Paries	MT639640	Caudoviricetes		Vividuovirus paries	virulent	67.3541	60127	Complete genome	dsDNA	bacteria	Actinomycetota	positive	Muramidase[QNJ55447.1_44]	TMRs: 4[QNJ55448.1_45]
Lactobacillus phage Semele	MG765279	Caudoviricetes	Herelleviridae	Harbinvirus semele	virulent	36.3306	139450	Complete genome	dsDNA	bacteria	Bacillota	positive	Muramidase[AUV60239.1_36], m-EAD[AUV60226.1_23]	TMRs: 2[AUV60238.1_35]
Gordonia phage Archimedes	MT771339	Caudoviricetes		Archimedesvirus archimedes	virulent	62.8177	44938	Complete genome	dsDNA	bacteria	Actinomycetota	positive	Muramidase[QOC55719.1_19]	TMRs: 2[QOC55720.1_20]
Salmonella phage Lumpael	MK125141	Caudoviricetes		Murrayvirus lumpael	virulent	59.466	41126	Complete genome	dsDNA	bacteria	Pseudomonadota	negative	Muramidase[AZF88769.1_22]	TMRs: 3[AZF88768.1_21]	EIS[AZF88770.1_23]
Escherichia phage vB_EcoS Sa179lw	MH023293	Caudoviricetes		Buchananvirus Sa179lw	virulent	45.974	46833	Complete genome	dsDNA	bacteria	Pseudomonadota	negative	Muramidase[AVP40256.1_71], Muramidase[AVP40257.1_72]		EIS[AVP40260.1_75]
Escherichia phage vB_EcoM_KAW1E185	MK373781	Caudoviricetes	Straboviridae	Tequatrovirus kaw	virulent	35.3676	164987	Complete genome	dsDNA	bacteria	Pseudomonadota	negative	Muramidase[QBQ78411.1_128], Muramidase[QBQ78437.1_154], transglycosylas[QBQ78402.1_119], unclassified[QBQ78412.1_129]	TMRs: 3[QBQ78330.1_47], TMRs: 1[QBQ78535.1_252]	SOS[QBQ78507.1_224], SIS[QBQ78508.1_225]
Escherichia phage teqdroes	MN895438	Caudoviricetes	Straboviridae	Tequatrovirus teqdroes	virulent	35.4378	166833	Complete genome	dsDNA	bacteria	Pseudomonadota	negative	Muramidase[QHR64650.1_243], Muramidase[QHR64626.1_219], transglycosylas[QHR64660.1_253], unclassified[QHR64649.1_242]	TMRs: 3[QHR64459.1_52], TMRs: 1[QHR64527.1_120]	SIS[QHR64554.1_147], SOS[QHR64555.1_148]
Enterobacteria phage RB27	KM607000	Caudoviricetes	Straboviridae	Tequatrovirus RB27	virulent	35.4854	165179	Complete genome	dsDNA	bacteria	Pseudomonadota	negative	Muramidase[AIT74494.1_127], Muramidase[AIT74516.1_149], transglycosylas[AIT74485.1_118], unclassified[AIT74495.1_128]	TMRs: 3[AIT74413.1_46], TMRs: 1[AIT74613.1_246]	SOS[AIT74585.1_218], SIS[AIT74586.1_219]
Burkholderia phage KL3	GU911304	Caudoviricetes	Peduoviridae	Kayeltresvirus KL3	temperate	63.2252	40555	Complete genome	dsDNA	bacteria			Muramidase[ADP02326.1_33]	TMRs: 3[ADP02327.1_34], TMRs: 4[ADP02328.1_35]	OOS[ADP02324.1_31], OIS[ADP02325.1_32]
Escherichia phage K1ind2	GU196280	Caudoviricetes		Kagunavirus K1ind2	virulent	51.3481	42765	Complete genome	dsDNA	bacteria	Pseudomonadota	negative	Muramidase[ADA82439.1_44]	TMRs: 3[ADA82437.1_42], TMRs: 3[ADA82438.1_43]	OIS[ADA82401.1_6], OOS[ADA82402.1_7]
Lactococcus phage PC_S1	MN689533	Caudoviricetes		Ceduovirus PCS1	virulent	36.106	21629	Complete genome	dsDNA	bacteria	Bacillota	positive	Muramidase[QGT53711.1_23]
Gordonia phage Stultus	MH976518	Caudoviricetes		Vividuovirus stultus	virulent	67.7378	57916	Complete genome	dsDNA	bacteria	Actinomycetota	positive	Muramidase[AYR03510.1_40]
Burkholderia phage PhiBP82.2	OM304382	Caudoviricetes	Peduoviridae	Tigrvirus BP822	temperate	64.7657	36280	Complete genome	dsDNA	bacteria	Pseudomonadota	negative	Muramidase[UKM53773.1_14]	TMRs: 4[UKM53771.1_12], TMRs: 3[UKM53772.1_13]	OIS[UKM53774.1_15]
Escherichia phage vB_EcoM_VR26	KP007362	Caudoviricetes	Straboviridae	Gaprivervirus vr26	virulent	40.2219	171541	Complete genome	dsDNA	bacteria	Pseudomonadota	negative	Muramidase[AIZ02761.1_124], Muramidase[AIZ02797.1_160], unclassified[AIZ02762.1_125]	TMRs: 3[AIZ02684.1_47], TMRs: 1[AIZ02903.1_266]	SOS[AIZ02874.1_237], SIS[AIZ02875.1_238]
Caulobacter phage CcrBL9	MH588546	Caudoviricetes		Bertelyvirus BL9	virulent	63.6791	322272	Complete genome	dsDNA	bacteria	Pseudomonadota	negative	Muramidase[AXQ69204.1_180]		OIS[AXQ69206.1_182]
Acinetobacter phage KARL-1	MH713599	Caudoviricetes	Straboviridae	Lazarusvirus karl	virulent	36.7861	166560	Complete genome	dsDNA	bacteria	Pseudomonadota	negative	Muramidase[AXY82743.1_124], Muramidase[AXY82632.1_13], transglycosylas[AXY82763.1_144]
Shigella phage SHSML-52-1	KX130865	Caudoviricetes	Straboviridae	Mosigvirus shsm521	virulent	37.5755	169621	Complete genome	dsDNA	bacteria	Pseudomonadota	negative	Muramidase[ANN87640.1_170], Muramidase[ANN87673.1_203], unclassified[ANN87672.1_202]	TMRs: 3[ANN87493.1_23]	SIS[ANN87569.1_99], SOS[ANN87570.1_100]
Polaribacter phage Leef_1	MT732473	Caudoviricetes	Helgolandviridae	Leefvirus Leef	temperate	29.6642	37547	Complete genome	dsDNA	bacteria	Bacteroidota	negative	Muramidase[QQV91374.1_11]
Escherichia phage FV3	JQ031132	Caudoviricetes		Vequintavirus FV3	virulent	43.6987	136947	Complete genome	dsDNA	bacteria	Pseudomonadota	negative	Muramidase[AEZ65218.1_82]		SOS[AEZ65201.1_65], SIS[AEZ65202.1_66]
Salmonella phage ZCSE2	MK673511	Caudoviricetes		Rosemountvirus ZCSE2	virulent	45.8427	53965	Complete genome	dsDNA	bacteria	Pseudomonadota	negative	Muramidase[QBZ70529.1_26]
Caulobacter phage Seuss	KT001914	Caudoviricetes		Seussvirus seuss	virulent	61.4027	85138	Complete genome	dsDNA	bacteria	Pseudomonadota	negative	Muramidase[AKU43570.1_44]	TMRs: 1[AKU43568.1_42], TMRs: 2[AKU43569.1_43]
Pseudomonas phage Dobby	MK034952	Caudoviricetes	Peduoviridae	Citexvirus dobby	temperate	62.2147	37152	Complete genome	dsDNA	bacteria	Pseudomonadota	negative	Muramidase[AZF87852.1_13]	TMRs: 4[AZF87850.1_11], TMRs: 3[AZF87851.1_12]	OIS[AZF87853.1_14]
Gordonia phage GordTnk2	KP790008	Caudoviricetes		Gordtnkvirus gordtnk2	virulent	50.6942	75987	Complete genome	dsDNA	bacteria	Actinomycetota	positive	Muramidase[AKC02762.1_22], Amidase[AKC02764.1_24]	TMRs: 1[AKC02771.1_31], TMRs: 4[AKC02767.1_27], TMRs: 4[AKC02770.1_30]
Lactococcus phage vB_LLc_bIBB14	MH779519	Caudoviricetes		Ceduovirus bIBB14	virulent	36.0387	21710	Complete genome	dsDNA	bacteria	Bacillota	positive	Muramidase[AXY83571.1_22]	TMRs: 3[AXY83585.1_37]
Synechococcus phage S-SRM01	MW015081	Caudoviricetes	Kyanoviridae	Serangoonvirus essarone	virulent	35.6425	240842	Complete genome	dsDNA	bacteria	Cyanobacteriota	negative	Muramidase[QPX48240.1_275], Endopeptidase[QPX48239.1_274], transglycosylas[QPX48243.1_278]
Caulobacter phage CcrBL10	MH588544	Caudoviricetes		Poindextervirus BL10	virulent	65.6875	220934	Complete genome	dsDNA	bacteria	Pseudomonadota	negative	Muramidase[AXQ68300.1_96]		OIS[AXQ68301.1_97]
Pseudomonas phage JG024	GU815091	Caudoviricetes		Pseudomonas virus JG024	virulent	55.6213	66275	Complete genome	dsDNA	bacteria	Pseudomonadota	negative	Muramidase[ADF29341.1_47]		USP[ADF29302.1_8]
Pseudomonas phage DL68	KR054033	Caudoviricetes		Pseudomonas virus DL68	virulent	55.7245	66111	Complete genome	dsDNA	bacteria	Pseudomonadota	negative	Muramidase[AKF14123.1_63]		USP[AKF14071.1_11]
Escherichia phage vb_EcoM-VR5	KP007359	Caudoviricetes	Straboviridae	Dhakavirus vr5	virulent	39.303	170473	Complete genome	dsDNA	bacteria	Pseudomonadota	negative	Muramidase[AIZ01937.1_150], Muramidase[AIZ01906.1_119], unclassified[AIZ01907.1_120]	TMRs: 3[AIZ01835.1_48], TMRs: 1[AIZ02039.1_252]	SOS[AIZ02013.1_226], SIS[AIZ02014.1_227]
Achromobacter phage phiAxp-3	KT321317	Caudoviricetes	Schitoviridae	Dongdastvirus Axp3	virulent	55.2022	72825	Complete genome	dsDNA	bacteria	Pseudomonadota	negative	Muramidase[ALA45534.1_65]		EOS[ALA45533.1_64]
Klebsiella phage vB_KpnS_FZ10	MK521904	Caudoviricetes	Drexlerviridae	Webervirus FZ10	virulent	50.66	50381	Complete genome	dsDNA	bacteria	Pseudomonadota	negative	Muramidase[QCG76432.1_36]	TMRs: 1[QCG76431.1_35]	USP[QCG76433.1_37]
Escherichia phage Mu	AF083977	Caudoviricetes		Muvirus mu	temperate	52.0549	36717	Complete genome	dsDNA	bacteria	Pseudomonadota	negative	Muramidase[AAF01099.1_22]	TMRs: 1[AAF01103.1_26]	OIS[AAF01101.1_23], OOS[UIW09301.1_24]
Escherichia phage Tls	AY308796	Caudoviricetes	Drexlerviridae	Tlsvirus TLS	virulent	42.6797	49902	Complete genome	dsDNA	bacteria	Pseudomonadota	negative	Muramidase[AAR09299.1_69], Endopeptidase[AAR09279.1_49]	TMRs: 1[AAR09298.1_68]	USP[AAR09300.1_70]
Klebsiella phage Mineola	MH333064	Caudoviricetes	Straboviridae	Jiaodavirus mineola	virulent	39.513	166130	Complete genome	dsDNA	bacteria	Pseudomonadota	negative	Muramidase[AWY07017.1_122], Muramidase[AWY07050.1_155], unclassified[AWY07019.1_124]		SOS[AWY07123.1_228], SIS[AWY07124.1_229]
Escherichia phage JS98	EF469154	Caudoviricetes	Straboviridae	Dhakavirus JS98	virulent	39.5126	170523	Complete genome	dsDNA	bacteria	Pseudomonadota	negative	Muramidase[ABX11100.1_116], Muramidase[AAU29277.1_149], unclassified[ABX11101.1_117]	TMRs: 3[AAU29237.1_45], TMRs: 1[AAU29225.2_245]	SOS[ABX11153.1_218], SIS[ABX11154.1_219]
Escherichia phage JS10	EU863409	Caudoviricetes	Straboviridae	Dhakavirus JS10	virulent	39.5151	171451	Complete genome	dsDNA	bacteria	Pseudomonadota	negative	Muramidase[ACL78340.1_114], Muramidase[ACL78371.1_145], unclassified[ACL78341.1_115]	TMRs: 3[ACL78271.1_45], TMRs: 1[ACL78469.1_243]	SOS[ACL78442.1_216], SIS[ACL78443.1_217]
Pseudomonas phage Zuri	MK863032	Caudoviricetes	Schitoviridae	Zurivirus zuri	virulent	53.5276	75873	Complete genome	dsDNA	bacteria	Pseudomonadota	negative	Muramidase[QEM41179.1_82], transglycosylas[QEM41169.1_72]	TMRs: 2[QEM41180.1_83]	EIS[QEM41178.1_81]
Salmonella phage SE1Spa	DQ003260	Caudoviricetes		Lederbergvirus SE1Spa	temperate	46.9851	41941	Complete genome	dsDNA	bacteria	Pseudomonadota	negative	Muramidase[AAY46497.1_45]	TMRs: 2[AAY46496.1_44]	EIS[AAY46498.1_46]
Lactobacillus phage LP65	AY682195	Caudoviricetes	Herelleviridae	Salchichonvirus LP65	virulent	37.323	131522	Complete genome	dsDNA	bacteria		positive	Muramidase[AAV35908.1_88], unclassified[AAV35941.1_121]	TMRs: 2[AAV35909.1_89]
Bacillus phage BCP8-2	KJ081346	Caudoviricetes	Herelleviridae	Caeruleovirus BCP82	virulent	39.4522	159071	Complete genome	dsDNA	bacteria		negative	Muramidase[AHJ87076.1_38], Endopeptidase[AHJ87043.1_5]	TMRs: 2[AHJ87204.1_166]	SIS[AHJ87065.1_27]
Citrobacter phage CF1 ERZ-2017	MG250484	Caudoviricetes	Straboviridae	Moonvirus cf1	virulent	38.741	171911	Complete genome	dsDNA	bacteria	Pseudomonadota	negative	Muramidase[AUE23042.1_169], Muramidase[AUE23006.1_133], transglycosylas[AUE22997.1_124], unclassified[AUE23007.1_134], unclassified[AUE23043.1_170]	TMRs: 2[AUE22920.1_47], TMRs: 2[AUE23155.1_282]	SOS[AUE23122.1_249], SIS[AUE23123.1_250]
Pseudomonas phage YMC11/06/C171_PPU_BP	KU310944	Caudoviricetes	Autographiviridae	Kantovirus C171	virulent	60.3541	45417	Complete genome	dsDNA	bacteria	Pseudomonadota	negative	Muramidase[AMO43635.1_11]	TMRs: 2[AMO43634.1_10], TMRs: 3[AMO43662.1_38]	USP[AMO43633.1_9]
Escherichia phage vB_EcoS_PHB17	MN090155	Caudoviricetes	Drexlerviridae	Changchunvirus PHB17	virulent	46.8972	48939	Complete genome	dsDNA	bacteria	Pseudomonadota	negative	Muramidase[QDH94273.1_70], Endopeptidase[QDH94250.1_47]	TMRs: 1[QDH94272.1_69]	USP[QDH94274.1_71]
Agrobacterium phage Atu_ph02	MF403005	Caudoviricetes	Autographiviridae	Atuphduovirus atuph02	virulent	54.8291	45423	Complete genome	dsDNA	bacteria	Pseudomonadota	negative	Muramidase[AUZ94729.1_3], m-EAD[ASV44570.1_32]
Agrobacterium phage Atu_ph03	MF403006	Caudoviricetes	Autographiviridae	Atuphduovirus atuph03	virulent	54.7338	45175	Complete genome	dsDNA	bacteria	Pseudomonadota	negative	Muramidase[AUZ94766.1_3], m-EAD[ASV44586.1_35]
Acinetobacter phage SH-Ab 15519	KY082667	Caudoviricetes	Autographiviridae	Friunavirus fv15519	virulent	39.4636	40493	Complete genome	dsDNA	bacteria	Pseudomonadota	negative	Muramidase[APD19438.1_43]	TMRs: 3[APD19439.1_44]
Pseudomonas phage PA8P1	MN131142	Caudoviricetes		Pbunavirus PA8P1	virulent	55.6949	65690	Complete genome	dsDNA	bacteria	Pseudomonadota	negative	Muramidase[QEM42848.1_65]		USP[QEM42806.1_23]
Enterobacter phage phiEM4	LC373201	Caudoviricetes	Ackermannviridae	Agtrevirus EM4	virulent	50.701	160766	Complete genome	dsDNA	bacteria	Pseudomonadota	negative	Muramidase[BBD52272.1_193], Endopeptidase[BBD52276.1_201]	TMRs: 2[BBK03755.1_83]	SOS[BBK03805.1_162]
Ralstonia phage RSJ2	AB920995	Caudoviricetes	Autographiviridae	Risjevirus RSJ2	virulent	60.9107	44360	Complete genome	dsDNA	bacteria	Pseudomonadota	negative	Muramidase[BAP15847.1_41]
Enterobacter phage Arya	KX231828	Caudoviricetes		Aryavirus arya	temperate	54.108	41918	Complete genome	dsDNA	bacteria	Pseudomonadota	negative	Muramidase[ANN86170.1_59]	TMRs: 3[ANN86168.1_57]	EIS[ANN86172.1_61]
Stx1 converting phage AU5Stx1	KU977419	Caudoviricetes		Traversvirus AU5Stx1	temperate	49.7747	58371	Complete genome	dsDNA	bacteria			Muramidase[ANJ63847.1_54]	TMRs: 2[ANJ63846.1_53]	EIS[ANJ63850.1_57], EOS[ANJ63851.1_58]
Stx1 converting phage AU6Stx1	KU977420	Caudoviricetes		Traversvirus AU6Stx1	temperate	48.7317	57123	Complete genome	dsDNA	bacteria			Muramidase[ANJ63922.1_44]	TMRs: 2[ANJ63921.1_43]	EIS[ANJ63925.1_47], EOS[ANJ63926.1_48]
Escherichia phage SH2026Stx1	MG986485	Caudoviricetes		Traversvirus SH2026Stx1	temperate	49.3909	61564	Complete genome	dsDNA	bacteria	Pseudomonadota	negative	Muramidase[AVO22811.1_49]		EIS[AVO22814.1_52], EOS[AWK98127.1_53]
Xanthomonas phage CP1	AB720063	Caudoviricetes		Klementvirus CP1	virulent	53.3098	43870	Complete genome	dsDNA	bacteria	Pseudomonadota	negative	Muramidase[BAM29100.1_28]		OIS[BAM29101.1_29]
Klebsiella phage PKO111	KR269720	Caudoviricetes	Straboviridae	Jiaodavirus pko111	virulent	39.3943	168758	Complete genome	dsDNA	bacteria	Pseudomonadota	negative	Muramidase[AKJ73036.1_11], Muramidase[AKJ73072.1_40], unclassified[AKJ73070.1_39]	TMRs: 3[AKJ73158.1_104], TMRs: 1[AKJ73218.1_142]	SIS[AKJ73244.1_166], SOS[AKJ73245.1_167]
Lactobacillus phage P1	KX223815	Caudoviricetes		Maenadvirus P1	temperate	38.9621	73787	Complete genome	dsDNA	bacteria	Bacillota	positive	Muramidase[ANO57951.1_22], unclassified[ANO57963.1_34]	TMRs: 2[ANO57953.1_24]
Pseudomonas phage uligo	MG018929	Caudoviricetes	Autographiviridae	Uliginvirus uligo	virulent	56.3007	47868	Complete genome	dsDNA	bacteria	Pseudomonadota	negative	Muramidase[ATW58220.2_45]
Panteoa phage Kyle	MN038177	Caudoviricetes		Kylevirus kyle	virulent	49.4984	73168	Complete genome	dsDNA	bacteria			Muramidase[QDH49676.1_57]
Vibrio phage VH7D	KC131129	Caudoviricetes	Straboviridae	Schizotequatrovirus vh7d	virulent	41.3064	246964	Complete genome	dsDNA	bacteria		negative	Muramidase[AGB06981.1_194], transglycosylas[AGB06952.1_165], unclassified[AGB06978.1_191]
Vibrio phage ValKK3	KP671755	Caudoviricetes	Straboviridae	Schizotequatrovirus valkk3	virulent	41.2346	248088	Complete genome	dsDNA	bacteria		negative	Muramidase[AJT61145.1_304], transglycosylas[AJT61210.1_369], unclassified[AJT61150.1_309]		SOS[AJT61014.1_173]
Burkholderia pseudomallei phage phi52237	DQ087285	Caudoviricetes	Peduoviridae	Tigrvirus phi52237	temperate	64.8184	37639	Complete genome	dsDNA	bacteria	Pseudomonadota	negative	Muramidase[AAZ72636.1_42]	TMRs: 3[AAZ72637.1_43], TMRs: 4[AAZ72638.1_44]	OOS[AAZ72634.1_40], OIS[AAZ72635.1_41]
Proteus phage PM16	KF319020	Caudoviricetes	Autographiviridae	Novosibovirus PM16	virulent	41.3856	41268	Complete genome	dsDNA	bacteria	Pseudomonadota	negative	Muramidase[AGZ17288.1_44]
Escherichia phage vB_EcoM-Ro121c4YLVW	MH051333	Caudoviricetes		Phapecoctavirus Ro121c4YLVW	virulent	39.0991	151671	Complete genome	dsDNA	bacteria	Pseudomonadota	negative	Muramidase[AVZ45393.1_125]		OIS[AVZ45344.1_76]
Escherichia phage ukendt	MN850565	Caudoviricetes		Phapecoctavirus ukendt	virulent	39.025	150947	Complete genome	dsDNA	bacteria	Pseudomonadota	negative	Muramidase[QHR64957.1_161]		OIS[QHR65009.1_213]
Cronobacter phage LPCS28	OM638103	Caudoviricetes	Straboviridae	Nanhuvirus LPCS28	virulent	40.1838	182723	Complete genome	dsDNA	bacteria	Pseudomonadota	negative	Muramidase[UNY46958.1_51], Muramidase[UNY46929.1_22]	TMRs: 3[UNY46999.1_92]
Escherichia phage ES17	MN508615	Caudoviricetes		Kuravirus ES17	temperate	42.1014	75007	Complete genome	dsDNA	bacteria	Pseudomonadota	negative	Muramidase[QPL11061.1_16], transglycosylas[QPL11066.1_21]		OIS[QPL11080.1_35]
Escherichia phage JLK-2012	JQ347801	Caudoviricetes		Marienburgvirus JLK2012	temperate	50.7186	57198	Complete genome	dsDNA	bacteria	Pseudomonadota	negative	Muramidase[AFB75449.1_46], Endopeptidase[AFB75472.1_69]	TMRs: 2[AFB75448.1_45]	EIS[AFB75450.1_47]
Acinetobacter phage vB_AbaP_B1	MF033347	Caudoviricetes	Autographiviridae	Friunavirus B1	virulent	39.1448	40879	Complete genome	dsDNA	bacteria	Pseudomonadota	negative	Muramidase[ASN73355.1_47]	TMRs: 3[ASN73354.1_46]
Escherichia phage J8-65	KM247287	Caudoviricetes	Autographiviridae	Bonnellvirus J865	virulent	55.6868	40981	Complete genome	dsDNA	bacteria	Pseudomonadota	negative	Muramidase[AIM40549.1_47]		USP[AIM40547.1_45]
Escherichia phage vB_EcoP-ZQ2	MW630115	Caudoviricetes	Schitoviridae	Gamaleyavirus Zq2	virulent	42.8486	72231	Complete genome	dsDNA	bacteria	Pseudomonadota	negative	Muramidase[QWY13166.1_31]	TMRs: 2[QWY13165.1_30]	EIS[QWY13167.1_32]
Acinetobacter phage AB3	KC311669	Caudoviricetes	Autographiviridae	Friunavirus AB3	virulent	39.1759	31185	Complete genome	dsDNA	bacteria	Pseudomonadota	negative	Muramidase[AGC35303.1_2]	TMRs: 3[AGC35304.1_4]
Escherichia phage vB_EcoM_KWBSE43-6	MK373783	Caudoviricetes	Ackermannviridae	Taipeivirus KWBSE436	virulent	46.0913	158607	Complete genome	dsDNA	bacteria	Pseudomonadota	negative	Muramidase[QBQ78849.1_21]	TMRs: 2[QBQ78949.1_121]	SOS[QBQ79039.1_211]
Lactobacillus phage LBR48	GU967410	Caudoviricetes		Anamdongvirus LBR48	temperate	45.8851	48211	Complete genome	dsDNA	bacteria		positive	Muramidase[ADF83413.1_8]	TMRs: 1[ADF83412.1_7]
Serratia phage Muldoon	MN095771	Caudoviricetes		Muldoonvirus muldoon	virulent	41.802	167547	Complete genome	dsDNA	bacteria	Pseudomonadota	negative	Muramidase[QFR56106.1_150], Muramidase[QFR56072.1_116], transglycosylas[QFR56065.1_109], unclassified[QFR56073.1_117]	TMRs: 2[QFR55999.1_42], TMRs: 1[QFR56197.1_241], TMRs: 2[QFR56076.1_120], TMRs: 3[QFR56077.1_121]	SOS[QFR56174.1_218], SIS[QFR56175.1_219]
Propionibacterium phage B22	KX620750	Caudoviricetes		Doucettevirus B22	temperate	65.4504	37219	Complete genome	dsDNA	bacteria	Actinomycetota	positive	Muramidase[AOT24376.1_24]
Escherichia phage JSE	EU863408	Caudoviricetes	Straboviridae	Krischvirus jse	virulent	40.5124	166418	Complete genome	dsDNA	bacteria	Pseudomonadota	negative	Muramidase[ACL78087.1_138], Endopeptidase[ACL78055.1_106], transglycosylas[ACL78044.1_95]
Aeromonas phage vB_AsaM-56	JQ177063	Caudoviricetes		Popoffvirus pv56	virulent	55.4247	43551	Complete genome	dsDNA	bacteria	Pseudomonadota	negative	Muramidase[AFC22600.1_4]	TMRs: 2[AFC22599.1_3]	OIS[AFC22598.1_2]
Escherichia phage 4MG	KF550303	Caudoviricetes		Seunavirus 4MG	virulent	46.3333	148567	Complete genome	dsDNA	bacteria	Pseudomonadota	negative	Muramidase[AGZ17613.1_139]		SOS[AGZ17549.1_75], SIS[AGZ17550.1_76]
Salmonella phage KM16	MW325771	Caudoviricetes	Straboviridae	Moonvirus kayemsixteen		#N/A	#N/A	Complete genome	dsDNA	bacteria			Muramidase[71379..71879], transglycosylas[66891..67439], unclassified[71908..72369]	TMRs: 2[34219..34431]
Aeromonas phage phiAS7	JN651747	Caudoviricetes	Autographiviridae	Aerosvirus AS7	virulent	56.9181	41572	Complete genome	dsDNA	bacteria	Pseudomonadota	negative	Muramidase[AEZ65050.1_25]	TMRs: 1[AEZ65052.1_29]	OIS[AEZ65049.1_24]
Burkholderia phage JG068	KC853746	Caudoviricetes	Autographiviridae	Mguuvirus JG068	virulent	60.6889	41604	Complete genome	dsDNA	bacteria	Pseudomonadota	negative	Muramidase[AGW43629.1_47]	TMRs: 1[AGW43624.1_42]
Shigella phage Sf17	MF327004	Caudoviricetes		Mooglevirus Sf17	virulent	39.0323	90092	Complete genome	dsDNA	bacteria	Pseudomonadota	negative	Muramidase[AUV62889.1_17]		OIS[AUV62987.1_115]
Shigella phage Sf13	MF158040	Caudoviricetes		Mooglevirus Sf13	virulent	38.9106	87570	Complete genome	dsDNA	bacteria	Pseudomonadota	negative	Muramidase[ATE85825.1_24]	TMRs: 1[ATE85920.1_119]	OIS[ATE85865.1_64]
Pasteurella phage F108	DQ114220	Caudoviricetes	Peduoviridae	Irtavirus F108	temperate	42.1046	30505	Complete genome	dsDNA	bacteria	Pseudomonadota	negative	Muramidase[AAZ93664.1_29]	TMRs: 2[AAZ93663.1_28]
Burkholderia phage phiE094	MW072790	Caudoviricetes	Peduoviridae	Tigrvirus phiE094	temperate	64.4843	37727	Complete genome	dsDNA	bacteria	Pseudomonadota	negative	Muramidase[QPI18550.1_13]	TMRs: 4[QPI18548.1_11], TMRs: 3[QPI18549.1_12]	OIS[QPI18551.1_14]
Klebsiella phage ST15-OXA48phi14.1	MK433578	Caudoviricetes	Peduoviridae	Gegavirus ST15OXA48phi141	temperate	52.7468	33839	Complete genome	dsDNA	bacteria	Pseudomonadota	negative	Muramidase[QBQ72002.1_25]	TMRs: 2[QBQ72001.1_24]
Hamiltonella phage APSE-1	AF157835	Caudoviricetes		Sendosyvirus APSE1	temperate	43.8862	36524	Complete genome	dsDNA	bacteria		negative	Muramidase[AAF03956.1_13]	TMRs: 3[AAF03954.1_11]	OIS[AAF03957.1_14], OOS[AAF03959.1_16]
Citrobacter phage Moon	KM236240	Caudoviricetes	Straboviridae	Moonvirus moon	virulent	38.8761	170341	Complete genome	dsDNA	bacteria	Pseudomonadota	negative	Muramidase[AIX12139.1_168], Muramidase[AIX12104.1_133], transglycosylas[AIX12095.1_124], unclassified[AIX12105.1_134]	TMRs: 2[AIX12018.1_47], TMRs: 1[AIX12245.1_274]	SOS[AIX12213.1_242], SIS[AIX12214.1_243]
vB_AcoS-R7M	MT345684	Caudoviricetes		Amoyvirus R7M	virulent	45.6101	56163	Complete genome	dsDNA	bacteria	Pseudomonadota	negative	Muramidase[QJI53340.1_18]	TMRs: 3[QJI53339.1_17]
Bordetella phage BPP-1	AY029185	Caudoviricetes		Rauchvirus BPP1	temperate	65.4084	42493	Complete genome	dsDNA	bacteria	Pseudomonadota	negative	Muramidase[AAR97669.1_2]
Curvibacter phage P26059B	KY981272	Caudoviricetes	Autographiviridae	Kalppathivirus P26059B	virulent	54.2521	41344	Complete genome	dsDNA	bacteria	Pseudomonadota	negative	Muramidase[ASJ79322.1_46]	TMRs: 1[ASJ79280.1_4]
Escherichia phage PBECO4	KC295538	Caudoviricetes		Asteriusvirus PBECO4	virulent	34.0875	348113	Complete genome	dsDNA	bacteria	Pseudomonadota	negative	Muramidase[AGC34720.1_40], Muramidase[AGC35215.1_535], Muramidase[AGC35214.1_534], unclassified[AGC34712.1_32]		SOS[AGC34740.1_60], SIS[AGC34741.1_61]
Escherichia phage 121Q	KM507819	Caudoviricetes		Asteriusvirus av121Q	virulent	34.1139	348532	Complete genome	dsDNA	bacteria	Pseudomonadota	negative	Muramidase[AIT14422.1_525], Muramidase[AIT14477.1_580], Muramidase[AIT14476.1_579], unclassified[AIT14430.1_533]		SIS[AIT14401.1_504], SOS[AIT14402.1_505]
Xanthomonas phage FoX1	MT161381	Caudoviricetes		Foxunavirus fox1	temperate	59.4285	44763	Complete genome	dsDNA	bacteria	Pseudomonadota	negative	Muramidase[QJB21816.1_77]
Mycobacterium phage Optimus	JF957059	Caudoviricetes		Omegavirus optimus	temperate	60.7907	109270	Complete genome	dsDNA	bacteria	Actinomycetota	positive	Muramidase[AEJ92132.1_52]	TMRs: 2[AEJ92135.1_55]
Escherichia phage VEcB	MT932211	Caudoviricetes		Justusliebigvirus VEcB	virulent	37.556	147702	Complete genome	dsDNA	bacteria	Pseudomonadota	negative	Muramidase[QOI67994.1_56]		OIS[QOI68052.1_114]
Escherichia phage muut	MN850573	Caudoviricetes		Justusliebigvirus muut	virulent	37.3646	146307	Complete genome	dsDNA	bacteria	Pseudomonadota	negative	Muramidase[QHR65858.1_61]		OIS[QHR65803.1_6]
Escherichia phage phi191	KF971864	Caudoviricetes		Oslovirus ov191	temperate	50.2213	61035	Complete genome	dsDNA	bacteria	Pseudomonadota	negative	Muramidase[AHJ10602.1_6]	TMRs: 2[AHJ10603.1_7]	EIS[AHJ10599.1_3]
Salmonella phage vB_SenS-Ent1	HE775250	Caudoviricetes		Jerseyvirus Ent1	virulent	49.7889	42391	Complete genome	dsDNA	bacteria	Pseudomonadota	negative	Muramidase[CCG55234.1_52]	TMRs: 3[CCG55233.1_51]	OIS[CCG55189.1_7]
Cellulophaga phage phi13:2	KC821633	Caudoviricetes	Pachyviridae	Baltivirus phi13duo	virulent	32.8732	72369	Complete genome	dsDNA	bacteria	Bacteroidota	negative	Muramidase[AGO49702.1_92]
Kosakonia phage Kc283	MZ348421	Caudoviricetes	Schitoviridae	Cbunavirus Kc283	virulent	48.2724	76232	Complete genome	dsDNA	bacteria	Pseudomonadota	negative	Muramidase[QYN79852.1_50], unclassified[QYN79838.1_36]		EIS[QYN79851.1_49]
Escherichia phage HK542	JQ086373	Caudoviricetes		Wongtaivirus HK542	temperate	50.9137	38964	Complete genome	dsDNA	bacteria	Pseudomonadota	negative	Muramidase[AFH20433.1_52], Endopeptidase[AFH20397.1_16]	TMRs: 3[AFH20432.1_51]	EIS[AFH20434.1_53]
Escherichia phage vB_EcoM_VR7	HM563683	Caudoviricetes	Straboviridae	Gaprivervirus vr7	virulent	40.3332	169285	Complete genome	dsDNA	bacteria	Pseudomonadota	negative	Muramidase[ADR32540.1_165], Muramidase[ADR32505.1_130], unclassified[ADR32506.1_131]	TMRs: 3[ADR32426.1_51], TMRs: 1[ADR32642.1_267]	SOS[ADR32615.1_240], SIS[ADR32616.1_241]
Gordonia phage Galadriel	MK937594	Caudoviricetes		Vividuovirus galadriel	virulent	67.4461	59400	Complete genome	dsDNA	bacteria	Actinomycetota	positive	Muramidase[QDH92060.1_41]
Escherichia phage KIT03	AP018932	Caudoviricetes	Straboviridae	Tequatrovirus kit03	virulent	35.3423	166848	Complete genome	dsDNA	bacteria	Pseudomonadota	negative	Muramidase[BBG28667.1_147], Muramidase[BBG28643.1_123], transglycosylas[BBG28634.1_114], unclassified[BBG28644.1_124]	TMRs: 3[BBG28567.1_47], TMRs: 1[BBG28766.1_246]	SOS[BBG28739.1_219], SIS[BBG28740.1_220]
Escherichia phage HY01	KF925357	Caudoviricetes	Straboviridae	Tequatrovirus hy01	virulent	35.4534	166977	Complete genome	dsDNA	bacteria	Pseudomonadota	negative	Muramidase[AHK10997.1_140], Muramidase[AHK10974.1_117], transglycosylas[AHK10964.1_107], unclassified[AHK10975.1_118]	TMRs: 3[AHK10898.1_41], TMRs: 2[AHK11097.1_240]	SOS[AHK11069.1_212], SIS[AHK11070.1_213]
Enterobacteria phage vB_EcoM_IME339	MH051915	Caudoviricetes	Straboviridae	Tequatrovirus ecomim339	virulent	35.64	164366	Complete genome	dsDNA	bacteria	Pseudomonadota	negative	Muramidase[AWD91530.1_118], Muramidase[AWD91552.1_140], transglycosylas[AWD91562.1_150], unclassified[AWD91551.1_139]		SIS[AWD91458.1_46], SOS[AWD91459.1_47]
Escherichia phage vB_EcoM_G50	MK327942	Caudoviricetes	Straboviridae	Tequatrovirus gee50	virulent	35.5152	167728	Complete genome	dsDNA	bacteria	Pseudomonadota	negative	Muramidase[QBO65021.1_147], Muramidase[QBO64998.1_124], transglycosylas[QBO64988.1_114], unclassified[QBO64999.1_125]	TMRs: 3[QBO64919.1_45], TMRs: 2[QBO65120.1_246]	SOS[QBO65092.1_218], SIS[QBO65093.1_219]
Shigella phage pSs-1	KM501444	Caudoviricetes	Straboviridae	Tequatrovirus pss1	virulent	35.5445	164999	Complete genome	dsDNA	bacteria	Pseudomonadota	negative	Muramidase[AIS73471.1_161], Muramidase[AIS73449.1_139], transglycosylas[AIS73439.1_129], unclassified[AIS73450.1_140]	TMRs: 3[AIS73367.1_57], TMRs: 2[AIS73567.1_257]	SOS[AIS73541.1_231], SIS[AIS73542.1_232]
Klebsiella phage Miami	MT701590	Caudoviricetes		Miamivirus miami	virulent	43.9473	253383	Complete genome	dsDNA	bacteria	Pseudomonadota	negative	Muramidase[QPB09326.1_231], transglycosylas[QPB09157.1_62]		OOS[QPB09146.1_51], [gbkey=CDS][QPB09147.1_52]
Stenotrophomonas phage IME13	JX306041	Caudoviricetes	Straboviridae	Tuaanevirus ime13	virulent	41.1786	162327	Complete genome	dsDNA	bacteria	Pseudomonadota	negative	Muramidase[AFQ22626.1_89], Muramidase[AFQ22703.1_166]	TMRs: 1[AFQ22704.1_167]
Escherichia phage T4	AF158101	Caudoviricetes	Straboviridae	Tequatrovirus T4	virulent	35.2984	168903	Complete genome	dsDNA	bacteria	Pseudomonadota	negative	Muramidase[AAD42568.1_123], Muramidase[AAD42482.1_144], transglycosylas[AAD42672.1_112], unclassified[AAD42569.1_124]	TMRs: 3[AAD42582.1_45], TMRs: 1[AAD42661.1_254]	SOS[AAD42644.2_225], SIS[AAD42645.1_226]
uncultured phage cr9_1	MZ130486	Caudoviricetes	Intestiviridae	Dabirmavirus hominis	virulent	26.6584	92361	Complete genome	dsDNA	bacteria			Muramidase[QWM90197.1_79]	TMRs: 4[QWM90176.1_58]
Cronobacter phage CR8	KC954774	Caudoviricetes		Certrevirus CR8	virulent	50.832	149162	Complete genome	dsDNA	bacteria	Pseudomonadota	negative	Muramidase[AIA64743.1_213]		SIS[AIA64798.1_268], SOS[AIA64799.1_269]
Burkholderia phage KS14	HM461982	Caudoviricetes	Peduoviridae	Kisquattuordecimvirus KS14	temperate	62.2799	32317	Complete genome	dsDNA	bacteria	Pseudomonadota	negative	Muramidase[ADP02372.1_27]	TMRs: 3[ADP02373.1_28], TMRs: 4[ADP02374.1_29]	OOS[ADP02370.1_25], OIS[ADP02371.1_26]
Enterobacteria phage ATK47	KT184309	Caudoviricetes	Straboviridae	Mosigvirus atk47	virulent	37.6485	170020	Complete genome	dsDNA	bacteria	Pseudomonadota	negative	Muramidase[ANZ51046.1_98], Muramidase[ANZ51066.1_118], unclassified[ANZ51065.1_117]	TMRs: 3[ANZ51137.1_189]	SIS[ANZ50990.1_42], SOS[ANZ50991.1_43]
Xanthomonas phage FoX4	MT161385	Caudoviricetes		Foxquatrovirus fox4	virulent	61.7581	60418	Complete genome	dsDNA	bacteria	Pseudomonadota	negative	Muramidase[QJI52992.1_38]	TMRs: 4[QJI52993.1_39]	SIS[QJI53001.1_47]
Aeromonas phage phiO18P	DQ674738	Caudoviricetes	Peduoviridae	Bielevirus phiO18P	temperate	61.7449	33985	Complete genome	dsDNA	bacteria	Pseudomonadota	negative	Muramidase[ABG73185.1_33]	TMRs: 3[ABG73184.1_31]	OOS[ABG73186.1_34]
Cronobacter phage Dev-CD-23823	LN878149	Caudoviricetes	Autographiviridae	Cronosvirus DevCD23823	virulent	53.8395	41620	Complete genome	dsDNA	bacteria	Pseudomonadota	negative	Muramidase[CUH74621.1_46]	TMRs: 1[CUH74617.1_42]	OIS[CUH74622.1_47]
Salmonella phage SJ46	KU760857	Caudoviricetes		Punavirus SJ46	virulent	48.5775	103445	Complete genome	dsDNA	bacteria	Pseudomonadota	negative	Muramidase[AMR59968.1_50]	TMRs: 3[AMR59956.1_38], TMRs: 3[AMR59957.1_39], TMRs: 2[AMR59969.1_51]	OIS[AMR59922.1_4]
Burkholderia phage BcepC6B	AY605181	Caudoviricetes		Ryyoungvirus bcepC6B	temperate	65.1939	42415	Complete genome	dsDNA	bacteria	Pseudomonadota	negative	Muramidase[AAT38381.1_22]		EIS[AAT38382.1_23], EOS[AAT38383.1_24]
Bacillus phage MG-B1	KC685370	Caudoviricetes	Salasmaviridae	Klosterneuburgvirus MGB1	virulent	30.7466	27190	Complete genome	dsDNA	bacteria		negative	Muramidase[AGI10624.1_34], transglycosylas[AGI10622.1_32]
Pseudoalteromonas phage H101	KR534323	Caudoviricetes		Shandongvirus H101	virulent	37.3638	131903	Complete genome	dsDNA	bacteria	Pseudomonadota	negative	Muramidase[AKO61031.1_130], transglycosylas[AKO60956.1_55]	TMRs: 2[107836..108300]
Klebsiella phage Matisse	KT001918	Caudoviricetes	Straboviridae	Slopekvirus matisse	virulent	41.774	176081	Complete genome	dsDNA	bacteria	Pseudomonadota	negative	Muramidase[AKU44503.1_199], transglycosylas[AKU44452.1_148], unclassified[AKU44487.1_183]	TMRs: 1[AKU44575.1_271]	SIS[AKU44374.1_70], SOS[AKU44375.1_71]
Pseudoalteromonas phage J2-1	MF370964	Caudoviricetes		Qingdaovirus J21	virulent	35.8444	120295	Complete genome	dsDNA	bacteria	Pseudomonadota	negative	Muramidase[ASU03318.1_31], transglycosylas[ASU03350.1_63]
Streptococcus phage CHPC1062	MH937499	Caudoviricetes	Aliceevansviridae	Moineauvirus CHPC1062	temperate	38.4871	40037	Complete genome	dsDNA	bacteria	Bacillota	positive	Muramidase[AZF91730.1_23]	TMRs: 2[AZF91729.1_22]
Lactococcus phage vB_Llc_bIBBp6/4	MH779527	Caudoviricetes		Ceduovirus bIBBp64	virulent	35.4815	22220	Complete genome	dsDNA	bacteria	Bacillota	positive	Muramidase[AXY83868.1_24], unclassified[AXY83867.1_23]	TMRs: 3[AXY83883.1_39]
Klebsiella phage KPN N137	MF415410	Caudoviricetes	Casjensviridae	Yonseivirus N137	virulent	56.3012	59100	Complete genome	dsDNA	bacteria	Pseudomonadota	negative	Muramidase[ASW27274.1_46]	TMRs: 3[ASW27272.1_44], TMRs: 3[ASW27273.1_45]	SOS[ASW27276.1_48]
Salmonella phage phSE-2	KX015770	Caudoviricetes	Drexlerviridae	Tlsvirus phSE2	virulent	42.8885	49167	Complete genome	dsDNA	bacteria	Pseudomonadota	negative	Muramidase[ANA49732.1_53], Endopeptidase[ANA49713.1_34]	TMRs: 1[ANA49731.1_52]	USP[ANA49733.1_54]
Yersinia phage fHe-Yen9-04	LT960551	Caudoviricetes		Eneladusvirus Yen904	virulent	31.6462	354378	Complete genome	dsDNA	bacteria	Pseudomonadota	negative	Muramidase[SOK58457.1_180], Muramidase[SOK58509.1_232], Muramidase[SOK58510.1_233]		SIS[SOK58431.1_154], SOS[SOK58432.1_155]
Citrobacter phage Moogle	KM236239	Caudoviricetes		Mooglevirus moogle	virulent	38.9823	87999	Complete genome	dsDNA	bacteria	Pseudomonadota	negative	Muramidase[AIW03828.1_91]	TMRs: 1[AIW03791.1_54]	OOS[AIW03858.1_121], OIS[AIW03859.1_122]
Haematospirillum jordaniae strain H5569 plasmid unnamed 1	CP014526	Caudoviricetes	Peduoviridae	Sanguivirus H5569V	temperate	57.1875	32967	Complete genome	dsDNA	bacteria			Muramidase[AMW35706.1_9]
Escherichia phage 4A7	LR595864	Caudoviricetes		Bievrevirus bv4A7	temperate	49.7702	49168	Complete genome	dsDNA	bacteria	Pseudomonadota	negative	Muramidase[VUD36806.1_66]	TMRs: 2[VUD36805.1_65]	EIS[VUD36807.1_67]
Aeromonas phage AS-zj	MF448340	Caudoviricetes	Straboviridae	Ceceduovirus aszj	virulent	38.7187	229929	Complete genome	dsDNA	bacteria	Pseudomonadota	negative	Muramidase[ASU00226.1_326], Muramidase[ASU00195.1_357], transglycosylas[ASU00478.1_74]		SIS[ASU00229.1_323], SOS[ASU00228.1_324]
Pantoea phage vB_PagS_AAS23	MK095606	Caudoviricetes	Drexlerviridae	Sauletekiovirus AAS23	virulent	47.6451	51170	Complete genome	dsDNA	bacteria	Pseudomonadota	negative	Muramidase[AZS06358.1_45], Endopeptidase[AZS06332.1_19]	TMRs: 1[AZS06357.1_44]	USP[AZS06359.1_46]
Shigella phage pSf-2	KP085586	Caudoviricetes	Drexlerviridae	Tunavirus PSf2	virulent	45.4429	50109	Complete genome	dsDNA	bacteria	Pseudomonadota	negative	Muramidase[AIZ95028.1_4], Endopeptidase[AIZ95049.1_25]	TMRs: 1[AIZ95029.1_5]	USP[AIZ95027.1_3]
Pseudomonas phage vB_PaeM_PAO1_Ab03	LN610573	Caudoviricetes		Nankokuvirus Ab03	virulent	54.6773	86246	Complete genome	dsDNA	bacteria	Pseudomonadota	negative	Muramidase[CEF89189.1_84]		OIS[CEF89191.1_86], OOS[CEF89192.1_87]
Salmonella phage SEN1	KT630644	Caudoviricetes	Peduoviridae	Eganvirus SEN1	temperate	53.0118	29733	Complete genome	dsDNA	bacteria	Pseudomonadota	negative	Muramidase[ALF02248.1_10]	TMRs: 3[ALF02247.1_9]	OOS[ALF02250.1_12]
Pseudomonas phage UFJF_PfDIW6	OM418631	Caudoviricetes		Purivirus UFJFPfDIW6	temperate	58.2794	42322	Complete genome	dsDNA	bacteria	Pseudomonadota	negative	Muramidase[UNY42264.1_56], transglycosylas[UNY42223.1_15]	TMRs: 2[UNY42263.1_55]
Escherichia phage ADB-2	JX912252	Caudoviricetes	Drexlerviridae	Tunavirus ADB2	virulent	45.5551	50552	Complete genome	dsDNA	bacteria	Pseudomonadota	negative	Muramidase[AFV50971.1_74], Endopeptidase[AFV50949.1_52]	TMRs: 2[AFV50970.1_73]	USP[AFV50972.1_75]
Shigella phage vB_SsoS-ISF002	MF093736	Caudoviricetes	Drexlerviridae	Tunavirus ISF002	virulent	45.5324	50564	Complete genome	dsDNA	bacteria	Pseudomonadota	negative	Muramidase[ASD50887.1_3], Endopeptidase[ASD50906.1_22]	TMRs: 1[ASD50888.1_4]	USP[ASD50886.1_2]
Escherichia phage JMPW1	KU194206	Caudoviricetes	Drexlerviridae	Tunavirus JMPW1	virulent	45.559	49628	Complete genome	dsDNA	bacteria	Pseudomonadota	negative	Muramidase[ALT58268.1_64], Endopeptidase[ALT58247.1_43]	TMRs: 1[ALT58267.1_63]	USP[ALT58269.1_65]
Escherichia phage vB_EcoS_SH2	KY985004	Caudoviricetes	Drexlerviridae	Tunavirus SH2	virulent	45.4755	49088	Complete genome	dsDNA	bacteria	Pseudomonadota	negative	Muramidase[ARW57253.1_66], Endopeptidase[ARW57231.1_44]	TMRs: 1[ARW57252.1_65]	USP[ARW57254.1_67]
Escherichia phage vB_EcoS-DELF2	LC516895	Caudoviricetes	Drexlerviridae	Tunavirus DELF2	virulent	45.5051	50168	Complete genome	dsDNA	bacteria	Pseudomonadota	negative	Muramidase[BBU41818.1_47], Endopeptidase[BBU41838.1_67]	TMRs: 1[BBU41819.1_48]	USP[BBU41817.1_46]
Acinetobacter phage VB_ApiP_XC38	MN508356	Caudoviricetes	Schitoviridae	Exceevirus Xc38	virulent	39.5787	79328	Complete genome	dsDNA	bacteria	Pseudomonadota	negative	Muramidase[QFR59726.1_39]
Streptococcus phage P7951	KY705277	Caudoviricetes	Aliceevansviridae	Brussowvirus P7951	virulent	39.7708	34123	Complete genome	dsDNA	bacteria	Bacillota	positive	Muramidase[ARU14209.1_24]	TMRs: 2[ARU14208.1_23]
Escherichia phage vB_EcoM-G28	MG867727	Caudoviricetes	Straboviridae	Tequatrovirus ecomg28	virulent	35.346	170121	Complete genome	dsDNA	bacteria	Pseudomonadota	negative	Muramidase[AVH85979.1_145], Muramidase[AVH85957.1_123], transglycosylas[AVH85948.1_114], unclassified[AVH85958.1_124]		SOS[AVH86051.1_217], SIS[AVH86052.1_218]
Vibrio phage VHML	AY133112	Caudoviricetes		Vhmlvirus VHML	temperate	50.6321	43198	Complete genome	dsDNA	bacteria		negative	Muramidase[AAN12317.1_19]
Escherichia phage ECML-117	JX128258	Caudoviricetes		Wifcevirus ECML117	virulent	46.1977	66854	Complete genome	dsDNA	bacteria	Pseudomonadota	negative	Muramidase[AFO10495.1_62]		EIS[AFO10500.1_67]
Shigella phage Shf125875	KM407600	Caudoviricetes	Straboviridae	Mosigvirus utam	virulent	37.5584	169062	Complete genome	dsDNA	bacteria	Pseudomonadota	negative	Muramidase[AIM50704.1_122], Muramidase[AIM50737.1_155], unclassified[AIM50705.1_123]	TMRs: 3[AIM50617.1_35], TMRs: 2[AIM50830.1_248]	SOS[AIM50805.1_223], SIS[AIM50806.1_224]
Salmonella phage Felix01	AF320576	Caudoviricetes		Felixounavirus felixO1	virulent	39.0064	86155	Complete genome	dsDNA	bacteria	Pseudomonadota	negative	Muramidase[AAQ14769.1_70]		OIS[AAQ14750.1_14], OOS[AAQ14604.1_15]
Klebsiella phage N1M2	MN642089	Caudoviricetes		Nimduovirus N1M2	virulent	40.8625	253367	Complete genome	dsDNA	bacteria	Pseudomonadota	negative	Muramidase[QGH72084.1_221], transglycosylas[QGH71985.1_122]		OIS[QGH71976.1_113]
Bacillus phage DK3	MK284528	Caudoviricetes	Salasmaviridae	Hemphillvirus DK3	virulent	31.0553	26865	Complete genome	dsDNA	bacteria		negative	Muramidase[AZU99837.1_39], transglycosylas[AZU99835.1_37]	TMRs: 1[AZU99836.1_38]
Escherichia phage vB_vPM_PD112	MH837626	Caudoviricetes	Straboviridae	Tequatrovirus pd112	virulent	35.3639	168084	Complete genome	dsDNA	bacteria	Pseudomonadota	negative	Muramidase[AYD85416.1_258], Muramidase[AYD85392.1_234], transglycosylas[AYD85383.1_225], unclassified[AYD85393.1_235]		SOS[AYD85217.1_59], SIS[AYD85218.1_60]
Klebsiella phage TAH8	MH633484	Caudoviricetes	Drexlerviridae	Webervirus TAH8	virulent	51.0923	49344	Complete genome	dsDNA	bacteria	Pseudomonadota	negative	Muramidase[AXQ67962.1_64]		USP[AXQ67963.1_65]
Erwinia phage pEa_SNUABM_32	MZ443774	Caudoviricetes		Alexandravirus SNUABM32	virulent	49.1859	265891	Complete genome	dsDNA	bacteria	Pseudomonadota	negative	Muramidase[QZE57074.1_201], Endopeptidase[QZE57067.1_194]
Stx2-converting phage 1717	FJ188381	Caudoviricetes		Pankowvirus pv1717	temperate	50.9156	62147	Complete genome	dsDNA	bacteria			Muramidase[ACI43144.1_46]	TMRs: 2[ACI43143.1_45]	EIS[ACI43145.1_47]
Stx2-converting phage Stx2a_WGPS6	AP012539	Caudoviricetes		Pankowvirus WGPS6	temperate	50.6785	57849	Complete genome	dsDNA	bacteria	Pseudomonadota	negative	Muramidase[BAT32637.1_49], Endopeptidase[BAT32662.1_74]	TMRs: 2[BAT32636.1_48]	EIS[BAT32638.1_50], EOS[BAT32639.1_51]
Stx2-converting phage Stx2a_WGPS8	AP012540	Caudoviricetes		Pankowvirus WGPS8	temperate	51.0296	55023	Complete genome	dsDNA	bacteria	Pseudomonadota	negative	Muramidase[BAT32716.1_47], Endopeptidase[BAT32740.1_72]	TMRs: 2[BAT32715.1_46]	EIS[BAT32717.1_48], EOS[BAT32718.1_49]
Enterobacteria phage 2851	FM180578	Caudoviricetes		Pankowvirus pv2851	temperate	51.0533	57248	Complete genome	dsDNA	bacteria	Pseudomonadota	negative	Muramidase[CAQ82032.1_45], Endopeptidase[CAQ82054.1_67]	TMRs: 2[CAQ82031.1_44]	EIS[CAQ82033.1_46]
Enterobacter phage CC31	GU323318	Caudoviricetes	Straboviridae	Karamvirus cc31	virulent	39.9184	165540	Complete genome	dsDNA	bacteria	Pseudomonadota	negative	Muramidase[ADB81628.1_132], Muramidase[ADB81650.1_154], transglycosylas[ADB81617.1_121], unclassified[ADB81629.1_133]	TMRs: 1[ADB81755.1_259]	SIS[ADB81725.1_229]
Yersinia phage PST	KF208315	Caudoviricetes	Straboviridae	Tequatrovirus pst	virulent	35.3202	167785	Complete genome	dsDNA	bacteria	Pseudomonadota	negative	Muramidase[AGR46075.1_124], Muramidase[AGR46096.1_145], transglycosylas[AGR46065.1_114], unclassified[AGR46076.1_125]	TMRs: 3[AGR45994.1_43], TMRs: 1[AGR46200.1_249]	SOS[AGR46170.1_219], SIS[AGR46171.1_220]
Escherichia phage MLF4	MH992121	Caudoviricetes	Straboviridae	Tequatrovirus mlf4	virulent	35.3874	167379	Complete genome	dsDNA	bacteria	Pseudomonadota	negative	Muramidase[AYR03762.1_124], Muramidase[AYR03737.1_99], transglycosylas[AYR03772.1_134], unclassified[AYR03761.1_123]	TMRs: 3[AYR03844.1_206], TMRs: 1[AYR03911.1_273]	SIS[AYR03664.1_26], SOS[AYR03665.1_27]
Enterobacteria phage T6	AP018814	Caudoviricetes	Straboviridae	Tequatrovirus T6	virulent	35.2115	168697	Complete genome	dsDNA	bacteria		negative	Muramidase[BBF63542.1_117], Muramidase[BBF63564.1_139], unclassified[BBF63543.1_118]	TMRs: 3[BBF63470.1_45], TMRs: 1[BBF63670.1_245]	SOS[BBF63640.1_215], SIS[BBF63641.1_216]
Escherichia phage RB32	DQ904452	Caudoviricetes	Straboviridae	Tequatrovirus RB32	virulent	35.3403	165890	Complete genome	dsDNA	bacteria	Pseudomonadota	negative	Muramidase[ABI94948.1_124], Muramidase[ABI94974.1_150], transglycosylas[ABI94939.1_115], unclassified[ABI94949.1_125]	TMRs: 3[ABI94868.1_44], TMRs: 1[ABI95069.1_245]	SOS[ABI95043.1_219], SIS[ABI95044.1_220]
Shigella phage CM8	MK962750	Caudoviricetes	Straboviridae	Tequatrovirus cm8	virulent	35.2796	167247	Complete genome	dsDNA	bacteria	Pseudomonadota	negative	Muramidase[QEG04804.1_118], Muramidase[QEG04834.1_148], transglycosylas[QEG04795.1_109], unclassified[QEG04805.1_119]	TMRs: 3[QEG04728.1_42], TMRs: 2[QEG04932.1_246]	SOS[QEG04904.1_218], SIS[QEG04905.1_219]
Escherichia phage vB_EcoM_G9062	MK373779	Caudoviricetes	Straboviridae	Tequatrovirus gee9062	virulent	35.2955	168670	Complete genome	dsDNA	bacteria	Pseudomonadota	negative	Muramidase[QBQ77910.1_128], Muramidase[QBQ77933.1_151], transglycosylas[QBQ77900.1_118], unclassified[QBQ77911.1_129]	TMRs: 3[QBQ77829.1_47], TMRs: 1[QBQ78034.1_252]	SOS[QBQ78006.1_224], SIS[QBQ78007.1_225]
Escherichia phage YUEEL01	KY290975	Caudoviricetes	Straboviridae	Tequatrovirus yueel1	virulent	35.3601	168266	Complete genome	dsDNA	bacteria	Pseudomonadota	negative	Muramidase[APU02758.1_96], Muramidase[APU02781.1_74], transglycosylas[APU02749.1_105], unclassified[APU02759.1_95]	TMRs: 3[APU02675.1_175], TMRs: 1[APU02603.1_242]	SIS[APU02576.1_3], SOS[APU02575.1_4]
Escherichia phage F2	MN864145	Caudoviricetes	Straboviridae	Tequatrovirus efftwo	virulent	37.3238	168241	Complete genome	dsDNA	bacteria	Pseudomonadota	negative	Muramidase[QIG57585.1_251], Muramidase[QIG57563.1_229], unclassified[QIG57584.1_250]	TMRs: 3[QIG57415.1_81]	SOS[QIG57489.1_155]
Shigella phage Sf24	MF327008	Caudoviricetes	Straboviridae	Tequatrovirus sf24	virulent	35.3205	168112	Complete genome	dsDNA	bacteria	Pseudomonadota	negative	Muramidase[AUV63262.1_253], Muramidase[AUV63014.1_4], transglycosylas[AUV63252.1_243], unclassified[AUV63263.1_254]		SOS[AUV63083.1_73], SIS[AUV63084.1_74]
Escherichia phage teqskov	MN895437	Caudoviricetes	Straboviridae	Tequatrovirus teqskov	virulent	35.3594	165017	Complete genome	dsDNA	bacteria	Pseudomonadota	negative	Muramidase[QHR64323.1_179], Muramidase[QHR64299.1_155], transglycosylas[QHR64333.1_189], unclassified[QHR64322.1_178]	TMRs: 1[QHR64201.1_57], TMRs: 3[QHR64398.1_254]	SIS[QHR64227.1_83], SOS[QHR64228.1_84]
Shigella phage KNP5	KX452698	Caudoviricetes	Straboviridae	Tequatrovirus knp5		#N/A	#N/A	Complete genome	dsDNA	bacteria			Muramidase[66451..66945], transglycosylas[62272..62817], unclassified[66982..67422]	TMRs: 3[192937..193188]
Escherichia phage vB_EcoM_ACG-C40	JN986846	Caudoviricetes	Straboviridae	Tequatrovirus c40	virulent	35.2374	167396	Complete genome	dsDNA	bacteria	Pseudomonadota	negative	Muramidase[AFH20086.1_127], Muramidase[AFH20110.1_151], transglycosylas[AFH20077.1_118], unclassified[AFH20087.1_128]	TMRs: 3[AFH20005.1_46], TMRs: 2[AFH20216.1_257]	SOS[AFH20186.1_227], SIS[AFH20187.1_228]
Escherichia phage vB_EcoM_OE5505	MK373785	Caudoviricetes	Straboviridae	Tequatrovirus oe5505	virulent	35.2213	168756	Complete genome	dsDNA	bacteria	Pseudomonadota	negative	Muramidase[QBQ79453.1_129], Muramidase[QBQ79480.1_156], transglycosylas[QBQ79443.1_119], unclassified[QBQ79454.1_130]	TMRs: 3[QBQ79372.1_48], TMRs: 1[QBQ79580.1_256]	SOS[QBQ79553.1_229], SIS[QBQ79554.1_230]
Escherichia phage ECO4	MF001360	Caudoviricetes	Straboviridae	Tequatrovirus ec04	virulent	35.4659	168638	Complete genome	dsDNA	bacteria	Pseudomonadota	negative	Muramidase[ASZ77254.1_151], Muramidase[ASZ77275.1_172], transglycosylas[ASZ77244.1_141], unclassified[ASZ77255.1_152]	TMRs: 1[ASZ77106.1_3], TMRs: 3[ASZ77172.1_69]	SOS[ASZ77347.1_244], SIS[ASZ77348.1_245]
Salmonella phage pSe_SNUABM_01	MN580668	Caudoviricetes	Straboviridae	Tequatrovirus snuabm	virulent	35.3597	172360	Complete genome	dsDNA	bacteria	Pseudomonadota	negative	Muramidase[QHA33498.1_125], Muramidase[QHA33521.1_149], transglycosylas[QHA33488.1_115], unclassified[QHA33499.1_126]	TMRs: 3[QHA33421.1_48], TMRs: 2[QHA33628.1_255]	SOS[QHA33597.1_224], SIS[QHA33598.1_225]
Yersinia phage fPS-90	LR215723	Caudoviricetes	Straboviridae	Tequatrovirus fps90	virulent	35.384	167132	Complete genome	dsDNA	bacteria	Pseudomonadota	negative	Muramidase[VEV88972.1_127], Muramidase[VEV88995.1_150], transglycosylas[VEV88962.1_117], unclassified[VEV88973.1_128]	TMRs: 3[VEV88889.1_44], TMRs: 2[VEV89095.1_250]	SOS[VEV89065.1_220], SIS[VEV89066.1_221]
Escherichia phage CF2	KY608967	Caudoviricetes	Straboviridae	Escherichia virus CF2		#N/A	#N/A	Complete genome	dsDNA	bacteria			Muramidase[94403..94897], transglycosylas[98040..98585], unclassified[93926..94366]	TMRs: 3[133079..133330]
Shigella phage Sf23	MF158046	Caudoviricetes	Straboviridae	Tequatrovirus sf23	virulent	35.3821	167678	Complete genome	dsDNA	bacteria	Pseudomonadota	negative	Muramidase[ATE86658.1_248], transglycosylas[ATE86648.1_238], unclassified[ATE86659.1_249]	TMRs: 1[ATE86508.1_98], TMRs: 3[ATE86577.1_167]	SOS[ATE86480.1_70], SIS[ATE86481.1_71]
Citrobacter phage vB_CroM_CrRp10	MG775043	Caudoviricetes	Straboviridae	Tequatrovirus cromcrrp10	virulent	35.5077	168403	Complete genome	dsDNA	bacteria	Pseudomonadota	negative	Muramidase[AUV59495.1_79], Muramidase[AUV59520.1_104], transglycosylas[AUV59485.1_69], unclassified[AUV59496.1_80]		SOS[AUV59593.1_176], SIS[AUV59594.1_177]
Shigella phage Sf21	MF327007	Caudoviricetes	Straboviridae	Tequatrovirus sf21	virulent	35.4508	166002	Complete genome	dsDNA	bacteria	Pseudomonadota	negative	Muramidase[AUV63674.1_121], Muramidase[AUV63699.1_146], transglycosylas[AUV63664.1_111], unclassified[AUV63675.1_122]		SOS[AUV63769.1_216], SIS[AUV63770.1_217]
Yersinia phage PYPS2T	MH809535	Caudoviricetes	Straboviridae	Tequatrovirus pyps2t	virulent	35.4042	169604	Complete genome	dsDNA	bacteria	Pseudomonadota	negative	Muramidase[AYJ74640.1_234], Muramidase[AYJ74661.1_255], transglycosylas[AYJ74631.1_225], unclassified[AYJ74641.1_235]		SOS[AYJ74466.1_60], SIS[AYJ74467.1_61]
Yersinia phage fPS-2	LR215722	Caudoviricetes	Straboviridae	Tequatrovirus fps2	virulent	35.3468	169060	Complete genome	dsDNA	bacteria	Pseudomonadota	negative	Muramidase[VEV89738.1_122], Muramidase[VEV89761.1_145], transglycosylas[VEV89729.1_113], unclassified[VEV89739.1_123]	TMRs: 1[VEV89660.1_44], TMRs: 1[VEV89863.1_247]	SOS[VEV89832.1_216], SIS[VEV89833.1_217]
Phage NBEco003	MN994497	Caudoviricetes	Straboviridae	Tequatrovirus nbeco	virulent	35.5153	166579	Complete genome	dsDNA	bacteria			Muramidase[QIN92269.1_143], Muramidase[QIN92248.1_122], transglycosylas[QIN92279.1_153], unclassified[QIN92268.1_142]	TMRs: 1[QIN92148.1_22], TMRs: 3[QIN92347.1_221]	SIS[QIN92175.1_49], SOS[QIN92176.1_50]
Escherichia phage vB_EcoM_F1	MT682712	Caudoviricetes	Straboviridae	Tequatrovirus effone	virulent	35.3548	168410	Complete genome	dsDNA	bacteria	Pseudomonadota	negative	Muramidase[QLF81667.1_130], Muramidase[QLF81575.1_154], transglycosylas[QLF81654.1_121], unclassified[QLF81688.1_131]	TMRs: 3[QLF81761.1_45], TMRs: 1[QLF81635.1_255]	SOS[QLF81729.1_226], SIS[QLF81706.1_227]
Enterobacteria phage GiZh	KT184311	Caudoviricetes	Straboviridae	Tequatrovirus gizh	virulent	35.4534	166514	Complete genome	dsDNA	bacteria	Pseudomonadota	negative	Muramidase[ANZ51557.1_182], Muramidase[ANZ51576.1_201], Muramidase[ANZ51608.1_233], transglycosylas[ANZ51547.1_172], unclassified[ANZ51558.1_183]	TMRs: 1[ANZ51425.1_50], TMRs: 3[ANZ51487.1_112]	SOS[ANZ51401.1_26], SIS[ANZ51402.1_27]
Shigella phage Sf22	MF158045	Caudoviricetes	Straboviridae	Tequatrovirus sf22	virulent	35.5087	166283	Complete genome	dsDNA	bacteria	Pseudomonadota	negative	Muramidase[ATI16719.1_27], Muramidase[ATI16742.1_50], transglycosylas[ATI16710.1_18], unclassified[ATI16720.1_28]	TMRs: 1[ATI16841.1_149], TMRs: 3[ATI16909.1_217]	SOS[ATI16813.1_121], SIS[ATI16814.1_122]
Citrobacter phage PhiZZ23	MT176425	Caudoviricetes	Straboviridae	Tequatrovirus zeezee23	virulent	35.3399	167516	Complete genome	dsDNA	bacteria	Pseudomonadota	negative	Muramidase[QIN97530.1_129], Muramidase[QIN97553.1_152], transglycosylas[QIN97519.1_118], unclassified[QIN97531.1_130]	TMRs: 3[QIN97446.1_45], TMRs: 1[QIN97650.1_249]	SOS[QIN97623.1_222], SIS[QIN97624.1_223]
Escherichia phage wV7	HM997020	Caudoviricetes	Straboviridae	Tequatrovirus vtec	virulent	35.3988	166452	Complete genome	dsDNA	bacteria	Pseudomonadota	negative	Muramidase[AEM00790.1_128], Muramidase[AEM00812.1_150], transglycosylas[AEM00780.1_118], unclassified[AEM00791.1_129]	TMRs: 3[AEM00707.1_45], TMRs: 1[AEM00911.1_249]	SOS[AEM00883.1_221], SIS[AEM00884.1_222]
Shigella phage SH7	KX828711	Caudoviricetes	Straboviridae	Tequatrovirus sh7	virulent	35.4455	164870	Complete genome	dsDNA	bacteria	Pseudomonadota	negative	Muramidase[APC45228.1_119], Muramidase[APC45067.1_142], transglycosylas[APC45001.1_109], unclassified[APC45207.1_120]	TMRs: 3[APC45128.1_42], TMRs: 2[APC45053.1_243]	SOS[APC45035.1_216], SIS[APC45085.1_217]
Escherichia phage teqhad	MN895434	Caudoviricetes	Straboviridae	Tequatrovirus teqhad	virulent	35.3275	167892	Complete genome	dsDNA	bacteria	Pseudomonadota	negative	Muramidase[QHR63480.1_138], Muramidase[QHR63504.1_162], transglycosylas[QHR63470.1_128], unclassified[QHR63481.1_139]	TMRs: 3[QHR63400.1_58], TMRs: 1[QHR63601.1_259]	SOS[QHR63575.1_233], SIS[QHR63576.1_234]
Escherichia phage vB_EcoM_DalCa	MH992510	Caudoviricetes	Straboviridae	Tequatrovirus ecomdalca	virulent	35.3995	166040	Complete genome	dsDNA	bacteria	Pseudomonadota	negative	Muramidase[AYP69817.1_125], Muramidase[AYP69733.1_148], transglycosylas[AYP69808.1_116], unclassified[AYP69837.1_126]	TMRs: 3[AYP69908.1_45], TMRs: 1[AYP69787.1_245]	SOS[AYP69878.1_220], SIS[AYP69857.1_221]
Xylella phage Prado	KF626667	Caudoviricetes	Autographiviridae	Pradovirus prado	virulent	63.0223	43940	Complete genome	dsDNA	bacteria	Pseudomonadota	negative	Muramidase[AHB12197.1_49]	TMRs: 1[AHB12193.1_45]	OIS[AHB12198.1_50], OOS[AHB12199.1_51]
Salmonella phage STP4-a	KJ000058	Caudoviricetes	Straboviridae	Gelderlandvirus stp4a	virulent	36.8617	159914	Complete genome	dsDNA	bacteria	Pseudomonadota	negative	Muramidase[AHJ86992.1_138], Muramidase[AHJ86974.1_120], transglycosylas[AHJ86965.1_111]	TMRs: 3[AHJ86893.1_38], TMRs: 1[AHJ86839.1_242]	SOS[AHJ86809.1_212], SIS[AHJ86810.1_213]
Xanthomonas phage f30-Xaj	KU595433	Caudoviricetes	Autographiviridae	Pradovirus f30	virulent	59.8821	44262	Complete genome	dsDNA	bacteria	Pseudomonadota	negative	Muramidase[AMM44709.1_46]
Xanthomonas phage f20-Xaj	KU595432	Caudoviricetes	Autographiviridae	Pradovirus f20	virulent	59.8299	43851	Complete genome	dsDNA	bacteria	Pseudomonadota	negative	Muramidase[AMM44676.1_18]		SIS[AMM44654.1_50]
Aeromonas phage phiAS5	HM452126	Caudoviricetes	Straboviridae	Chrysonvirus as5	virulent	42.9968	225268	Complete genome	dsDNA	bacteria	Pseudomonadota	negative	Muramidase[ADM79960.1_117], transglycosylas[ADM79909.1_66]		SOS[ADM79910.1_67], SIS[ADM79911.1_68]
Salmonella phage Jersey	KF148055	Caudoviricetes		Jerseyvirus jersey	virulent	49.9712	43447	Complete genome	dsDNA	bacteria	Pseudomonadota	negative	Muramidase[AGP24952.1_64]	TMRs: 3[AGP24950.1_62]	OIS[AGP24897.1_9], OOS[AGP24898.1_10]
Lactococcus phage 5171F	MN689503	Caudoviricetes		Ceduovirus cv5171F	virulent	36.2282	21078	Complete genome	dsDNA	bacteria	Bacillota	positive	Muramidase[QGT52367.1_21]
Aeromonas phage ah1	MG250483	Caudoviricetes	Straboviridae	Cinqassovirus ah1	virulent	42.0499	221116	Complete genome	dsDNA	bacteria	Pseudomonadota	negative	Muramidase[AUE22861.1_320], transglycosylas[AUE22807.1_266]		SOS[AUE22808.1_267], SIS[AUE22809.1_268]
Klebsiella phage ST437-OXA245phi4.1	MK416011	Caudoviricetes	Peduoviridae	Gegevirus ST437OXA245phi41	temperate	52.7597	39642	Complete genome	dsDNA	bacteria	Pseudomonadota	negative	Muramidase[QBP08038.1_23]	TMRs: 2[QBP08039.1_24]	OIS[QBP08036.1_21]
Campylobacter phage CP220	FN667788	Caudoviricetes		Firehammervirus CP220	virulent	27.3593	177534	Complete genome	dsDNA	bacteria	Pseudomonadota	negative	Muramidase[CBJ93846.1_37]		SIS[CBJ93919.1_110], SOS[CBJ93920.1_111]
Erwinia phage vB_EamM_Y3	KY984068	Caudoviricetes		Sasquatchvirus Y3	virulent	47.1781	261365	Complete genome	dsDNA	bacteria	Pseudomonadota	negative	Muramidase[ARW58837.1_197], Endopeptidase[ARW58831.1_191], transglycosylas[ARW58941.1_301]
Pseudomonas phage PPpW-3	AB775548	Caudoviricetes		Hiroshimavirus PPpW3	virulent	61.1101	43564	Complete genome	dsDNA	bacteria	Pseudomonadota	negative	Muramidase[BAO20612.1_12], Muramidase[BAO20665.1_65]	TMRs: 3[BAO20663.1_63]	EIS[BAO20666.1_66]
Aeromonas phage 50AhydR13PP	MH179476	Caudoviricetes	Straboviridae	Tulanevirus 50ahydr13pp	virulent	41.0739	164983	Complete genome	dsDNA	bacteria	Pseudomonadota	negative	Muramidase[AWH14889.1_142]
Faecalibacterium phage FP_Lugh	MG711464	Caudoviricetes		Lughvirus lugh	temperate	59.8944	34075	Complete genome	dsDNA	bacteria	Bacillota	positive	Muramidase[AUV56616.1_39]
Shewanella phage vB_SspM_M16-3	MZ568829	Caudoviricetes	Peduoviridae	Arsenicumvirus M163	temperate	46.7983	40166	Complete genome	dsDNA	bacteria	Pseudomonadot	negative	Muramidase[QYW06317.1_27]	TMRs: 3[QYW06318.1_28], TMRs: 4[QYW06319.1_29]	OOS[QYW06315.1_25], OIS[QYW06316.1_26]
Escherichia phage vB_EcoP_EcoN5	MN715356	Caudoviricetes		Kuravirus EcoN5	temperate	42.0869	76083	Complete genome	dsDNA	bacteria	Pseudomonadota	negative	Muramidase[QGZ13712.1_10]		OOS[QGZ13730.1_29], OIS[QGZ13731.1_30]
Escherichia phage FEC19	MH816966	Caudoviricetes		Wifcevirus FEC19	virulent	46.1167	68472	Complete genome	dsDNA	bacteria	Pseudomonadota	negative	Muramidase[AYD85480.1_51]		EIS[AYD85475.1_46]
Cronobacter phage CR9	JQ691611	Caudoviricetes		Certrevirus CR9	virulent	50.5562	151924	Complete genome	dsDNA	bacteria	Pseudomonadota	negative	Muramidase[AFH21110.1_226]		SIS[AFH21164.1_280], SOS[AFH21165.1_281]
Shigella phage SH6	KX828710	Caudoviricetes	Drexlerviridae	Tunavirus SH6	virulent	45.8281	50552	Complete genome	dsDNA	bacteria	Pseudomonadota	negative	Muramidase[APC44908.1_66], Endopeptidase[APC44919.1_46]	TMRs: 1[APC44968.1_65]	USP[APC44951.1_67]
Escherichia phage Eco_BIFF	MH285980	Caudoviricetes	Drexlerviridae	Tunavirus BIFF	virulent	45.2584	49372	Complete genome	dsDNA	bacteria	Pseudomonadota	negative	Muramidase[AWY08668.1_41], Endopeptidase[AWY08646.1_19]		USP[AWY08669.1_42]
Lactobacillus phage phiLdb	KF188410	Caudoviricetes		Cequinquevirus Ldb	virulent	41.952	33996	Complete genome	dsDNA	bacteria		positive	Muramidase[AGW43735.1_58]	TMRs: 3[AGW43734.1_57]
Escherichia phage APECc02	KR698074	Caudoviricetes		Vequintavirus APECc02	virulent	43.5916	135400	Complete genome	dsDNA	bacteria	Pseudomonadota	negative	Muramidase[AKO61889.1_135]		SIS[AKO61905.1_151], SOS[AKO61906.1_152]
Escherichia phage slur16	LN881727	Caudoviricetes		Vequintavirus slur16	virulent	43.6134	136896	Complete genome	dsDNA	bacteria	Pseudomonadota	negative	Muramidase[CUL01534.1_140]		SOS[CUL01516.1_122], SIS[CUL01517.1_123]
Acinetobacter phage vB_AbaM_Apostate	MN723850	Caudoviricetes	Straboviridae	Lazarusvirus apostate	virulent	36.7517	164746	Complete genome	dsDNA	bacteria	Pseudomonadota	negative	Muramidase[QGZ15744.1_153], Muramidase[QGZ15604.1_13], transglycosylas[QGZ15724.1_133], unclassified[QGZ15595.1_4]	TMRs: 1[QGZ15828.1_237]
Burkholderia phage BgManors32	OK665842	Caudoviricetes		Bigmanorsvirus bgmanors32	temperate	65.9985	59762	Complete genome	dsDNA	bacteria	Pseudomonadota	negative	Muramidase[UEW68610.1_46]
Erwinia phage vB_EamP-S6	HQ728266	Caudoviricetes	Schitoviridae	Waedenswilvirus S6	virulent	52.0899	74669	Complete genome	dsDNA	bacteria	Pseudomonadota	negative	Muramidase[AEJ81610.1_91]		EIS[AEJ81608.1_89]
Pseudomonas phage vB_PaeM_E217	MF490240	Caudoviricetes		Pbunavirus E217	virulent	55.6471	66291	Complete genome	dsDNA	bacteria	Pseudomonadota	negative	Muramidase[ASZ72432.1_48]		USP[ASZ72393.1_9]
Pseudomonas phage phiKTN6	KP340288	Caudoviricetes		Pbunavirus KTN6	virulent	55.5126	65994	Complete genome	dsDNA	bacteria	Pseudomonadota	negative	Muramidase[AKJ71578.1_46]		USP[AKJ71539.1_7]
Pseudomonas phage PaGU11	AP018815	Caudoviricetes		Pbunavirus PaGU11	virulent	55.5511	65554	Complete genome	dsDNA	bacteria	Pseudomonadota	negative	Muramidase[BBF63736.1_46]		USP[BBF63697.1_7]
Pseudomonas phage vB_PaeM_SCUT-S1	MK340760	Caudoviricetes		Pbunavirus S1	virulent	55.4323	66086	Complete genome	dsDNA	bacteria	Pseudomonadota	negative	Muramidase[QAU05227.1_49]	TMRs: 2[QAU05231.1_53]	USP[QAU05187.1_9]
Pseudomonas phage Epa7	MT118289	Caudoviricetes		Pbunavirus Epa7	virulent	55.4572	65629	Complete genome	dsDNA	bacteria	Pseudomonadota	negative	Muramidase[QIQ64518.1_91]		USP[QIQ64545.1_50]
Pseudomonas phage KPP12	AB560486	Caudoviricetes		Pbunavirus KPP12	virulent	55.6233	64144	Complete genome	dsDNA	bacteria	Pseudomonadota	negative	Muramidase[BAM37043.1_45]		USP[BAM37004.1_6]
Lactococcus phage 20R03M	MK301442	Caudoviricetes		Ceduovirus cv20R03M	virulent	35.9586	21750	Complete genome	dsDNA	bacteria	Bacillota	positive	Muramidase[QBQ82006.1_20]	TMRs: 3[QBQ82019.1_33]
Escherichia phage EP75	MG748547	Caudoviricetes	Ackermannviridae	Kuttervirus EP75	virulent	44.6444	158143	Complete genome	dsDNA	bacteria	Pseudomonadota	negative	Muramidase[AVZ44932.1_58], Endopeptidase[AVZ44941.1_67]
Erwinia phage pEa_SNUABM_30	MZ443778	Caudoviricetes		Alexandravirus SNUABM30	virulent	49.2984	259771	Complete genome	dsDNA	bacteria	Pseudomonadota	negative	Muramidase[UAW53310.1_192], Endopeptidase[UAW53303.1_185]
Burkholderia phage BcepMigl	JX104231	Caudoviricetes		Lessievirus bcepmigl	temperate	65.5055	62952	Complete genome	dsDNA	bacteria	Pseudomonadota	negative	Muramidase[AFN39142.1_73]	TMRs: 1[AFN39141.1_72]	EIS[AFN39143.1_74], EOS[AFN39144.1_75]
Erwinia phage vB_EamP_Frozen	KX098389	Caudoviricetes	Schitoviridae	Johnsonvirus frozen	virulent	46.92	75147	Complete genome	dsDNA	bacteria	Pseudomonadota	negative	Muramidase[ANJ65211.1_82]		EIS[ANJ65210.1_81]
Salmonella phage Si3	KY626162	Caudoviricetes		Felixounavirus Si3	virulent	39.0125	84419	Complete genome	dsDNA	bacteria	Pseudomonadota	negative	Muramidase[ARK07361.1_116]		OIS[ARK07336.1_91]
Escherichia phage JH2	KF055347	Caudoviricetes		Felixounavirus JH2	virulent	38.8157	87712	Complete genome	dsDNA	bacteria	Pseudomonadota	negative	Muramidase[AGR48511.1_115]		OIS[AGR48413.1_17]
Escherichia phage HY02	KM092515	Caudoviricetes		Felixounavirus HY02	virulent	38.9208	86252	Complete genome	dsDNA	bacteria	Pseudomonadota	negative	Muramidase[AIK67849.1_38]		OIS[AIK67817.1_6], OOS[AIK67818.1_7]
Salmonella phage BPS15Q2	KX405003	Caudoviricetes		Felixounavirus BPS15Q2	virulent	38.8568	89817	Complete genome	dsDNA	bacteria	Pseudomonadota	negative	Muramidase[ANT42368.1_12]	TMRs: 1[ANT42405.1_49]	OIS[ANT42464.1_108], OOS[ANT42465.2_109]
Citrobacter phage Merlin	KT001915	Caudoviricetes	Straboviridae	Moonvirus merlin	virulent	38.7627	172733	Complete genome	dsDNA	bacteria	Pseudomonadota	negative	Muramidase[AKU43781.1_135], Muramidase[AKU43820.1_174], transglycosylas[AKU43772.1_126], unclassified[AKU43782.1_136]	TMRs: 2[AKU43691.1_45], TMRs: 1[AKU43927.1_281]	SOS[AKU43894.1_248], SIS[AKU43895.1_249]
Salmonella phage BPS17W1	MG646669	Caudoviricetes		Felixounavirus BPS17W1	virulent	38.8019	87609	Complete genome	dsDNA	bacteria	Pseudomonadota	negative	Muramidase[AUM59205.1_117]		OOS[AUM59106.1_18], OIS[AUM59107.1_19]
Escherichia phage Rtp	AM156909	Caudoviricetes	Drexlerviridae	Rtpvirus Rtp	virulent	44.2827	46219	Complete genome	dsDNA	bacteria	Pseudomonadota	negative	Muramidase[CAJ42268.1_64], Endopeptidase[CAJ42245.1_41]	TMRs: 1[CAJ42267.1_63]	USP[CAJ42269.1_65]
Salmonella phage Skate	MH321493	Caudoviricetes		Skatevirus skate	virulent	45.8042	47393	Complete genome	dsDNA	bacteria	Pseudomonadota	negative	Muramidase[AXC42974.1_16]		EIS[AXC42976.1_18], EOS[AXC42977.1_19]
Bacillus phage B103	X99260	Caudoviricetes	Salasmaviridae	Beecentumtrevirus B103	virulent	37.6597	18630	Complete genome	dsDNA	bacteria		negative	Muramidase[CAA67646.1_15], transglycosylas[CAA67661.1_13]	TMRs: 3[CAA67662.1_14]
Lactobacillus phage Ld3	KJ564038	Caudoviricetes		Cequinquevirus Ld3	virulent	41.652	29616	Complete genome	dsDNA	bacteria		positive	Muramidase[AIF54473.1_48]	TMRs: 3[AIF54472.1_47]
Escherichia phage UFV-AREG1	KX009778	Caudoviricetes	Straboviridae	Tequatrovirus ufvareg1	virulent	35.3471	167231	Complete genome	dsDNA	bacteria	Pseudomonadota	negative	Muramidase[ANH50263.1_120], Muramidase[ANH50286.1_144], transglycosylas[ANH50253.1_111], unclassified[ANH50264.1_121]	TMRs: 3[ANH50186.1_44], TMRs: 2[ANH50388.1_244]	SOS[ANH50356.1_215], SIS[ANH50357.1_216]
Pediococcus phage cIP1	JN051154	Caudoviricetes		Coetzeevirus cIP1	virulent	47.6074	38013	Complete genome	dsDNA	bacteria	Bacillota	positive	Muramidase[AER59806.1_47]
Yersinia phage vB_YenM_201.16	OM046628	Caudoviricetes	Peduoviridae	Duonihilunusvirus YenM20116	temperate	51.255	30280	Complete genome	dsDNA	bacteria	Pseudomonadota	negative	Muramidase[UNA05972.1_29]	TMRs: 2[UNA05971.1_28]	OIS[UNA05973.1_30]
Vibrio phage USC-1	MK905543	Caudoviricetes		Aphroditevirus USC1	virulent	43.2425	238099	Complete genome	dsDNA	bacteria		negative	Muramidase[QDH47588.1_194]		OOS[QDH47438.1_44]
Shigella phage Shfl1	HM035024	Caudoviricetes	Drexlerviridae	Tunavirus Shfl1	virulent	45.4077	50661	Complete genome	dsDNA	bacteria	Pseudomonadota	negative	Muramidase[AEA72946.1_65], Endopeptidase[AEA72926.1_45]	TMRs: 1[AEA72945.1_64]	USP[AEA72947.1_66]
Acinetobacter phage vB_AbaM_ME3	KU935715	Caudoviricetes		Metrivirus ME3	virulent	30.7642	234900	Complete genome	dsDNA	bacteria	Pseudomonadota	negative	Muramidase[AND75169.1_8], Muramidase[AND75168.1_7], Endopeptidase[AND75198.1_37]
Escherichia phage vB_EcoM_VR20	KP007360	Caudoviricetes	Straboviridae	Gaprivervirus vr20	virulent	40.4454	170336	Complete genome	dsDNA	bacteria	Pseudomonadota	negative	Muramidase[AIZ02221.1_163], Muramidase[AIZ02181.1_123], unclassified[AIZ02182.1_124]	TMRs: 3[AIZ02103.1_45], TMRs: 1[AIZ02321.1_263]	SOS[AIZ02292.1_234], SIS[AIZ02293.1_235]
Enterobacteria phage YYZ-2008	FJ184280	Caudoviricetes		Pankowvirus YYZ2008	temperate	51.1232	54896	Complete genome	dsDNA	bacteria		negative	Muramidase[ACI32381.1_45], Endopeptidase[ACI32401.1_66]	TMRs: 2[ACI32379.1_43]	EIS[ACI32383.1_47]
Raoultella phage RP180	MK737937	Caudoviricetes		Kagunavirus RP180	virulent	50.3422	44851	Complete genome	dsDNA	bacteria		negative	Muramidase[QBZ71313.1_58]	TMRs: 3[QBZ71311.1_56], TMRs: 3[QBZ71312.1_57]	OIS[QBZ71262.1_7]
Escherichia phage vB_EcoM_Goslar	MK327938	Caudoviricetes		Goslarvirus goslar	virulent	46.5296	237307	Complete genome	dsDNA	bacteria	Pseudomonadota	negative	Muramidase[QBO63817.1_24]
Klebsiella phage PhiKpNIH-2	MN395286	Caudoviricetes	Drexlerviridae	Webervirus KpNIH2	virulent	50.4194	49477	Complete genome	dsDNA	bacteria	Pseudomonadota	negative	Muramidase[QHB49721.1_51]	TMRs: 1[QHB49722.1_52]	USP[QHB49720.1_50]
Yersinia phage vB_YenP_ISAO8	KT184661	Caudoviricetes	Autographiviridae	Aghbyvirus ISAO8	virulent	53.8397	41449	Complete genome	dsDNA	bacteria	Pseudomonadota	negative	Muramidase[AKQ07705.1_44]	TMRs: 1[AKQ07714.1_40]	OIS[AKQ07706.1_45]
Escherichia phage MN05	MT129655	Caudoviricetes		Kuravirus MN05	temperate	42.1527	76899	Complete genome	dsDNA	bacteria	Pseudomonadota	negative	Muramidase[QIN96075.1_10]		OIS[QIN96095.1_30]
Escherichia phage vB_EcoP-CHD5UKE1	MZ234028	Caudoviricetes		Kuravirus CHD5UKE1	temperate	42.1554	77359	Complete genome	dsDNA	bacteria	Pseudomonadota	negative	Muramidase[QZI80513.1_17]		OIS[QZI80533.1_37]
Escherichia phage MN03	MT129653	Caudoviricetes		Kuravirus MN03	temperate	42.1587	77187	Complete genome	dsDNA	bacteria	Pseudomonadota	negative	Muramidase[QIN95691.1_23]		OOS[QIN95711.1_43], OIS[QIN95712.1_44]
Shigella phage SfMu	KP010268	Caudoviricetes		Muvirus SfMu	virulent	51.9464	37146	Complete genome	dsDNA	bacteria	Pseudomonadota	negative	Muramidase[AIY32321.1_22]	TMRs: 1[AIY32324.1_25]	OIS[AIY32322.1_23]
Serratia phage Parlo	MK618715	Caudoviricetes		Parlovirus parlo	temperate	58.0418	62853	Complete genome	dsDNA	bacteria	Pseudomonadota	negative	Muramidase[QBQ72232.1_83]	TMRs: 1[QBQ72233.1_84]	EIS[QBQ72235.1_86], EOS[QBQ72236.1_87]
Yersinia phage phi80-18	HE956710	Caudoviricetes	Autographiviridae	Pokrovskaiavirus pv8018	virulent	47.6383	42406	Complete genome	dsDNA	bacteria	Pseudomonadota	negative	Muramidase[CCI88891.2_55]	TMRs: 2[CCI88887.2_51]	OIS[SGZ41914.1_56], OOS[SGZ41915.1_57]
Bacteriophage K139	AF125163	Caudoviricetes	Peduoviridae	Longwoodvirus K139	temperate	48.8975	33106	Complete genome	dsDNA	bacteria		negative	Muramidase[AAL47527.1_33]		OIS[AAL47528.1_34], OOS[AAL47529.1_35]
Bacillus phage Dlc1	MW012634	Caudoviricetes	Salasmaviridae	Huangshavirus dlcuna	virulent	31.095	28950	Complete genome	dsDNA	bacteria		negative	Muramidase[QOR56289.1_37], transglycosylas[QOR56287.1_35]	TMRs: 1[QOR56288.1_36]
Escherichia phage Cartapus	OV696611	Caudoviricetes	Peduoviridae	Elveevirus cartapus	temperate	50.971	33368	Complete genome	dsDNA	bacteria	Pseudomonadota	negative	Muramidase[CAH1234688.1_10]	TMRs: 2[CAH1234686.1_9]	OIS[CAH1234689.1_11]
Yersinia phage vB_YenM_56.17	OM046627	Caudoviricetes	Peduoviridae	Duonihilunusvirus YenM5617	temperate	49.7007	33247	Complete genome	dsDNA	bacteria	Pseudomonadota	negative	Muramidase[UNA05917.1_29]	TMRs: 2[UNA05916.1_28]	OIS[UNA05918.1_30]
Escherichia phage vojen	MN850569	Caudoviricetes	Drexlerviridae	Hanrivervirus vojen	virulent	44.1302	50709	Complete genome	dsDNA	bacteria	Pseudomonadota	negative	Muramidase[QHR65391.1_70], Endopeptidase[QHR65366.1_45]	TMRs: 1[QHR65390.1_69]	USP[QHR65392.1_71]
Klebsiella phage 3LV2017	KY271397	Caudoviricetes	Peduoviridae	Reginaelenavirus rv3LV2017	temperate	54.4302	35100	Complete genome	dsDNA	bacteria	Pseudomonadota	negative	Muramidase[ARB15645.1_20]
Acinetobacter phage vB_AbaM_Berthold	MN709128	Caudoviricetes	Straboviridae	Lazarusvirus berthold	virulent	36.7143	165927	Complete genome	dsDNA	bacteria	Pseudomonadota	negative	Muramidase[QGZ15354.1_13], Muramidase[QGZ15499.1_158], transglycosylas[QGZ15479.1_138], unclassified[QGZ15346.1_5]	TMRs: 1[QGZ15584.1_243]
Escherichia phage vB_EcoM-VpaE1	KM657822	Caudoviricetes		Felixounavirus VpaE1	virulent	38.9432	88403	Complete genome	dsDNA	bacteria	Pseudomonadota	negative	Muramidase[AIW02298.1_38]		OIS[AIW02266.1_6], OOS[AIW02267.1_7]
Acinetobacter phage Acj9	HM004124	Caudoviricetes	Straboviridae	Acajnonavirus acj9	virulent	40.0278	169947	Complete genome	dsDNA	bacteria	Pseudomonadota	negative	Muramidase[ADG60060.1_160], transglycosylas[ADG60038.1_138], Amidase[ADG59916.1_16]
Aeromonas phage PX29	GU396103	Caudoviricetes	Straboviridae	Angelvirus px29	virulent	42.043	222006	Complete genome	dsDNA	bacteria	Pseudomonadota	negative	Muramidase[ADQ53036.1_317], transglycosylas[ADQ52985.1_266]		SOS[ADQ52986.1_267], SIS[ADQ52987.1_268]
Bacillus phage BCU4	JN797798	Caudoviricetes	Herelleviridae	Tsarbombavirus BCP78	virulent	39.8566	154371	Complete genome	dsDNA	bacteria		negative	Muramidase[AEW47512.1_6], Endopeptidase[AEW47700.1_194]	TMRs: 2[AEW47648.1_142]
Lactobacillus phage Ld17	KJ564037	Caudoviricetes		Cequinquevirus Ld17	virulent	41.4981	32975	Complete genome	dsDNA	bacteria		positive	Muramidase[AIF54424.1_49]	TMRs: 3[AIF54423.1_48]
Xanthomonas phage phiL7	EU717894	Caudoviricetes		Eisenstarkvirus L7	virulent	55.6397	44080	Complete genome	dsDNA	bacteria	Pseudomonadota	negative	Muramidase[ACE75768.1_28]		OIS[ACE75769.1_29]
Campylobacter phage CPt10	FN667789	Caudoviricetes		Firehammervirus CPt10	virulent	27.3372	175720	Complete genome	dsDNA	bacteria	Pseudomonadota	negative	Muramidase[CBJ94238.1_36]		SIS[CBJ94316.1_114], SOS[CBJ94317.1_115]
Aeromonas phage ZPAH7B	MH992513	Caudoviricetes	Autographiviridae	Aerosvirus ZPAH7	virulent	56.7796	30791	Complete genome	dsDNA	bacteria	Pseudomonadota	negative	Muramidase[AZQ96383.1_2]	TMRs: 1[AZQ96387.1_6]	OIS[AZQ96382.1_1]
Escherichia phage K1ind1	GU196279	Caudoviricetes		Kagunavirus K1ind1	virulent	51.2721	42292	Complete genome	dsDNA	bacteria	Pseudomonadota	negative	Muramidase[ADA82390.1_46]	TMRs: 3[ADA82388.1_44], TMRs: 3[ADA82389.1_45]	OIS[ADA82350.1_6], OOS[ADA82351.1_7]
Escherichia phage K1G	GU196277	Caudoviricetes		Kagunavirus K1G	virulent	51.068	43587	Complete genome	dsDNA	bacteria	Pseudomonadota	negative	Muramidase[ADA82292.1_50]	TMRs: 3[ADA82290.1_48], TMRs: 3[ADA82291.1_49]	OIS[ADA82248.1_6], OOS[ADA82249.1_7]
Propionibacterium phage Doucette	KX620751	Caudoviricetes		Doucettevirus doucette	temperate	65.5828	37429	Complete genome	dsDNA	bacteria	Actinomycetota	positive	Muramidase[AOT24437.1_24], transglycosylas[AOT24429.1_16]
Propionibacterium phage E6	KX620753	Caudoviricetes		Doucettevirus E6	temperate	65.2008	38067	Complete genome	dsDNA	bacteria	Actinomycetota	positive	Muramidase[AOT24554.1_25], transglycosylas[AOT24546.1_17]
Escherichia phage MX01	KU878969	Caudoviricetes	Straboviridae	Dhakavirus mx01	virulent	39.564	168929	Complete genome	dsDNA	bacteria	Pseudomonadota	negative	Muramidase[AND76094.1_149], Muramidase[AND76061.1_116], unclassified[AND76062.1_117]	TMRs: 3[AND75991.1_46], TMRs: 1[AND76191.1_246]	SOS[AND76167.1_222], SIS[AND76168.1_223]
Streptococcus phage Cp1	Z47794	Caudoviricetes	Salasmaviridae	Cepunavirus Cp1	virulent	38.8306	19343	Complete genome	dsDNA	bacteria	Bacillota	positive	Muramidase[CAA87744.1_25]	TMRs: 3[CAA87743.1_24]
Stenotrophomonas phage vB_SmaS_DLP_5	MG189906	Caudoviricetes		Delepquintavirus DLP5	virulent	58.3694	96542	Complete genome	dsDNA	bacteria	Pseudomonadota	negative	Muramidase[ATS92330.1_31]
Delftia phage RG-2014	KM879221	Caudoviricetes	Schitoviridae	Dendoorenvirus RG2014	virulent	59.8887	73882	Complete genome	dsDNA	bacteria	Pseudomonadota	negative	Muramidase[AIU44334.1_80], transglycosylas[AIU44323.1_69]		EIS[AIU44333.1_79]
Klebsiella phage KP27	HQ918180	Caudoviricetes	Straboviridae	Slopekvirus kp27	virulent	41.8174	174413	Complete genome	dsDNA	bacteria	Pseudomonadota	negative	Muramidase[AEX26675.1_194], transglycosylas[AEX26627.1_146], unclassified[AEX26659.1_178]	TMRs: 1[AEX26746.1_265]	SIS[AEX26551.1_70], SOS[AEX26552.1_71]
Serratia phage MyoSmar	MN062189	Caudoviricetes		Myosmarvirus myosmar	virulent	49.1512	68745	Complete genome	dsDNA	bacteria	Pseudomonadota	negative	Muramidase[QEG09502.1_53]	TMRs: 3[QEG09538.1_89]
Erwinia phage Midgardsormr38	MN602881	Caudoviricetes		Midgardsormrvirus midgardsormr38	temperate	50.8587	50485	Complete genome	dsDNA	bacteria	Pseudomonadota	negative	Muramidase[QGF22045.1_88]	TMRs: 3[QGF22044.1_87]	OIS[QGF22046.1_89], OOS[QGF22047.1_90]
Acidovorax phage ACP17	KY979132	Caudoviricetes		Busanvirus ACP17	virulent	58.7384	156281	Complete genome	dsDNA	bacteria	Pseudomonadota	negative	Muramidase[ASD50380.1_101], unclassified[ASS33917.1_49]
Klebsiella phage KOX1	KY780482	Caudoviricetes	Drexlerviridae	Webervirus KOX1	virulent	51.237	50526	Complete genome	dsDNA	bacteria	Pseudomonadota	negative	Muramidase[ARM70363.1_39], Endopeptidase[ARM70343.1_19]	TMRs: 1[ARM70362.1_38]	USP[ARM70364.1_40]
Salmonella virus VSt472	MH424446	Caudoviricetes		Skatevirus VSt472	virulent	45.6433	46905	Complete genome	dsDNA	bacteria	Pseudomonadota	negative	Muramidase[AXQ70328.1_11], Endopeptidase[AXQ70376.1_59]		EIS[AXQ70331.1_14]
Acinetobacter phage YMC11/11/R3177	KP861230	Caudoviricetes		Vieuvirus R3177	temperate	39.8318	47575	Complete genome	dsDNA	bacteria	Pseudomonadota	negative	Muramidase[AJT61323.1_7]
Escherichia phage vB_EcoM_005	MK295203	Caudoviricetes	Straboviridae	Dhakavirus ecom005	virulent	39.3273	155101	Complete genome	dsDNA	bacteria	Pseudomonadota	negative	Muramidase[AZV00967.1_80], Muramidase[AZV01002.1_115], unclassified[AZV01001.1_114]	TMRs: 3[AZV01065.1_178], TMRs: 1[AZV01132.1_245]	SIS[AZV00891.1_4], SOS[AZV00892.1_5]
Citrobacter phage Stevie	KM236241	Caudoviricetes	Drexlerviridae	Tlsvirus stevie	virulent	42.8376	49816	Complete genome	dsDNA	bacteria	Pseudomonadota	negative	Muramidase[AIX12308.1_39], Endopeptidase[AIX12289.1_20]	TMRs: 1[AIX12307.1_38]	USP[AIX12309.1_40]
Citrobacter phage CF1 DK-2017	KY694971	Caudoviricetes	Drexlerviridae	Tlsvirus DK2017	virulent	42.6469	50339	Complete genome	dsDNA	bacteria	Pseudomonadota	negative	Muramidase[ARK07622.1_26], Endopeptidase[ARK07602.1_6]	TMRs: 1[ARK07621.1_25]	USP[ARK07623.1_27]
Bacillus phage vB_BthP-Goe4	MH817022	Caudoviricetes	Salasmaviridae	Claudivirus Goe4	virulent	30.4331	25722	Complete genome	dsDNA	bacteria		negative	Muramidase[AYD87743.1_36], transglycosylas[AYD87741.1_34]
Arsenophonus nasoniae strain FIN plasmid pArsFIN13	CP038625	Caudoviricetes	Peduoviridae	Finvirus FIN13	temperate	45.9198	33626	Complete genome	dsDNA	bacteria			Muramidase[QBY46924.1_10], Muramidase[QBY46930.1_16]	TMRs: 2[QBY46931.1_17]	EIS[QBY46929.1_15]
Aeromonas phage Aes012	JN377895	Caudoviricetes	Straboviridae	Tulanevirus aes12	virulent	41.3001	161978	Complete genome	dsDNA	bacteria	Pseudomonadota	negative	Muramidase[AFN69848.1_218], Muramidase[AFN69767.1_137]	TMRs: 1[AFN69849.1_219]	SOS[AFN69825.1_195]
Escherichia phage 2B8	LR595859	Caudoviricetes		Alegriavirus av2B8	temperate	50.1876	48763	Complete genome	dsDNA	bacteria	Pseudomonadota	negative	Muramidase[VUD36463.1_64], Endopeptidase[VUD36418.1_19]	TMRs: 2[VUD36462.1_63]	EIS[VUD36464.1_65]
Salmonella phage LSPA1	KM272358	Caudoviricetes		Jerseyvirus LSPA1	virulent	50.4871	41880	Complete genome	dsDNA	bacteria	Pseudomonadota	negative	Muramidase[AIM41151.2_53]	TMRs: 3[AIM41150.2_52]	OIS[AIM41106.1_8]
Bacteriophage Phobos	MN478374	Caudoviricetes	Casjensviridae	Phobosvirus phobos	virulent	63.3236	56734	Complete genome	dsDNA	bacteria			Muramidase[QGH44985.1_16]	TMRs: 3[QGH45009.1_40]
Agrobacterium phage Atu_ph08	MF403009	Caudoviricetes		Roslyckyvirus ph08	temperate	59.6717	58966	Complete genome	dsDNA	bacteria	Pseudomonadota	negative	Muramidase[ASV44790.1_37]
Escherichia phage 172-1	KP308307	Caudoviricetes		Kuravirus kv1721	temperate	41.9835	77266	Complete genome	dsDNA	bacteria	Pseudomonadota	negative	Muramidase[AJW61398.1_33], transglycosylas[AJW61403.1_38], unclassified[AJW61400.1_35]		OIS[AJW61418.1_53]
Erwinia phage Wellington	MH426724	Caudoviricetes		Wellingtonvirus wellington	virulent	52.1147	244950	Complete genome	dsDNA	bacteria	Pseudomonadota	negative	Muramidase[AXF51304.1_167], transglycosylas[AXF51348.1_214], transglycosylas[AXF51391.1_257]		SIS[AXF51355.1_221], SOS[AXF51356.1_222]
Lactobacillus phage phiJL-1	AY236756	Caudoviricetes		Coetzeevirus JL1	virulent	39.3549	36674	Complete genome	dsDNA	bacteria		positive	Muramidase[AAP74532.1_32]	TMRs: 1[AAP74531.1_31]
Haemophilus phage HP1	U24159	Caudoviricetes	Peduoviridae	Hpunavirus HP1	temperate	40.0062	32355	Complete genome	dsDNA	bacteria	Pseudomonadota	negative	Muramidase[AAB09211.1_30]	TMRs: 2[AAB09210.1_29]	OIS[AAB09212.1_31]
Acinetobacter phage vB_AbaM_Lazarus	MN782535	Caudoviricetes	Straboviridae	Lazarusvirus lazarus	virulent	36.7633	165151	Complete genome	dsDNA	bacteria	Pseudomonadota	negative	Muramidase[QHJ74091.1_155], Muramidase[QHJ73950.1_14], transglycosylas[QHJ74071.1_135], unclassified[QHJ73941.1_5]	TMRs: 1[QHJ74176.1_240]
Escherichia phage vB_EcoM_PHB05	MF805809	Caudoviricetes		Justusliebigvirus PHB05	virulent	37.5358	147659	Complete genome	dsDNA	bacteria	Pseudomonadota	negative	Muramidase[ATI15797.1_55]
Salmonella phage STML-198	JX181825	Caudoviricetes	Straboviridae	Gelderlandvirus stml198	virulent	36.8876	158099	Complete genome	dsDNA	bacteria	Pseudomonadota	negative	Muramidase[AFU64068.1_185], Muramidase[AFU64090.1_207], transglycosylas[AFU64060.1_177]	TMRs: 2[AFU63934.1_51], TMRs: 3[AFU63989.1_106]	SOS[AFU63904.1_21], SIS[AFU63905.1_22]
Erwinia phage pEa_SNUABM_17	MZ443777	Caudoviricetes		Alexandravirus SNUABM17	virulent	49.0004	263916	Complete genome	dsDNA	bacteria	Pseudomonadota	negative	Muramidase[QZE57743.1_197], Endopeptidase[QZE57735.1_189]
Erwinia phage pEa_SNUABM_1	MZ443776	Caudoviricetes		Alexandravirus SNUABM1	virulent	49.4469	266939	Complete genome	dsDNA	bacteria	Pseudomonadota	negative	Muramidase[QZE57408.1_199], Endopeptidase[QZE57401.1_192]
Gordonia phage Apricot	MH536812	Caudoviricetes		Apricotvirus apricot	temperate	63.0597	52195	Complete genome	dsDNA	bacteria	Actinomycetota	positive	Muramidase[AXH48982.1_22], Endopeptidase[AXH48981.1_21]	TMRs: 4[AXH48983.1_23]
Gordonia phage Horus	MH651176	Caudoviricetes		Horusvirus horus	virulent	62.9572	55668	Complete genome	dsDNA	bacteria	Actinomycetota	positive	Muramidase[AXQ63876.1_23], Endopeptidase[AXQ63875.1_22]	TMRs: 4[AXQ63877.1_24]
Lactobacillus phage Satyr	MG744354	Caudoviricetes		Maenadvirus satyr	virulent	39.4173	81076	Complete genome	dsDNA	bacteria	Bacillota	positive	Muramidase[AUV57328.1_80], unclassified[AUV57316.1_68]
Yersinia phage vB_YenM_06.16-2	OM046626	Caudoviricetes	Peduoviridae	Duonihilunusvirus YenM06162	temperate	50.6092	29546	Complete genome	dsDNA	bacteria	Pseudomonadota	negative	Muramidase[UNA05870.1_26]	TMRs: 2[UNA05869.1_25]	OIS[UNA05871.1_27]
Bacteriophage S-PM2	AJ630128	Caudoviricetes	Kyanoviridae	Nodensvirus spm2	virulent	37.8205	196280	Complete genome	dsDNA	bacteria	Cyanobacteriota	negative	Muramidase[CAF34219.2_160], Endopeptidase[CAF34218.1_159]
Klebsiella phage JD001	JX866719	Caudoviricetes		Jedunavirus JD001	virulent	48.5353	48814	Complete genome	dsDNA	bacteria	Pseudomonadota	negative	Muramidase[AFZ77614.1_60], transglycosylas[AFZ77557.1_3]		SIS[AFZ77615.1_61], SOS[AFZ77616.1_62]
Pectobacterium phage PP2	KX756572	Caudoviricetes	Autographiviridae	Wanjuvirus PP2	virulent	51.6216	41841	Complete genome	dsDNA	bacteria	Pseudomonadota	negative	Muramidase[AOT25411.1_45], transglycosylas[AOT25405.1_39]	TMRs: 2[AOT25407.1_41]	OIS[AOT25412.1_46]
Yersinia phage phiD1	HE956711	Caudoviricetes	Straboviridae	Tequatrovirus deeone	virulent	35.4804	167063	Complete genome	dsDNA	bacteria	Pseudomonadota	negative	Muramidase[CCI89022.1_131], Muramidase[CCI89046.1_155], transglycosylas[CCI89012.1_121], unclassified[CCI89023.1_132]	TMRs: 3[CCI88939.1_48]	SOS[CCI89118.1_227], SIS[CCI89119.1_228]
Escherichia phage vB_EcoS_NBD2	KX130668	Caudoviricetes	Drexlerviridae	Vilniusvirus NBD2	virulent	49.8166	51802	Complete genome	dsDNA	bacteria	Pseudomonadota	negative	Muramidase[ANM45912.1_70], Endopeptidase[ANM45887.1_45]	TMRs: 1[ANM45911.1_69]	USP[ANM45913.1_71]
Aeromonas phage AS-gz	MF479730	Caudoviricetes	Straboviridae	Tulanevirus asgz	virulent	41.1292	162422	Complete genome	dsDNA	bacteria	Pseudomonadota	negative	Muramidase[ASU00767.1_231], Muramidase[ASU00612.1_76], transglycosylas[ASU00738.1_202]	TMRs: 1[ASU00613.1_77]	SOS[ASU00590.1_54], SIS[ASU00591.1_55]
Gordonia phage Tangent	MH976519	Caudoviricetes		Vividuovirus tangent	virulent	67.1797	58281	Complete genome	dsDNA	bacteria	Actinomycetota	positive	Muramidase[AYR03592.1_42]
Erwinia phage pEa_SNUABM_35	MZ443788	Caudoviricetes		Alexandravirus SNUABM35	virulent	49.1672	261719	Complete genome	dsDNA	bacteria	Pseudomonadota	negative	Muramidase[QZE60111.1_194], Endopeptidase[QZE60103.1_186]
Salmonella phage GG32	KX245012	Caudoviricetes	Ackermannviridae	Kuttervirus GG32	virulent	44.5447	157855	Complete genome	dsDNA	bacteria	Pseudomonadota	negative	Muramidase[ANN85968.1_121], Endopeptidase[ANN85959.1_112]	TMRs: 2[ANN85871.1_24]
Salmonella phage SFP10	HQ259103	Caudoviricetes	Ackermannviridae	Kuttervirus SFP10	virulent	44.5343	157950	Complete genome	dsDNA	bacteria	Pseudomonadota	negative	Muramidase[AEN94175.1_80], transglycosylas[AEN94186.1_91], Endopeptidase[AEN94166.1_71]	TMRs: 2[AEN94276.1_181]
Escherichia phage anhysbys	MN850648	Caudoviricetes		Phapecoctavirus anhysbys	virulent	39.1161	149335	Complete genome	dsDNA	bacteria	Pseudomonadota	negative	Muramidase[QHR76084.1_188]		OIS[QHR76133.1_237]
Escherichia phage Mt1B1_P17	MT496970	Caudoviricetes		Phapecoctavirus Mt1B1P17	virulent	38.9168	151202	Complete genome	dsDNA	bacteria	Pseudomonadota	negative	Muramidase[QNJ49373.1_200]		OIS[QNJ49324.1_151]
Dompiswa phage TSP7_1	MW175890	Caudoviricetes		Phapecoctavirus TSP7	virulent	39.1147	150892	Complete genome	dsDNA	bacteria			Muramidase[QPX72163.1_222]		OIS[QPX71938.1_3]
Pseudomonas phage PspYZU05	KY971610	Caudoviricetes	Straboviridae	Jiangsuvirus pspyzu05	virulent	35.479	166442	Complete genome	dsDNA	bacteria	Pseudomonadota	negative	Muramidase[ASD52063.1_111], Muramidase[ASD52053.1_101], transglycosylas[ASD52048.1_96]	TMRs: 3[ASD52029.1_77], TMRs: 1[ASD52135.1_183]	SOS[ASD52011.1_59]
Lactococcus phage vB_Llc_bIBB94p4	MH779521	Caudoviricetes		Ceduovirus blBB94p4	virulent	36.0768	21834	Complete genome	dsDNA	bacteria	Bacillota	positive	Muramidase[AXY83644.1_23]	TMRs: 3[AXY83658.1_38]
Burkholderia phage phi644-2	CP000625	Caudoviricetes		Stanholtvirus sv6442	temperate	60.4491	48674	Complete genome	dsDNA	bacteria	Pseudomonadota	negative	Muramidase[ABO60862.1_25], Endopeptidase[ABO60838.1_19]	TMRs: 1[ABO60815.1_24]
Salmonella phage vB_SPuM_SP116	KP010413	Caudoviricetes		Felixounavirus SP116	virulent	38.839	87510	Complete genome	dsDNA	bacteria	Pseudomonadota	negative	Muramidase[AJT60619.1_43]		OIS[AJT60584.1_8]
Escherichia phage vB_EcoS-95	MF564201	Caudoviricetes	Drexlerviridae	Warwickvirus wv95	virulent	44.8301	50910	Complete genome	dsDNA	bacteria	Pseudomonadota	negative	Muramidase[ASV44815.1_11], Endopeptidase[ASV44884.1_80]	TMRs: 1[ASV44814.1_10]	USP[ASV44816.1_12]
Enterobacter phage PG7	KJ101592	Caudoviricetes	Straboviridae	Karamvirus pg7	virulent	39.822	173276	Complete genome	dsDNA	bacteria	Pseudomonadota	negative	Muramidase[AHI61031.1_128], Muramidase[AHI61071.1_168], transglycosylas[AHI61022.1_119], unclassified[AHI61032.1_129]	TMRs: 1[AHI61177.1_274]	SOS[AHI61145.1_242], SIS[AHI61146.1_243]
Escherichia phage PGN590	MT127619	Caudoviricetes	Drexlerviridae	Hanrivervirus PGN590	virulent	43.8065	49043	Complete genome	dsDNA	bacteria	Pseudomonadota	negative	Muramidase[QKL16942.1_19]		USP[QKL16941.1_18]
Salmonella phage vB-SalM-SJ2	KJ174317	Caudoviricetes	Ackermannviridae	Kuttervirus SJ2	virulent	44.8786	152460	Complete genome	dsDNA	bacteria	Pseudomonadota	negative	Muramidase[AHK61394.1_43], Endopeptidase[AHK61404.1_53]	TMRs: 2[AHK61485.1_134]
Shigella phage DS8	MK759854	Caudoviricetes		Deseoctovirus DS8	virulent	46.5172	44605	Complete genome	dsDNA	bacteria	Pseudomonadota	negative	Muramidase[QCQ57335.1_52]	TMRs: 3[QCQ57295.1_12], TMRs: 2[QCQ57336.1_53]	EIS[QCQ57337.1_54]
Flavobacterium phage Fpv1	KU599877	Caudoviricetes		Fipvunavirus Fpv1	virulent	26.9929	88994	Complete genome	dsDNA	bacteria	Bacteroidota	negative	Muramidase[ANB40251.1_9]
Flavobacterium phage Fpv4	KT876724	Caudoviricetes		Fipvunavirus Fpv4	virulent	27.2184	88308	Complete genome	dsDNA	bacteria	Bacteroidota	negative	Muramidase[ALN97121.1_8]
Acinetobacter phage vB_AbaM_Konradin	MN648195	Caudoviricetes	Straboviridae	Lazarusvirus kronadin	virulent	36.7457	166210	Complete genome	dsDNA	bacteria	Pseudomonadota	negative	Muramidase[QGT53777.1_13], Muramidase[QGT53920.1_156], transglycosylas[QGT53899.1_135], unclassified[QGT53768.1_4]	TMRs: 1[QGT54006.1_242]
Aeromonas phage Aes508	JN377894	Caudoviricetes	Straboviridae	Tulanevirus aes508	virulent	41.2267	160646	Complete genome	dsDNA	bacteria	Pseudomonadota	negative	Muramidase[AFQ97291.1_207], Muramidase[AFQ97208.1_124]	TMRs: 1[AFQ97292.1_208]	SOS[AFQ97266.1_182]
Salmonella phage Melville	MF957259	Caudoviricetes	Straboviridae	Gelderlandvirus melville	virulent	36.947	159323	Complete genome	dsDNA	bacteria	Pseudomonadota	negative	Muramidase[ATN93090.1_116], Muramidase[ATN93115.1_141], transglycosylas[ATN93082.1_108]	TMRs: 3[ATN93010.1_36], TMRs: 1[ATN93219.1_245]	SOS[ATN93186.1_212], SIS[ATN93187.1_213]
Gordonia phage Lennon	MF919514	Caudoviricetes		Gordonia virus Lennon	virulent	67.3639	60237	Complete genome	dsDNA	bacteria	Actinomycetota	positive	Muramidase[ATN90235.1_41]
Gordonia phage Angelicage	MH651166	Caudoviricetes		Vividuovirus angelicage	virulent	67.4474	59215	Complete genome	dsDNA	bacteria	Actinomycetota	positive	Muramidase[AXQ62826.1_39]
Ralstonia phage Simangalove	MT740747	Caudoviricetes		Bakolyvirus simangalove	virulent	62.2519	44834	Complete genome	dsDNA	bacteria	Pseudomonadota	negative	Muramidase[QMV33713.1_11]	TMRs: 3[QMV33749.1_47]
Escherichia phage phAPEC8	JX561091	Caudoviricetes		Escherichia virus phAPEC8	virulent	39.1479	147737	Complete genome	dsDNA	bacteria	Pseudomonadota	negative	Muramidase[AFU62670.1_97]		OIS[AFU62716.1_145], OOS[AFU62717.1_146]
Salmonella phage IME207	KX523699	Caudoviricetes		Shuimuvirus IME207	virulent	46.4154	47564	Complete genome	dsDNA	bacteria	Pseudomonadota	negative	Muramidase[AOK82635.1_17]	TMRs: 2[ANW46814.1_18], TMRs: 3[ANW46765.1_64]	EIS[ANW46816.1_20], EOS[AOK82636.1_21]
Klebsiella phage ST147-VIM1phi7.1	MK416018	Caudoviricetes	Peduoviridae	Vimunumvirus ST147VIM1phi71	temperate	52.9686	34141	Complete genome	dsDNA	bacteria	Pseudomonadota	negative	Muramidase[QBQ71553.1_15]	TMRs: 3[QBQ71552.1_14]
Serratia phage BF	KY630187	Caudoviricetes		Eneladusvirus BF	virulent	34.4227	357154	Complete genome	dsDNA	bacteria	Pseudomonadota	negative	Muramidase[AQW88710.1_185], Muramidase[AQW88763.1_238], Muramidase[AQW88764.1_239], unclassified[AQW88714.1_189]		SIS[AQW88684.1_159], SOS[AQW88685.1_160]
Salmonella phage vB_SalP_TR2	MW544066	Caudoviricetes	Schitoviridae	Triduovirus Tr2	virulent	40.6464	70823	Complete genome	dsDNA	bacteria	Pseudomonadota	negative	Muramidase[QSJ04048.1_72]	TMRs: 3[QSJ04049.1_73], TMRs: 3[QSJ04050.1_74]	EIS[QSJ04047.1_71]
Escherichia phage 186	U32222	Caudoviricetes	Peduoviridae	Eganvirus ev186	temperate	53.0858	30624	Complete genome	dsDNA	bacteria	Pseudomonadota	negative	Muramidase[AAC34155.1_10]	TMRs: 3[AAC34154.1_9]	OOS[AAC34157.1_12]
Citrobacter phage Mordin	KT363872	Caudoviricetes		Mooglevirus mordin	virulent	38.8075	89596	Complete genome	dsDNA	bacteria	Pseudomonadota	negative	Muramidase[ALA06909.1_47]	TMRs: 1[ALA06872.1_84]	OIS[ALA06950.1_6], OOS[ALA06949.1_7]
Lactobacillus phage BH1	MH983004	Caudoviricetes		Behunavirus BH1	temperate	44.8344	40721	Complete genome	dsDNA	bacteria	Bacillota	positive	Muramidase[AYQ93236.1_21]	TMRs: 2[AYQ93235.1_20]
Pseudomonas phage MPK7	JX501340	Caudoviricetes	Autographiviridae	Phikmvvirus MPK7	virulent	62.1379	42874	Complete genome	dsDNA	bacteria	Pseudomonadota	negative	Muramidase[AFR52589.1_50]	TMRs: 1[AFR52588.1_49]	OIS[AFR52590.1_51]
Pseudomonas phage vB_PaeP_130_113	MH107770	Caudoviricetes	Autographiviridae	Phikmvvirus pv130113	virulent	62.3572	44205	Complete genome	dsDNA	bacteria	Pseudomonadota	negative	Muramidase[AVX47658.1_55]		OIS[AVX47659.1_56]
Escherichia phage vB_EcoP_SU7	MZ342906	Caudoviricetes		Suseptimavirus SU7	temperate	42.0536	76626	Complete genome	dsDNA	bacteria	Pseudomonadota	negative	Muramidase[QWY14120.1_14], transglycosylas[QWY14119.1_19]		OOS[QWY14118.1_31], OIS[QWY14150.1_33]
Escherichia phage IME267	MZ398243	Caudoviricetes		Suseptimavirus IME267	temperate	41.983	76631	Complete genome	dsDNA	bacteria	Pseudomonadota	negative	Muramidase[QYC96894.1_16]		OIS[QYC96912.1_34]
Vibrio phage 2 TSL-2019	MK368614	Caudoviricetes		Aphroditevirus av2TSL2019		#N/A	#N/A	Complete genome	dsDNA	bacteria			Muramidase[QAU04223.1_68]		OOS[QAU04287.1_132]
Gordonia phage Brandonk123	MG812487	Caudoviricetes		Vividuovirus brandonk123	virulent	67.287	58842	Complete genome	dsDNA	bacteria	Actinomycetota	positive	Muramidase[AUX81880.1_43]
Erwinia phage phiEa2809	KP037007	Caudoviricetes	Ackermannviridae	Nezavisimistyvirus Ea2809	virulent	50.28	162160	Complete genome	dsDNA	bacteria	Pseudomonadota	negative	Muramidase[AIX13070.1_62], Endopeptidase[AIX13063.1_55]	TMRs: 2[AIX13144.1_136]
Erwinia phage Ea9-2	KF806588	Caudoviricetes	Schitoviridae	Johnsonvirus Ea92	virulent	47.0411	75568	Complete genome	dsDNA	bacteria	Pseudomonadota	negative	Muramidase[AHI60141.1_85]	TMRs: 2[AHI60142.1_86]	EIS[AHI60140.1_84]
Acinetobacter phage vB_AbaM_Kimel	MN732883	Caudoviricetes	Straboviridae	Lazarusvirus kimel	virulent	36.729	167922	Complete genome	dsDNA	bacteria	Pseudomonadota	negative	Muramidase[QHB48168.1_13], Muramidase[QHB48315.1_160], transglycosylas[QHB48293.1_138], unclassified[QHB48159.1_4]	TMRs: 1[QHB48400.1_245]
Escherichia phage wV8	EU877232	Caudoviricetes		Felixounavirus wV8	virulent	38.8943	88487	Complete genome	dsDNA	bacteria	Pseudomonadota	negative	Muramidase[ACJ71852.1_40]		OIS[ACJ71818.1_6], OOS[ACJ71819.1_7]
Erwinia phage PhiEaH2	JX316028	Caudoviricetes		Erskinevirus EaH2	virulent	51.2899	243050	Complete genome	dsDNA	bacteria	Pseudomonadota	negative	Muramidase[AFQ96620.1_75], transglycosylas[AFQ96665.1_120], transglycosylas[AFQ96704.1_159]		SIS[AFQ96670.1_125], SOS[AFQ96671.1_126]
Xanthomonas phage RiverRider	MG983743	Caudoviricetes	Schitoviridae	Riverridervirus riverrider	virulent	49.3928	76335	Complete genome	dsDNA	bacteria	Pseudomonadota	negative	Muramidase[AVO23162.1_74]	TMRs: 2[AVO23163.1_75]	EIS[AVO23161.1_73]
Stx2-converting phage Stx2a_WGPS2	AP012537	Caudoviricetes		Sawaravirus WGPS2	temperate	51.3802	58326	Complete genome	dsDNA	bacteria	Pseudomonadota	negative	Muramidase[BAT32477.1_37], Endopeptidase[BAT32500.1_60]	TMRs: 2[BAT32475.1_35]	EIS[BAT32480.1_40], EOS[BAT32481.1_41]
Bacillus phage phi29	EU771092	Caudoviricetes	Salasmaviridae	Salasvirus phi29	virulent	39.9907	19282	Complete genome	dsDNA	bacteria		negative	Muramidase[ACE96038.1_21], transglycosylas[ACE96036.1_19]	TMRs: 3[ACE96037.1_20]
Klebsiella phage KpCHEMY26	MN163281	Caudoviricetes	Schitoviridae	Pylasvirus KpCHEMY26	virulent	41.716	70678	Complete genome	dsDNA	bacteria	Pseudomonadota	negative	Muramidase[QEA03327.1_15]	TMRs: 3[QEA03349.1_16], TMRs: 3[QEA03338.1_17]	EIS[QEA03325.1_14]
Bacillus phage DK2	MK284527	Caudoviricetes	Salasmaviridae	Hemphillvirus DK2	virulent	30.914	26357	Complete genome	dsDNA	bacteria		negative	Muramidase[AZU99790.1_37], transglycosylas[AZU99788.1_35]	TMRs: 1[AZU99789.1_36]
uncultured phage cr3_1	MT774381	Caudoviricetes	Intestiviridae	Diorhovirus intestinalis	virulent	30.7285	91101	Complete genome	dsDNA	bacteria			Muramidase[QOR58643.1_87]
Salmonella phage FSL SP-076	KC139520	Caudoviricetes	Schitoviridae	Ithacavirus SP076	virulent	39.5351	72098	Complete genome	dsDNA	bacteria	Pseudomonadota	negative	Muramidase[AGF88385.1_54]	TMRs: 4[AGF88383.1_52], TMRs: 3[AGF88384.1_53]	EIS[AGF88386.1_55]
Lactobacillus phage PhiAT3	AY605066	Caudoviricetes		Fattrevirus AT3	temperate	44.5922	39166	Complete genome	dsDNA	bacteria	Bacillota	positive	Muramidase[AAT36505.1_21]	TMRs: 1[AAT36504.1_20]
Salmonella phage VB_StyS_BS5	MN692673	Caudoviricetes		Skatevirus BS5	virulent	45.5256	47604	Complete genome	dsDNA	bacteria	Pseudomonadota	negative	Muramidase[QHB48597.1_81], Muramidase[QHB48598.1_82]	TMRs: 3[QHB48549.1_33], TMRs: 2[QHB48599.1_83]
Klebsiella phage JD18	KT239446	Caudoviricetes	Straboviridae	Jiaodavirus jd18	virulent	39.5988	166313	Complete genome	dsDNA	bacteria	Pseudomonadota	negative	Muramidase[AKY01984.1_113], Muramidase[AKY02015.1_144], unclassified[AKY01986.1_115]	TMRs: 3[AKY01894.1_23], TMRs: 1[AKY02113.1_242]	SOS[AKY02085.1_214], SIS[AKY02086.1_215]
Escherichia phage phiV10	DQ126339	Caudoviricetes		Uetakevirus phiV10	temperate	48.972	39104	Complete genome	dsDNA	bacteria	Pseudomonadota	negative	Muramidase[AAZ95920.1_28]	TMRs: 3[AAZ95919.1_27]	EIS[AAZ95921.1_29], EOS[AAZ95950.1_30]
Klebsiella phage KP15	GU295964	Caudoviricetes	Straboviridae	Slopekvirus kp15	virulent	41.8314	174436	Complete genome	dsDNA	bacteria	Pseudomonadota	negative	Muramidase[ADE34988.1_180], Muramidase[ADE34926.1_101], transglycosylas[ADE34952.1_137], unclassified[ADE34979.1_167]	TMRs: 1[ADE35068.1_251]	SIS[ADE34894.1_66], SOS[ADE34895.1_67]
Salmonella phage allotria	MT074471	Caudoviricetes	Ackermannviridae	Kuttervirus allotria	virulent	45.12	151015	Complete genome	dsDNA	bacteria	Pseudomonadota	negative	Muramidase[QIO02428.1_93], Endopeptidase[QIO02438.1_103]	TMRs: 2[QIO02528.1_193]
Salmonella phage maane	MT074480	Caudoviricetes	Ackermannviridae	Kuttervirus maane	virulent	45.1586	159128	Complete genome	dsDNA	bacteria	Pseudomonadota	negative	Muramidase[QIO03500.1_93], Endopeptidase[QIO03510.1_103]	TMRs: 2[QIO03603.1_196]
Ralstonia phage Dina	MT740734	Caudoviricetes		Dinavirus dina	temperate	65.2741	39161	Complete genome	dsDNA	bacteria	Pseudomonadota	negative	Muramidase[QMV32938.1_48], Endopeptidase[QMV32931.1_41]
Lactococcus phage vB_LacS_15	MN337887	Caudoviricetes		Ceduovirus LacS15	virulent	36.1421	21006	Complete genome	dsDNA	bacteria	Bacillota	positive	Muramidase[QEP52812.1_19]	TMRs: 3[QEP52827.1_34]
Escherichia phage vB_Ecos_CEB_EC3a	KY398841	Caudoviricetes	Drexlerviridae	Guelphvirus EC3a	virulent	44.2171	44234	Complete genome	dsDNA	bacteria	Pseudomonadota	negative	Muramidase[AQN32373.1_59], Endopeptidase[AQN32365.1_35]	TMRs: 1[AQN32404.1_58]	USP[AQN32384.1_60]
Rhizobium phage RHEph22	MW980071	Caudoviricetes	Schitoviridae	Acanvirus Rheph22	virulent	45.912	77655	Complete genome	dsDNA	bacteria	Pseudomonadota	negative	Muramidase[QXV74758.1_85]		SOS[QXV74757.1_84]
Pantoea phage Limezero	FR751545	Caudoviricetes	Autographiviridae	Waewaevirus limezero	virulent	55.3518	43032	Complete genome	dsDNA	bacteria	Pseudomonadota	negative	Muramidase[CBY88586.1_55]		USP[CBY88584.1_53]
Caulobacter phage phiCbK	JX100813	Caudoviricetes		Shapirovirus cbk	virulent	66.1527	215710	Complete genome	dsDNA	bacteria	Pseudomonadota	negative	Muramidase[AFU86936.1_104]	TMRs: 2[AFU86939.1_107]	OIS[AFU86937.1_105], OOS[AFU86938.1_106]
Caulobacter phage CcrSwift	JX100809	Caudoviricetes		Shapirovirus swift	virulent	66.0732	219216	Complete genome	dsDNA	bacteria	Pseudomonadota	negative	Muramidase[AFU88418.1_100]	TMRs: 2[AFU88421.1_103]	OIS[AFU88419.1_101], OOS[AFU88420.1_102]
Lactobacillus phage SAC12B	MK504446	Caudoviricetes	Herelleviridae	Tybeckvirus SAC12B	virulent	32.411	136608	Complete genome	dsDNA	bacteria	Bacillota	positive	Muramidase[QBJ03792.1_3], Endopeptidase[QBJ03925.1_136], CBD[QBJ03872.1_83]
Enterobacteria phage vB_EcoS_IME18	MH051911	Caudoviricetes	Drexlerviridae	Tunavirus IME18	virulent	45.615	50354	Complete genome	dsDNA	bacteria	Pseudomonadota	negative	Muramidase[AWD90898.1_47], Endopeptidase[AWD90920.1_69]		USP[AWD90897.1_46]
Shigella phage Sf6	AF547987	Caudoviricetes		Lederbergvirus Sf6	temperate	47.4682	39043	Complete genome	dsDNA	bacteria	Pseudomonadota	negative	Muramidase[AAQ12247.1_60]	TMRs: 3[AAQ12245.1_58]	EIS[AAQ12248.1_61], EOS[AAQ12249.1_62]
Escherichia phage N15	AF064539	Caudoviricetes		Ravinvirus N15	temperate	51.172	46375	Complete genome	dsDNA	bacteria	Pseudomonadota	negative	Muramidase[AAC19069.1_55], Endopeptidase[AAC19055.1_19]		EIS[AAC19092.1_56]
Salmonella phage YSP2	MG241338	Caudoviricetes	Drexlerviridae	Tlsvirus YSP2	virulent	42.873	50316	Complete genome	dsDNA	bacteria	Pseudomonadota	negative	Muramidase[ATW57779.1_20], Endopeptidase[ATW57800.1_41]	TMRs: 1[ATW57780.1_21]	USP[ATW57778.1_19]
Cronobacter phage Pet-CM3-4	LT614807	Caudoviricetes	Straboviridae	Karamvirus petcm34	virulent	39.8204	171975	Complete genome	dsDNA	bacteria	Pseudomonadota	negative	Muramidase[SCN45808.1_115], Muramidase[SCN45845.1_152], transglycosylas[SCN45800.1_107], unclassified[SCN45809.1_116]	TMRs: 1[SCN45951.1_258]
Burkholderia phage phiE125	AF447491	Caudoviricetes		Stanholtvirus E125	temperate	61.192	53373	Complete genome	dsDNA	bacteria	Pseudomonadota	negative	Muramidase[AAL40298.1_25], Endopeptidase[AAL40292.1_19]	TMRs: 1[AAL40297.1_24]	EIS[AAL40299.1_26], EOS[AAQ91888.1_27]
Enterobacteria phage PR4	AY848686	Tectiliviricetes	Tectiviridae	Alphatectivirus PR4	virulent	48.3215	14954	Complete genome	dsDNA	bacteria		negative	Muramidase[AAX45599.1_3]	TMRs: 3[AAX45613.1_27]	OIS[AAX45591.1_28], OOS[AAX45592.1_29]
Escherichia phage Henu7	MN019128	Caudoviricetes	Drexlerviridae	Henuseptimavirus henu7	virulent	48.205	49526	Complete genome	dsDNA	bacteria	Pseudomonadota	negative	Muramidase[QEA09667.1_13]	TMRs: 1[QEA09666.1_12]
Pseudoalteromonas phage C5a	KY045851	Caudoviricetes	Peduoviridae	Catalunyavirus C5a	temperate	42.2307	35209	Complete genome	dsDNA	bacteria	Pseudomonadota	negative	Muramidase[APM00246.1_36]
Escherichia phage HK578	JQ086375	Caudoviricetes		Dhillonvirus HK578	virulent	54.4844	43741	Complete genome	dsDNA	bacteria	Pseudomonadota	negative	Muramidase[AFH20562.1_57], Endopeptidase[AFH20525.1_20]		OIS[AFH20510.1_5]
Acinetobacter phage Loki	LN890663	Caudoviricetes		Lokivirus loki	virulent	44.3473	41308	Complete genome	dsDNA	bacteria	Pseudomonadota	negative	Muramidase[CUS06512.1_51]	TMRs: 2[CUS06511.1_50]
Salmonella phage P22	BK000583	Caudoviricetes		Lederbergvirus P22	temperate	47.0904	41724	Complete genome	dsDNA	bacteria	Pseudomonadota	negative	Muramidase[DAA01040.1_66]	TMRs: 3[DAA01038.1_64]	EIS[DAA01041.1_67], EOS[DAA01048.1_68]
Pectobacterium phage φM1	JX290549	Caudoviricetes	Autographiviridae	Phimunavirus fM1	virulent	49.182	43827	Complete genome	dsDNA	bacteria	Pseudomonadota	negative	Muramidase[AFQ22536.1_51]	TMRs: 2[AFQ22535.1_50]	USP[AFQ22534.1_49]
Burkholderia phage BcepNY3	EF602154	Caudoviricetes		Naesvirus bcepNY3	virulent	63.6402	47382	Complete genome	dsDNA	bacteria	Pseudomonadota	negative	Muramidase[ABR10561.1_27]	TMRs: 3[ABR10563.1_29]	OIS[ABR10558.1_24], OOS[ABR10559.1_25]
Leuconostoc phage phiMH1	HM596271	Caudoviricetes		Seongbukvirus MH1	temperate	38.6823	38709	Complete genome	dsDNA	bacteria	Bacillota	positive	Muramidase[ADP69243.1_59]	TMRs: 1[ADP69244.1_60]
Lactococcus phage 05802	MF443126	Caudoviricetes		Ceduovirus cv05802	virulent	35.7286	22434	Complete genome	dsDNA	bacteria	Bacillota	positive	Muramidase[ASZ70922.1_23]	TMRs: 3[ASZ70937.1_38]
Mannheimia phage PHL101	DQ426904	Caudoviricetes	Peduoviridae	Baylorvirus PHL101	temperate	41.567	34525	Complete genome	dsDNA	bacteria	Pseudomonadota	negative	Muramidase[ABD90561.1_9]	TMRs: 1[ABD90560.1_8]	OIS[ABD90562.1_10]
Ralstonia phage RSL2	AP014693	Caudoviricetes		Chiangmaivirus RSL2	virulent	52.0569	223932	Complete genome	dsDNA	bacteria	Pseudomonadota	negative	Muramidase[BAQ02612.1_89], Muramidase[BAQ02567.1_41], transglycosylas[BAQ02580.1_54]
Gordonia phage Geodirt	MH976512	Caudoviricetes		Vividuovirus geodirt	virulent	67.6561	59495	Complete genome	dsDNA	bacteria	Actinomycetota	positive	Muramidase[AYR02934.1_40]
Pseudomonas phage nickie	MG018927	Caudoviricetes		Nickievirus nickie	virulent	57.3598	112225	Complete genome	dsDNA	bacteria	Pseudomonadota	negative	Muramidase[ATW57977.1_42]	TMRs: 1[ATW57976.1_41]
Rhizobium phage RHph_Y65	MN988525	Caudoviricetes	Kleczkowskaviridae	Cuauhnahuacvirus Y65	virulent	41.1738	206821	Complete genome	dsDNA	bacteria	Pseudomonadota	negative	Muramidase[QIG72882.1_324], Amidase[QIG72877.1_319]
Escherichia phage RB49	AY343333	Caudoviricetes	Straboviridae	Krischvirus RB49	virulent	40.4419	164018	Complete genome	dsDNA	bacteria	Pseudomonadota	negative	Muramidase[AAL12619.2_135], Endopeptidase[AAQ15357.1_103], transglycosylas[AAL15146.2_94]		SOS[AAQ15447.1_225]
Lactococcus phage 50902	KX160206	Caudoviricetes		Vedamuthuvirus vv50902	temperate	36.0449	30745	Complete genome	dsDNA	bacteria	Bacillota	positive	Muramidase[ANT43437.1_47], unclassified[ANT43433.1_43]	TMRs: 2[ANT43436.1_46]
Pseudomonas phage LKA1	AM265639	Caudoviricetes	Autographiviridae	Stubburvirus LKA1	virulent	60.9021	41593	Complete genome	dsDNA	bacteria	Pseudomonadota	negative	Muramidase[CAK25021.1_54]	TMRs: 2[CAK25020.1_53]	OIS[CAK25022.1_55], OOS[CAK25023.1_56]
Escherichia phage JK06	DQ121662	Caudoviricetes	Drexlerviridae	Rogunavirus Jk06	virulent	44.0007	46072	Complete genome	dsDNA	bacteria	Pseudomonadota	negative	Muramidase[AAZ29308.1_58], Endopeptidase[AAZ29256.1_5]		USP[AAZ29307.1_57]
Pseudomonas phage EL	AJ697969	Caudoviricetes		Elvirus EL	virulent	49.327	211215	Complete genome	dsDNA	bacteria	Pseudomonadota	negative	Muramidase[CAG27277.1_183]
Aeromonas phage Aeh1	AY266303	Caudoviricetes	Straboviridae	Cinqassovirus aeh1	virulent	42.7789	233234	Complete genome	dsDNA	bacteria	Pseudomonadota	negative	Muramidase[AAQ17989.1_339], transglycosylas[AAQ17934.1_284]		SOS[AAQ17936.1_286], SIS[AAQ17937.1_287]
Yersinia phage fPS-65	LR215724	Caudoviricetes	Straboviridae	Tequatrovirus fps65	virulent	35.3273	167058	Complete genome	dsDNA	bacteria	Pseudomonadota	negative	Muramidase[VEV89414.1_150], Muramidase[VEV89369.1_127], transglycosylas[VEV89351.1_118], unclassified[VEV89371.1_128]	TMRs: 3[VEV89208.1_46], TMRs: 1[VEV89596.1_248]	SOS[VEV89553.1_221], SIS[VEV89555.1_222]
Aeromonas phage 60AhydR15PP	MH179477	Caudoviricetes	Straboviridae	Tulanevirus 60ahydrpp	virulent	41.2328	165795	Complete genome	dsDNA	bacteria	Pseudomonadota	negative	Muramidase[AWH15715.1_191], Muramidase[AWH15550.1_26]
Mycobacterium phage Gaia	KJ567043	Caudoviricetes		Gaiavirus gaia	temperate	56.8306	90460	Complete genome	dsDNA	bacteria	Actinomycetota	positive	Muramidase[AID58852.1_32]
Polaribacter phage Danklef_1	MT732458	Caudoviricetes	Forsetiviridae	Freyavirus danklef	virulent	28.8179	47186	Complete genome	dsDNA	bacteria	Bacteroidota	negative	Muramidase[QQV90501.1_21]
Erwinia phage vB_EamM_Deimos-Minion	KU886225	Caudoviricetes		Agricanvirus deimos	virulent	49.8609	273501	Complete genome	dsDNA	bacteria	Pseudomonadota	negative	Muramidase[ANH52266.1_168], transglycosylas[ANH52127.1_29]		OOS[ANH52112.2_14], OIS[ANH52113.1_15]
Synechococcus phage S-N03	MT162466	Caudoviricetes	Kyanoviridae	Huanghaivirus snothree	virulent	50.053	167069	Complete genome	dsDNA	bacteria	Cyanobacteriota	negative	Muramidase[QIN96788.1_153], Endopeptidase[QIN96829.1_194], unclassified[QIN96785.1_150]
Streptococcus phage CHPC1109	MH937505	Caudoviricetes	Aliceevansviridae	Brussowvirus CHPC1109	virulent	39.2974	33791	Complete genome	dsDNA	bacteria	Bacillota	positive	Muramidase[AZF92675.1_21]	TMRs: 2[AZF92674.1_20]
Erwinia phage Hena1	MN732867	Caudoviricetes		Henunavirus hena1	virulent	48.4043	148842	Complete genome	dsDNA	bacteria	Pseudomonadota	negative	Muramidase[QGZ16220.1_43]		SIS[QGZ16285.1_108], SOS[QGZ16286.1_109]
Streptococcus phage Cp-7	LK392619	Caudoviricetes	Salasmaviridae	Cepunavirus Cp7	virulent	38.5441	19741	Complete genome	dsDNA	bacteria	Bacillota	positive	Muramidase[CDS43823.1_22]	TMRs: 3[CDS43822.1_21]
Aeromonas phage phiAS4	HM452125	Caudoviricetes	Straboviridae	Tulanevirus as4	virulent	41.2973	163875	Complete genome	dsDNA	bacteria	Pseudomonadota	negative	Muramidase[ADM79709.1_137], Muramidase[ADM79609.1_37]	TMRs: 1[ADM79608.1_36]
Haemophilus phage HP2	AY027935	Caudoviricetes	Peduoviridae	Hpunavirus HP2	temperate	39.9359	31508	Complete genome	dsDNA	bacteria	Pseudomonadota	negative	Muramidase[AAK37808.1_25]	TMRs: 2[AAK37807.1_24]	OIS[AAK37809.1_26]
Pseudomonas phage H66	KC262634	Caudoviricetes		Hollowayvirus H66	temperate	62.6275	65270	Complete genome	dsDNA	bacteria	Pseudomonadota	negative	Muramidase[AGC34671.1_62]	TMRs: 2[AGC34670.1_61]	EIS[AGC34672.1_63]
Gordonia phage Orchid	KU998253	Caudoviricetes		Orchidvirus orchid	virulent	47.0068	80650	Complete genome	dsDNA	bacteria	Actinomycetota	positive	Muramidase[ANA87376.1_29]	TMRs: 4[ANA87377.1_30]
Erwinia phage Cronus	MH059636	Caudoviricetes	Straboviridae	Roskildevirus cronus	virulent	38.3777	175774	Complete genome	dsDNA	bacteria	Pseudomonadota	negative	Muramidase[AWD90299.1_151], Muramidase[AWD90554.1_115], unclassified[AWD90555.1_116]		SOS[AWD90385.1_237], SIS[AWD90386.1_238]
Pectobacterium phage Lelidair	MH807814	Caudoviricetes	Autographiviridae	Phimunavirus lelidair	virulent	48.6586	43686	Complete genome	dsDNA	bacteria	Pseudomonadota	negative	Muramidase[AXY81825.1_56]		USP[AXY81823.1_54]
Pectobacterium phage Phoria	MK095209	Caudoviricetes	Autographiviridae	Phimunavirus phoria	virulent	48.6343	43825	Complete genome	dsDNA	bacteria	Pseudomonadota	negative	Muramidase[AZF94952.1_46]	TMRs: 2[AZF94953.1_47]	USP[AZF94954.1_48]
Bacillus phage CAM003	KJ489397	Caudoviricetes	Herelleviridae	Bastillevirus CAM003	virulent	38.0314	160541	Complete genome	dsDNA	bacteria		negative	Muramidase[AHZ09496.1_59], Endopeptidase[AHZ09528.1_91]	TMRs: 2[AHZ09620.1_183]
Bacillus phage Bastille	JF966203	Caudoviricetes	Herelleviridae	Bastillevirus bastille	virulent	38.1445	153962	Complete genome	dsDNA	bacteria		negative	Muramidase[AEQ34462.1_272]	TMRs: 2[AEQ34316.1_122]
Bacillus phage Hoody T	KJ489400	Caudoviricetes	Herelleviridae	Bastillevirus hoodyT	virulent	38.0137	159837	Complete genome	dsDNA	bacteria		negative	Muramidase[AHZ10370.1_58], Endopeptidase[AHZ10404.1_92]	TMRs: 2[AHZ10492.1_180]
Salmonella phage SSE121	JX181824	Caudoviricetes		Seunavirus SSE121	virulent	45.2915	147745	Complete genome	dsDNA	bacteria	Pseudomonadota	negative	Muramidase[AFU63822.1_181]		SIS[AFU63651.1_10], SOS[AFU63652.1_11]
Salmonella phage PVPSE1	GU070616	Caudoviricetes		Seunavirus PVPSE1	virulent	45.6071	145964	Complete genome	dsDNA	bacteria	Pseudomonadota	negative	Muramidase[ADP02541.1_145]		SOS[ADP02472.1_76], SIS[ADP02473.1_77]
Salmonella phage SEN34	KT630649	Caudoviricetes		Brunovirus SEN34	temperate	49.9116	40740	Complete genome	dsDNA	bacteria	Pseudomonadota	negative	Muramidase[ALF02537.1_62]	TMRs: 3[ALF02536.1_61]	EIS[ALF02538.1_63]
Salmonella phage SEN4	KT630645	Caudoviricetes	Peduoviridae	Senquatrovirus SEN4	temperate	53.3648	33509	Complete genome	dsDNA	bacteria	Pseudomonadota	negative	Muramidase[ALF02298.1_9]	TMRs: 3[ALF02297.1_8]	EIS[ALF02299.1_10]
Mycobacterium phage Baka	JF937090	Caudoviricetes		Omegavirus baka	temperate	60.7317	111688	Complete genome	dsDNA	bacteria	Actinomycetota	positive	Muramidase[AEK08108.1_51]	TMRs: 2[AEK08111.1_54], TMRs: 3[AEK08255.1_201]
Escherichia phage vB_EcoS_IME347	MH051918	Caudoviricetes	Drexlerviridae	Badaguanvirus IME347	virulent	49.7063	50048	Complete genome	dsDNA	bacteria	Pseudomonadota	negative	Muramidase[AWD92272.1_72], Endopeptidase[AWD92250.1_50]		USP[AWD92273.1_73]
Escherichia phage vB_EcoM_VR25	KP007361	Caudoviricetes	Straboviridae	Gaprivervirus vr25	virulent	40.4181	170822	Complete genome	dsDNA	bacteria	Pseudomonadota	negative	Muramidase[AIZ02473.1_129], Muramidase[AIZ02510.1_166], unclassified[AIZ02474.1_130]	TMRs: 3[AIZ02393.1_49], TMRs: 1[AIZ02611.1_267]	SOS[AIZ02584.1_240], SIS[AIZ02585.1_241]
Erwinia phage PEp14	JN585957	Caudoviricetes		Pavtokvirus PEp14	temperate	62.7796	60714	Complete genome	dsDNA	bacteria	Pseudomonadota	negative	Muramidase[AEY69617.1_28]	TMRs: 1[AEY69618.1_29]	EIS[AEY69620.1_31], EOS[AEY69621.1_32]
Shigella phage SHBML-50-1	KX130864	Caudoviricetes	Straboviridae	Tequatrovirus SHBML501	virulent	35.3721	166634	Complete genome	dsDNA	bacteria	Pseudomonadota	negative	Muramidase[ANN87331.1_126], Muramidase[ANN87354.1_149], transglycosylas[ANN87322.1_117], unclassified[ANN87332.1_127]	TMRs: 3[ANN87252.1_47], TMRs: 1[ANN87452.1_247]	SOS[ANN87425.1_220], SIS[ANN87426.1_221]
Burkholderia phage vB_BceS_KL1	JF939047	Caudoviricetes		Kilunavirus KL1	virulent	54.6064	42832	Complete genome	dsDNA	bacteria	Pseudomonadota	negative	Muramidase[AEX56073.1_3]	TMRs: 2[AEX56088.1_2]	OIS[AEX56089.1_4], OOS[AEX56074.1_5]
Vibrio phage ValB1MD-2	MT662115	Caudoviricetes	Peduoviridae	Valbvirus ValB1MD2	temperate	43.2243	36616	Complete genome	dsDNA	bacteria		negative	Muramidase[QMP23888.1_14]		OIS[QMP23887.1_13]
Klebsiella phage YMC16/01/N133_KPN_BP	MF476925	Caudoviricetes	Casjensviridae	Seodaemunguvirus YMC16-01N133	temperate	58.8795	58387	Complete genome	dsDNA	bacteria	Pseudomonadota	negative	Muramidase[ASW27628.1_9]	TMRs: 4[ASW27655.1_36], TMRs: 3[ASW27656.1_37]
uncultured phage MedDCM-OCT-S46-C10	AP013545	Caudoviricetes	Autographiviridae	Foussvirus S46C10	temperate	33.7583	41803	Complete genome	dsDNA	bacteria			Muramidase[BAQ94335.1_49]	TMRs: 2[BAQ94293.1_7]
Escherichia phage Pollock	KM236242	Caudoviricetes	Schitoviridae	Pollockvirus pollock	virulent	36.0199	68365	Complete genome	dsDNA	bacteria	Pseudomonadota	negative	Muramidase[AIX12430.1_71]	TMRs: 4[AIX12428.1_69], TMRs: 3[AIX12429.1_70]	EIS[AIX12431.1_72], EOS[AIX12432.1_73]
Oenococcus phage phiS13	KF183315	Caudoviricetes		Sozzivirus S13	temperate	38.9699	43454	Complete genome	dsDNA	bacteria	Bacillota	positive	Muramidase[AHB80404.1_44]	TMRs: 3[AHB80405.1_45]
Escherichia phage PhaxI	JN673056	Caudoviricetes	Ackermannviridae	Kuttervirus PhaxI	virulent	44.5329	156628	Coding-complete genome	dsDNA	bacteria	Pseudomonadota	negative	Muramidase[AEW24286.1_84], Endopeptidase[AEW24278.1_75]	TMRs: 2[AEW24360.1_188]
Salmonella phage rabagast	MT074469	Caudoviricetes	Ackermannviridae	Kuttervirus rabagast	virulent	44.5288	143249	Complete genome	dsDNA	bacteria	Pseudomonadota	negative	Muramidase[QIQ61769.1_91], Endopeptidase[QIQ61779.1_101]
Salmonella phage vB-SalM-PM10	KX438380	Caudoviricetes	Ackermannviridae	Kuttervirus PM10	virulent	44.6081	158081	Complete genome	dsDNA	bacteria	Pseudomonadota	negative	Muramidase[ANO57757.1_27], Endopeptidase[ANO57752.1_17]	TMRs: 2[AOK82454.1_135]
Salmonella phage Det7	KP797973	Caudoviricetes	Ackermannviridae	Kuttervirus Det7	virulent	44.598	157498	Complete genome	dsDNA	bacteria	Pseudomonadota	negative	Muramidase[AJQ20900.1_81], Endopeptidase[AJQ20910.1_91]	TMRs: 2[AJQ21003.1_184]
Salmonella phage SenASZ3	MH709120	Caudoviricetes	Ackermannviridae	Kuttervirus SenASZ3	virulent	44.7402	157630	Complete genome	dsDNA	bacteria	Pseudomonadota	negative	Muramidase[AXY86560.1_169], Endopeptidase[AXY86552.1_161]
Salmonella phage PhiSH19	JN126049	Caudoviricetes	Ackermannviridae	Kuttervirus SH19	virulent	44.6855	157785	Complete genome	dsDNA	bacteria	Pseudomonadota	negative	Muramidase[AER70200.1_68], Endopeptidase[AER70193.1_61]	TMRs: 2[AER70284.1_152]
Salmonella phage BSP101	KY787213	Caudoviricetes	Ackermannviridae	Kuttervirus BSP101	virulent	44.4518	157665	Complete genome	dsDNA	bacteria	Pseudomonadota	negative	Muramidase[ARM70010.1_173], Endopeptidase[ARM70020.1_183]	TMRs: 2[ARM69896.1_59]
Escherichia phage FEC14	MG383452	Caudoviricetes	Ackermannviridae	Kuttervirus FEC14	virulent	44.6164	158639	Complete genome	dsDNA	bacteria	Pseudomonadota	negative	Muramidase[ATW66849.1_84], Endopeptidase[ATW66858.1_75]	TMRs: 2[ATW66956.1_187]
Salmonella phage SenALZ1	MH709121	Caudoviricetes	Ackermannviridae	Kuttervirus SenALZ1	virulent	44.5601	154811	Complete genome	dsDNA	bacteria	Pseudomonadota	negative	Muramidase[AXY86760.1_165], Endopeptidase[AXY86751.1_156]
Escherichia phage CBA120	JN593240	Caudoviricetes	Ackermannviridae	Kuttervirus CBA120	virulent	44.4986	157304	Complete genome	dsDNA	bacteria	Pseudomonadota	negative	Muramidase[AEM91813.1_78], Endopeptidase[AEM91805.1_70]	TMRs: 2[AEM91919.1_184]
Salmonella phage vB-SalM-SJ3	KJ174318	Caudoviricetes	Ackermannviridae	Kuttervirus SJ3	virulent	44.4122	162910	Complete genome	dsDNA	bacteria	Pseudomonadota	negative	Muramidase[AHV82426.1_10], Endopeptidase[AHV82435.1_19]	TMRs: 2[AHV82528.1_112]
Salmonella phage S118	MH370371	Caudoviricetes	Ackermannviridae	Kuttervirus S118	virulent	44.8014	157013	Complete genome	dsDNA	bacteria	Pseudomonadota	negative	Muramidase[AXC40997.1_80], Endopeptidase[AXC40987.1_70]
Salmonella phage SeSz-1	MH791405	Caudoviricetes	Ackermannviridae	Kuttervirus SeSz1	virulent	44.7684	155297	Complete genome	dsDNA	bacteria	Pseudomonadota	negative	Muramidase[QAX99266.1_80], Endopeptidase[QAX99275.1_89]	TMRs: 2[QAX99364.1_178]
Ralstonia phage phiRSP	MH252365	Caudoviricetes		Coatlandelriovirus RSP	temperate	62.2558	44526	Complete genome	dsDNA	bacteria	Pseudomonadota	negative	Muramidase[AXF38214.1_5]		EIS[AXF38215.1_6]
Burkholderia phage Bp-AMP1	HG793132	Caudoviricetes	Autographiviridae	Ampunavirus BpAMP1	virulent	61.7487	42409	Complete genome	dsDNA	bacteria	Pseudomonadota	negative	Muramidase[CDK30073.1_4]
Salmonella virus KFS-SE2	MK112901	Caudoviricetes		Skatevirus KFSSE2	virulent	45.803	48608	Complete genome	dsDNA	bacteria	Pseudomonadota	negative	Muramidase[QDB70180.1_23]	TMRs: 2[QDB70179.1_22], TMRs: 3[QDB70223.1_66]	EIS[QDB70177.1_20]
Pseudomonas phage vB_Pae_PS44	KM434184	Caudoviricetes		Pbunavirus PS44	virulent	55.2448	68871	Complete genome	dsDNA	bacteria	Pseudomonadota	negative	Muramidase[AIW01604.1_50]		USP[AIW01562.1_8]
Pseudomonas phage R26	LC472882	Caudoviricetes		Pbunavirus R26	virulent	55.071	65737	Complete genome	dsDNA	bacteria	Pseudomonadota	negative	Muramidase[BBJ26718.1_18]		USP[BBJ26771.1_71]
Burkholderia phage phiE12-2	CP000624	Caudoviricetes	Peduoviridae	Duodecimduovirus phiE122	temperate	64.6171	36690	Complete genome	dsDNA	bacteria	Pseudomonadota	negative	Muramidase[ABO60759.1_45]	TMRs: 3[ABO60793.1_46], TMRs: 4[ABO60777.1_47]	OOS[ABO60780.1_43], OIS[ABO60762.1_44]
Acinetobacter phage vB_AbaM_PhT2	MN864865	Caudoviricetes	Straboviridae	Hadassahvirus pht2	virulent	36.3717	166330	Complete genome	dsDNA	bacteria	Pseudomonadota	negative	Muramidase[QHJ75785.1_173], Muramidase[QHJ75684.1_72], transglycosylas[QHJ75805.1_193]	TMRs: 1[QHJ75701.1_89]
Salmonella phage Mushroom	KP143762	Caudoviricetes		Felixounavirus mushroom	virulent	39.0348	87709	Complete genome	dsDNA	bacteria	Pseudomonadota	negative	Muramidase[AJF40624.1_94]		OOS[AJF40653.1_123], OIS[AJF40654.1_124]
Pseudomonas phage LUZ24	AM910650	Caudoviricetes		Bruynoghevirus LUZ24	virulent	52.2477	45625	Complete genome	dsDNA	bacteria	Pseudomonadota	negative	Muramidase[CAP45468.1_67]	TMRs: 3[CAP45432.1_31]
Pseudomonas phage vB_PaeP_C2-10_Ab22	LN610578	Caudoviricetes		Bruynoghevirus Ab22	virulent	52.3533	45808	Complete genome	dsDNA	bacteria	Pseudomonadota	negative	Muramidase[CEF89785.1_70]	TMRs: 3[CEF89750.1_35]
Edwardsiella phage PEi20	AP014714	Caudoviricetes	Straboviridae	Kanagawavirus pei20	virulent	40.6366	177643	Complete genome	dsDNA	bacteria	Pseudomonadota	negative	Muramidase[BAQ22778.1_128], Muramidase[BAQ22818.1_168], unclassified[BAQ22779.1_129]	TMRs: 1[BAQ22926.1_276]
Shigella phage Ss-VASD	KR781488	Caudoviricetes		Oslovirus VASD	temperate	50.0708	62851	Complete genome	dsDNA	bacteria	Pseudomonadota	negative	Muramidase[AKO62147.1_45]	TMRs: 2[AKO62146.1_44]	EIS[AKO62150.1_48]
Aeromonas phage 65	GU459069	Caudoviricetes	Straboviridae	Ishigurovirus osborne	virulent	37.1961	235229	Complete genome	dsDNA	bacteria	Pseudomonadota	negative	Muramidase[ADQ53168.1_159], Muramidase[ADQ53118.1_109], transglycosylas[ADQ53426.1_418]		SIS[ADQ53165.1_156], SOS[ADQ53166.1_157]
Cronobacter phage vB_CsaM_leE	KX443552	Caudoviricetes	Straboviridae	Pseudotevenvirus lee	virulent	44.6797	181570	Complete genome	dsDNA	bacteria	Pseudomonadota	negative	Muramidase[AON97208.1_199], transglycosylas[AON97159.1_150], unclassified[AON97191.1_182]	TMRs: 1[AON97284.1_275]	SOS[AON97082.1_73]
Escherichia phage e4/1c	KJ668713	Caudoviricetes	Drexlerviridae	Rogunavirus E41c	virulent	44.0779	47112	Complete genome	dsDNA	bacteria	Pseudomonadota	negative	Muramidase[AHY83202.1_52], Endopeptidase[AHY83174.1_24]	TMRs: 1[AHY83201.1_51]	USP[AHY83203.1_53]
Pseudomonas phage phiCTX	AB008550	Caudoviricetes	Peduoviridae	Citexvirus phiCTX	temperate	62.6223	35580	Complete genome	dsDNA	bacteria	Pseudomonadota	negative	Muramidase[BAA36237.1_12]	TMRs: 4[BAA36235.1_10], TMRs: 3[BAA36236.1_11]	OIS[BAA36238.1_13], OOS[BAA36239.1_14]
Edwardsiella phage GF-2	AP014629	Caudoviricetes		Gofduovirus GF2	temperate	51.2694	43129	Complete genome	dsDNA	bacteria	Pseudomonadota	negative	Muramidase[BAP28949.1_78]		EIS[BAP28950.1_79]
Lactobacillus phage 3-521	MK504444	Caudoviricetes	Herelleviridae	Watanabevirus wv3521	virulent	36.9326	140816	Complete genome	dsDNA	bacteria	Bacillota	positive	Muramidase[QBJ03619.1_81], transglycosylas[QBJ03583.1_45], m-EAD[QBJ03608.1_70]	TMRs: 1[QBJ03618.1_80]
Achromobacter phage vB_AxyP_19-32_Axy12	MK962631	Caudoviricetes	Schitoviridae	Dongdastvirus Axy12	virulent	55.0381	74096	Complete genome	dsDNA	bacteria	Pseudomonadota	negative	Muramidase[QDH84106.1_67]
Agrobacterium phage Atu_ph07	MF403008	Caudoviricetes		Polybotosvirus Atuph07	virulent	37.0604	490380	Complete genome	dsDNA	bacteria	Pseudomonadota	negative	Muramidase[ASV44718.1_141], Endopeptidase[AUZ95383.1_624]
Enterobacteria phage IME_EC2	KF591601	Caudoviricetes		Murrayvirus EC2	virulent	59.1568	41510	Complete genome	dsDNA	bacteria	Pseudomonadota	negative	Muramidase[AGZ17797.1_6]	TMRs: 3[AGZ17796.1_5]	EIS[AGZ17798.1_7]
Pectobacterium bacteriophage PM2	KF835987	Caudoviricetes	Straboviridae	Mosugukvirus pm2	virulent	34.785	170286	Complete genome	dsDNA	bacteria			Muramidase[AHY25095.1_133], unclassified[AHY25096.1_134]	TMRs: 1[AHY25236.1_274]	SOS[AHY25205.1_243], SIS[AHY25206.1_244]
Shigella phage POCJ13	KJ603229	Caudoviricetes		Diegovirus POCJ13	temperate	49.3469	62699	Complete genome	dsDNA	bacteria	Pseudomonadota	negative	Muramidase[AHZ95207.1_41]	TMRs: 2[AHZ95206.1_40]	EIS[AHZ95209.1_43]
Salmonella phage vB_SnwM_CGG4-1	KU867307	Caudoviricetes	Straboviridae	Gelderlandvirus cgg41	virulent	37.1483	159878	Complete genome	dsDNA	bacteria	Pseudomonadota	negative	Muramidase[ANA49490.1_136], Muramidase[ANA49469.1_115], transglycosylas[ANA49461.1_107]	TMRs: 3[ANA49392.1_38], TMRs: 1[ANA49593.1_239]	SOS[ANA49562.1_208], SIS[ANA49563.1_209]
Burkholderia phage phiE202	CP000623	Caudoviricetes	Peduoviridae	Tigrvirus E202	temperate	65.4291	35741	Complete genome	dsDNA	bacteria	Pseudomonadota	negative	Muramidase[ABO60730.1_43]	TMRs: 3[ABO60713.1_44], TMRs: 4[ABO60710.1_45]	OOS[ABO60706.1_41]
Klebsiella phage May	MG428991	Caudoviricetes	Ackermannviridae	Taipeivirus may	virulent	46.7685	159631	Complete genome	dsDNA	bacteria	Pseudomonadota	negative	Muramidase[AUG88056.1_135], Endopeptidase[AUG88066.1_145]	TMRs: 2[AUG87939.1_18]
Lactococcus phage CHPC972	MN689528	Caudoviricetes		Ceduovirus CHPC972	virulent	35.5096	23281	Complete genome	dsDNA	bacteria	Bacillota	positive	Muramidase[QGT53504.1_26]
Shigella phage Sf14	MF327003	Caudoviricetes		Mooglevirus Sf14	virulent	39.0648	87575	Complete genome	dsDNA	bacteria	Pseudomonadota	negative	Muramidase[AUV62760.1_19]		OIS[AUV62851.1_110]
Bacteriophage P2	AF063097	Caudoviricetes	Peduoviridae	Peduovirus P2	temperate	50.1682	33593	Complete genome	dsDNA	bacteria	Pseudomonadota	negative	Muramidase[AAD03276.1_9]	TMRs: 3[AAD03275.1_8]	OIS[AAD03278.1_11], OOS[AAM83596.1_12]
Escherichia phage pro147	KR073660	Caudoviricetes	Peduoviridae	Peduovirus pro147	temperate	50.7422	32675	Complete genome	dsDNA	bacteria	Pseudomonadota	negative	Muramidase[AKH49337.1_21]	TMRs: 3[AKH49338.1_22], TMRs: 4[AKH49336.1_20]	OIS[AKH49335.1_19]
Escherichia phage P2_2H1	LR595870	Caudoviricetes	Peduoviridae	Peduovirus P22H1	temperate	51.1114	32662	Complete genome	dsDNA	bacteria	Pseudomonadota	negative	Muramidase[VUD37970.1_10]	TMRs: 3[VUD37969.1_9]	OIS[VUD37972.1_12]
Escherichia phage pro483	KR073661	Caudoviricetes	Peduoviridae	Peduovirus pro483	temperate	52.9808	29237	Complete genome	dsDNA	bacteria	Pseudomonadota	negative	Muramidase[AKH49381.1_21]	TMRs: 3[AKH49380.1_20], TMRs: 4[AKH49382.1_22]	OIS[AKH49383.1_23]
Yersinia phage P37	MT239398	Caudoviricetes	Peduoviridae	Peduovirus P37	temperate	51.6799	33007	Complete genome	dsDNA	bacteria	Pseudomonadota	negative	Muramidase[QIW90056.1_34]	TMRs: 3[QIW90057.1_35]
Escherichia phage SIAC10	OU784549	Caudoviricetes	Peduoviridae	Peduovirus SIAC10	temperate	51.0816	33562	Complete genome	dsDNA	bacteria			Muramidase[CAG9593796.1_35]	TMRs: 3[CAG9593797.1_36]	OIS[CAG9593794.1_33]
Escherichia phage DC1	OU784750	Caudoviricetes	Peduoviridae	Peduovirus DC1	temperate	51.5719	32541	Complete genome	dsDNA	bacteria			Muramidase[CAG9593813.1_9]	TMRs: 3[CAG9593812.1_8]	OIS[CAG9593815.1_11]
Yersinia phage vB_YpM_50	MT374858	Caudoviricetes	Peduoviridae	Peduovirus YPM50	temperate	52.1257	31096	Complete genome	dsDNA	bacteria	Pseudomonadota	negative	Muramidase[QKE55633.1_12]	TMRs: 3[QKE55632.1_11]	OIS[QKE55635.1_14]
Yersinia phage vB_YpM_46	MT374857	Caudoviricetes	Peduoviridae	Peduovirus YPM46	temperate	51.6607	32336	Complete genome	dsDNA	bacteria	Pseudomonadota	negative	Muramidase[QKE55589.1_9]	TMRs: 3[QKE55588.1_8]	OIS[QKE55591.1_11]
Bacteriophage R18C	MN016939	Caudoviricetes	Peduoviridae	Peduovirus R18C	temperate	51.6021	31834	Complete genome	dsDNA	bacteria			Muramidase[QDP43503.1_9]	TMRs: 3[QDP43502.1_8]	OIS[QDP43505.1_11]
Escherichia phage AC1	OV192280	Caudoviricetes	Peduoviridae	Peduovirus AC1	temperate	50.6552	33349	Complete genome	dsDNA	bacteria	Pseudomonadota	negative	Muramidase[CAH0786519.1_34]	TMRs: 3[CAH0786520.1_35]	OIS[CAH0786517.1_32]
Enterobacteria phage fiAA91-ss	KF322032	Caudoviricetes	Peduoviridae	Peduovirus fiAA91ss	temperate	51.9061	33628	Complete genome	dsDNA	bacteria	Pseudomonadota	negative	Muramidase[AGX84604.1_9]	TMRs: 3[AGX84574.1_8]	OIS[AGX84603.1_11]
Escherichia phage vB_EcoM-12474III	MK907237	Caudoviricetes	Peduoviridae	Peduovirus pv12474III	temperate	50.9184	33807	Complete genome	dsDNA	bacteria	Pseudomonadota	negative	Muramidase[QDJ98510.1_39]	TMRs: 3[QDJ98511.1_40]	OIS[QDJ98508.1_37]
Escherichia phage P2_4B2	LR595873	Caudoviricetes	Peduoviridae	Peduovirus P24B2	temperate	51.3886	32118	Complete genome	dsDNA	bacteria	Pseudomonadota	negative	Muramidase[VUD38014.1_9]	TMRs: 3[VUD38013.1_8]	OIS[VUD38016.1_11]
Yersinia phage L-413C	AY251033	Caudoviricetes	Peduoviridae	Peduovirus L413C	temperate	52.1056	30728	Complete genome	dsDNA	bacteria	Pseudomonadota	negative	Muramidase[AAP04446.1_9]	TMRs: 3[AAP04445.1_8]	OIS[AAP04448.1_11]
Escherichia phage SIDE7	OU784746	Caudoviricetes	Peduoviridae	Peduovirus SIDE7	temperate	52.4547	31490	Complete genome	dsDNA	bacteria			Muramidase[CAG9593878.1_32]	TMRs: 3[CAG9593879.1_33]	OIS[CAG9593876.1_30]
Escherichia phage P2_2H4	LR595869	Caudoviricetes	Peduoviridae	Peduovirus P22H4	temperate	52.1313	31342	Complete genome	dsDNA	bacteria	Pseudomonadota	negative	Muramidase[VUD37927.1_10]	TMRs: 3[VUD37926.1_9]	OIS[VUD37929.1_12]
Escherichia phage 933W	AF125520	Caudoviricetes		Traversvirus tv933W	temperate	49.3676	61670	Complete genome	dsDNA	bacteria	Pseudomonadota	negative	Muramidase[AAD25450.1_45]	TMRs: 2[AAD25449.1_44]	EIS[AAD25452.1_47], EOS[AAD25453.1_48]
Escherichia phage Min27	EU311208	Caudoviricetes		Traversvirus min27	temperate	49.5039	63395	Complete genome	dsDNA	bacteria	Pseudomonadota	negative	Muramidase[ABY49900.1_47]	TMRs: 2[ABY49899.1_46]	EIS[ABY49902.1_49]
Stx2-converting phage Stx2a_F451	AP012532	Caudoviricetes		Traversvirus F451	temperate	49.7673	64900	Complete genome	dsDNA	bacteria	Pseudomonadota	negative	Muramidase[BAT32118.1_57]	TMRs: 2[BAT32117.1_56]	EIS[BAT32120.1_59], EOS[BAT32121.1_60]
Escherichia phage vB_EcoP_24B	HM208303	Caudoviricetes		Traversvirus tv24B	temperate	49.6801	57677	Complete genome	dsDNA	bacteria	Pseudomonadota	negative	Muramidase[ADN68439.1_52]	TMRs: 2[ADN68438.1_51]	EIS[ADN68441.1_54], EOS[ADN68442.1_55]
Escherichia phage Stx2 II	AP005154	Caudoviricetes		Traversvirus II	temperate	49.9011	62706	Complete genome	dsDNA	bacteria	Pseudomonadota	negative	Muramidase[BAC78142.1_159]	TMRs: 2[BAC78140.1_157]	EIS[BAC78146.1_163], EOS[BAC78149.1_166]
Gordonia phage Barsten	MT498035	Caudoviricetes		Vividuovirus barsten	virulent	67.6661	59501	Complete genome	dsDNA	bacteria	Actinomycetota	positive	Muramidase[QKY78397.1_42]
Escherichia phage vB_EcoM_AYO145A	KR014248	Caudoviricetes		Felixounavirus AYO145A	virulent	39.0033	87372	Complete genome	dsDNA	bacteria	Pseudomonadota	negative	Muramidase[AKC04868.1_40]		OIS[AKC04834.1_6]
Enterobacteriaphage UAB_Phi87	JN225449	Caudoviricetes		Felixounavirus UAB87	virulent	38.8868	87603	Complete genome	dsDNA	bacteria	Pseudomonadota	negative	Muramidase[AFQ96059.1_17]		OOS[AFQ96098.1_56], OIS[AFQ96099.1_57]
Xanthomonas phage OP1	AP008979	Caudoviricetes		Xipdecavirus OP1	virulent	51.0757	43785	Complete genome	dsDNA	bacteria	Pseudomonadota	negative	Muramidase[BAE72732.1_27]		OIS[BAE72733.1_28]
Pseudomonas phage PB1	EU716414	Caudoviricetes		Pbunavirus PB1	virulent	54.9282	65764	Complete genome	dsDNA	bacteria	Pseudomonadota	negative	Muramidase[ACE73768.1_48]		USP[ACE73728.1_8]
Lactobacillus phage 521B	MK504443	Caudoviricetes	Herelleviridae	Tybeckvirus tv521B	virulent	32.2679	136442	Complete genome	dsDNA	bacteria	Bacillota	positive	Muramidase[QBJ03355.1_5], m-EAD[QBJ03487.1_137], CBD[QBJ03434.1_84]	TMRs: 2[QBJ03524.1_174]
Erwinia phage pEa_SNUABM_3	MZ443770	Caudoviricetes		Alexandravirus SNUABM3	virulent	49.5031	266175	Complete genome	dsDNA	bacteria	Pseudomonadota	negative	Muramidase[QZE56394.1_197], Endopeptidase[QZE56388.1_191]
Xanthomonas phage FoX3	MT161383	Caudoviricetes		Foxunavirus fox3	temperate	59.3459	44153	Complete genome	dsDNA	bacteria	Pseudomonadota	negative	Muramidase[QJB21975.1_75]
Sodalis phage SO-1	GQ502199	Caudoviricetes		Dhillonvirus SO1	virulent	54.5817	45169	Complete genome	dsDNA	bacteria	Pseudomonadota	negative	Muramidase[ACV84148.1_56], Endopeptidase[ACV84112.1_20]		OIS[ACV84097.1_5], OOS[ACV84098.1_6]
Stenotrophomonas phage Piffle	MZ326857	Caudoviricetes	Schitoviridae	Pokkenvirus piffle	virulent	54.8551	76332	Complete genome	dsDNA	bacteria	Pseudomonadota	negative	Muramidase[QYW01934.1_74]	TMRs: 2[QYW01935.1_75]	EIS[QYW01932.1_72], EOS[QYW01933.1_73]
Stenotrophomonas phage Paxi	MZ326856	Caudoviricetes	Schitoviridae	Pokkenvirus paxi	virulent	54.6117	74962	Complete genome	dsDNA	bacteria	Pseudomonadota	negative	Muramidase[QYW01845.1_74]	TMRs: 2[QYW01846.1_75]	EIS[QYW01843.1_72], EOS[QYW01844.1_73]
Klebsiella phage Magnus	MN045230	Caudoviricetes	Ackermannviridae	Taipeivirus magnus	virulent	46.2613	157741	Complete genome	dsDNA	bacteria	Pseudomonadota	negative	Muramidase[QEG08022.1_138], Endopeptidase[QEG08030.1_146]	TMRs: 2[QEG07902.1_18]	SOS[QEG07995.1_111]
Salmonella phage SETP13	KF562864	Caudoviricetes		Jerseyvirus SETP13	virulent	49.7879	42665	Complete genome	dsDNA	bacteria	Pseudomonadota	negative	Muramidase[AGX84666.1_62]	TMRs: 3[AGX84664.1_60]	OIS[AGX84612.1_8]
Salmonella phage bering	MT074472	Caudoviricetes	Ackermannviridae	Kuttervirus bering	virulent	44.7031	156130	Complete genome	dsDNA	bacteria	Pseudomonadota	negative	Muramidase[QIQ61961.1_95], Endopeptidase[QIQ61970.1_104]	TMRs: 2[QIQ62060.1_194]
Escherichia phage phi G17	MH358458	Caudoviricetes	Schitoviridae	Gamaleyavirus G17	virulent	43.5286	68270	Complete genome	dsDNA	bacteria	Pseudomonadota	negative	Muramidase[AWY03370.1_4]		EIS[AWY03371.1_5]
Erwinia phage vB_EamM_RisingSun	MF459646	Caudoviricetes		Risingsunvirus risingsun	virulent	48.3182	235108	Complete genome	dsDNA	bacteria	Pseudomonadota	negative	Muramidase[ASU03442.1_228], transglycosylas[ASU03566.1_104]		OOS[ASU03575.1_95], OIS[ASU03574.1_96]
Aeromonas phage CF7	MF683623	Caudoviricetes	Autographiviridae	Ahphunavirus CF7	virulent	58.9505	42439	Complete genome	dsDNA	bacteria	Pseudomonadota	negative	Muramidase[ASZ71971.1_25]	TMRs: 1[ASZ71967.1_21]	OOS[ASZ71972.1_26]
Burkholderia phage KS5	GU911303	Caudoviricetes	Peduoviridae	Kisquinquevirus KS5	temperate	63.7072	37236	Complete genome	dsDNA	bacteria	Pseudomonadota	negative	Muramidase[ADP02280.1_34]	TMRs: 3[ADP02281.1_35], TMRs: 4[ADP02282.1_36]	EIS[ADP02279.1_32], EOS[ADP02278.1_33]
Lactococcus phage CHPC122	MN689512	Caudoviricetes		Ceduovirus CHPC122	virulent	35.4742	22109	Complete genome	dsDNA	bacteria	Bacillota	positive	Muramidase[QGT52716.1_26]
Escherichia phage RB3	KM606994	Caudoviricetes	Straboviridae	Tequatrovirus RB3	virulent	35.3737	168402	Complete genome	dsDNA	bacteria	Pseudomonadota	negative	Muramidase[AIT72863.1_127], Muramidase[AIT72884.1_148], transglycosylas[AIT72854.1_118], unclassified[AIT72864.1_128]	TMRs: 3[AIT72781.1_45], TMRs: 2[AIT72985.1_249]	SOS[AIT72955.1_219], SIS[AIT72956.1_220]
Gordonia phage Yvonnetastic	KU963248	Caudoviricetes		Gordonia virus Yvonnetastic	virulent	59.7487	98136	Complete genome	dsDNA	bacteria	Actinomycetota	positive	Muramidase[AMS02592.1_43], Endopeptidase[AMS02591.1_42]	TMRs: 4[AMS02593.1_44]
Dickeya phage vB_DsoM_JA11	MH389777	Caudoviricetes		Salmondvirus JA11	virulent	44.4701	255356	Complete genome	dsDNA	bacteria	Pseudomonadota	negative	Muramidase[AYD79987.1_182], Endopeptidase[AYD79983.1_178], transglycosylas[AYD80088.1_283]
Vibrio phage vB_VpP_G1	MZ592920	Caudoviricetes	Autographiviridae	Youngvirus G1	virulent	47.2241	43859	Complete genome	dsDNA	bacteria		negative	Muramidase[QYW05815.1_15]	TMRs: 1[QYW05820.1_20]
Escherichia phage phiEco32	EU330206	Caudoviricetes		Kuravirus phiEco32	temperate	42.2738	77554	Complete genome	dsDNA	bacteria	Pseudomonadota	negative	Muramidase[ABY52818.1_17]		OOS[ABY52839.1_38], OIS[ABY52840.1_39]
Klebsiella phage vB_KpnS_IME279	MF614100	Caudoviricetes		Sortsnevirus IME279	virulent	59.3066	42518	Complete genome	dsDNA	bacteria	Pseudomonadota	negative	Muramidase[ATI16404.1_10], transglycosylas[ATI16423.1_29]		EIS[ATI16405.1_11]
Lactococcus phage vB_Llc_bIBBL12	MH779518	Caudoviricetes		Ceduovirus bIBBL12	virulent	36.2056	21458	Complete genome	dsDNA	bacteria	Bacillota	positive	Muramidase[AXY83534.1_21]	TMRs: 3[AXY83549.1_36]
Erwinia phage EtG	MF276773	Caudoviricetes	Peduoviridae	Eganvirus EtG	temperate	54.138	30413	Complete genome	dsDNA	bacteria	Pseudomonadota	negative	Muramidase[ASD51178.1_10]	TMRs: 2[ASD51179.1_9], TMRs: 4[ASD51177.1_11]	OIS[ASD51176.1_12], OOS[ASD51175.1_13]
Escherichia phage RCS47	FO818745	Caudoviricetes		Punavirus RCS47	virulent	49.3504	115154	Complete genome	dsDNA	bacteria	Pseudomonadota	negative	Muramidase[CDN90752.1_12]	TMRs: 2[CDN90751.1_11], TMRs: 3[CDN90777.1_37]	OIS[CDN90813.1_73]
Lactococcus phage PC_B1	MN689531	Caudoviricetes		Ceduovirus PCB1	virulent	36.0921	22099	Complete genome	dsDNA	bacteria	Bacillota	positive	Muramidase[QGT53635.1_21]
Ralstonia phage RsoM1USA	MG747435	Caudoviricetes	Peduoviridae	Aresaunavirus RsoM1USA	temperate	65.153	39309	Complete genome	dsDNA	bacteria	Pseudomonadota	negative	Muramidase[AVP40008.1_15]		EIS[AVP40009.1_16]
Yersinia phage phiR1-RT	HE956709	Caudoviricetes	Straboviridae	Tegunavirus r1rt	virulent	34.5438	168809	Complete genome	dsDNA	bacteria	Pseudomonadota	negative	Muramidase[CCI88696.1_122], Muramidase[CCI88724.1_150]	TMRs: 1[CCI88827.1_253]	SOS[CCI88800.1_226], SIS[CCI88801.1_227]
Serratia phage phiMAM1	JX878496	Caudoviricetes	Ackermannviridae	Miltonvirus MAM1	virulent	51.9837	157834	Complete genome	dsDNA	bacteria	Pseudomonadota	negative	Muramidase[AFX93594.1_126], Endopeptidase[AFX93602.1_134]	TMRs: 2[AFX93485.1_17]
Pseudomonas phage Itty13	MW460249	Caudoviricetes		Ittyvirus itty13	temperate	65.5149	61818	Complete genome	dsDNA	bacteria	Pseudomonadota	negative	Muramidase[QRE00659.1_83]	TMRs: 2[QRE00602.1_26]	EIS[QRE00656.1_80]
Lactococcus phage 62503	KX160211	Caudoviricetes		Vedamuthuvirus vv62503	virulent	36.3202	30556	Complete genome	dsDNA	bacteria	Bacillota	positive	Muramidase[ANT43698.1_49], unclassified[ANT43694.1_45]	TMRs: 2[ANT43697.1_48]
Escherichia phage RB14	FJ839692	Caudoviricetes	Straboviridae	Tequatrovirus RB14	virulent	35.3245	165429	Complete genome	dsDNA	bacteria	Pseudomonadota	negative	Muramidase[ACP30793.1_149], Muramidase[ACP30771.1_127], transglycosylas[ACP30762.1_118], unclassified[ACP30772.1_128]	TMRs: 3[ACP30688.1_44], TMRs: 2[ACP30891.1_247]	SOS[ACP30865.1_221], SIS[ACP30866.1_222]
Ralstonia phage RSJ5	AB983711	Caudoviricetes	Autographiviridae	Risjevirus RSJ5	virulent	60.6606	43745	Complete genome	dsDNA	bacteria	Pseudomonadota	negative	Muramidase[BAP34934.1_40]
Erwinia phage pEa_SNUABM_5	MW366843	Caudoviricetes		Rivsvirus SNUABM5	virulent	48.8575	267169	Complete genome	dsDNA	bacteria	Pseudomonadota	negative	Muramidase[QQO90342.1_200], Endopeptidase[QQO90340.1_198]
Klebsiella phage Menlow	MG428990	Caudoviricetes	Ackermannviridae	Taipeivirus menlow	virulent	46.422	157281	Complete genome	dsDNA	bacteria	Pseudomonadota	negative	Muramidase[AUG87844.1_138], Endopeptidase[AUG87853.1_147]	TMRs: 2[AUG87725.1_19]	SOS[AUG87816.1_110]
Klebsiella phage UPM 2146	MN478483	Caudoviricetes	Ackermannviridae	Taipeivirus UPM2146	virulent	46.3055	160795	Complete genome	dsDNA	bacteria	Pseudomonadota	negative	Muramidase[QGF20537.1_19]	TMRs: 2[QGF20638.1_120]
Salmonella phage moki	MT074478	Caudoviricetes	Ackermannviridae	Kuttervirus moki	virulent	44.4195	158230	Complete genome	dsDNA	bacteria	Pseudomonadota	negative	Muramidase[QIQ62371.1_98], Endopeptidase[QIQ62380.1_107]	TMRs: 2[QIQ62473.1_200]
Escherichia phage PA2	KP682371	Caudoviricetes		Oslovirus PA2	temperate	50.1691	63569	Complete genome	dsDNA	bacteria	Pseudomonadota	negative	Muramidase[AKI85950.1_55]	TMRs: 2[AKI85949.1_54]	EIS[AKI85952.1_57]
Escherichia phage ArgO145	KY914478	Caudoviricetes		Oslovirus ArgO145	temperate	50.0016	62020	Complete genome	dsDNA	bacteria	Pseudomonadota	negative	Muramidase[ARW58366.1_51]	TMRs: 2[ARW58365.1_50]	EIS[ARW58368.1_53]
Escherichia phage vB_EcoS_IME542	MK372342	Caudoviricetes	Drexlerviridae	Christensenvirus IME542	virulent	43.5675	46553	Complete genome	dsDNA	bacteria	Pseudomonadota	negative	Muramidase[QAU04387.1_15], Endopeptidase[QAU04433.1_61]	TMRs: 1[QAU04386.1_14]	USP[QAU04388.1_16]
Escherichia phage Rogue1	JQ182736	Caudoviricetes	Drexlerviridae	Rogunavirus rogue1	virulent	44.2135	45805	Complete genome	dsDNA	bacteria	Pseudomonadota	negative	Muramidase[AFM76615.1_63], Endopeptidase[AFM76588.1_36]	TMRs: 1[AFM76614.1_62]	USP[AFM76616.1_64]
Lactococcus phage M5938	KX373687	Caudoviricetes		Ceduovirus M5938	virulent	35.8633	22240	Complete genome	dsDNA	bacteria	Bacillota	positive	Muramidase[ANM46768.1_23]	TMRs: 3[ANM46783.1_38]
Escherichia phage vB_EcoM_PhAPEC2	KF562341	Caudoviricetes	Straboviridae	Mosigvirus phapec2	virulent	37.7252	167318	Complete genome	dsDNA	bacteria	Pseudomonadota	negative	Muramidase[AHV82857.1_148], Muramidase[AHV82824.1_115], unclassified[AHV82825.1_116]	TMRs: 3[AHV82740.1_31], TMRs: 2[AHV82945.1_236]	SOS[AHV82923.1_214], SIS[AHV82924.1_215]
Acinetobacter phage vB_AbaP_AS12	KY268295	Caudoviricetes	Autographiviridae	Friunavirus AS12	virulent	39.3145	41402	Complete genome	dsDNA	bacteria	Pseudomonadota	negative	Muramidase[APW79832.1_44]	TMRs: 3[APW79831.1_43]
Ralstonia phage RSY1	AB981169	Caudoviricetes	Peduoviridae	Arsyunavirus RSY1	temperate	64.8218	40002	Complete genome	dsDNA	bacteria	Pseudomonadota	negative	Muramidase[BAP28116.1_15]	TMRs: 3[BAP28114.1_13], TMRs: 3[BAP28115.1_14]	EIS[BAP28117.1_16]
Burkholderia phage Bcep43	AY368235	Caudoviricetes		Naesvirus bcep43	virulent	63.4349	48024	Complete genome	dsDNA	bacteria	Pseudomonadota	negative	Muramidase[AAR89318.2_27]	TMRs: 3[AAR89321.1_29]	OIS[AAR89315.1_24], OOS[AAR89316.2_25]
Burkholderia phage Bcep781	AF543311	Caudoviricetes		Naesvirus bcep781	virulent	63.3304	48247	Complete genome	dsDNA	bacteria	Pseudomonadota	negative	Muramidase[AAN38028.1_27]	TMRs: 3[AAN38030.1_29]	OIS[AAN38025.1_24], OOS[AAN38026.2_25]
Erwinia phage vB_EamP-S2	MG736918	Caudoviricetes	Autographiviridae	Eracentumvirus S2	virulent	49.7923	45495	Complete genome	dsDNA	bacteria	Pseudomonadota	negative	Muramidase[AUV57244.1_45]		OIS[AUV57245.1_46]
Pseudomonas phage Skulduggery	MF042361	Caudoviricetes		Skulduggeryvirus skulduggery	temperate	60.7085	62978	Complete genome	dsDNA	bacteria	Pseudomonadota	negative	Muramidase[ARV77128.1_29]		OIS[ARV77131.1_32]
Colwellia phage 9A	HQ317390	Caudoviricetes		Franklinbayvirus fv9A	virulent	36.6109	104936	Complete genome	dsDNA	bacteria	Pseudomonadota	negative	Muramidase[AFK66638.1_42], transglycosylas[AFK66635.1_39]		USP[AFK66637.1_41]
Ralstonia phage RS-PI-1	KY464836	Caudoviricetes	Autographiviridae	Ampunavirus RSPI1	virulent	61.482	43211	Complete genome	dsDNA	bacteria	Pseudomonadota	negative	Muramidase[AQT27767.1_5]		OIS[AQT27766.1_4]
Escherichia phage vB_EcoM-fFiEco06	MG781190	Caudoviricetes	Straboviridae	Tequatrovirus ecombl75	virulent	35.3396	167076	Complete genome	dsDNA	bacteria	Pseudomonadota	negative	Muramidase[AUV61012.1_149], Muramidase[AUV60988.1_125], transglycosylas[AUV60979.1_116], unclassified[AUV60989.1_126]		SOS[AUV61084.1_221], SIS[AUV61085.1_222]
Pseudomonas phage phi-2	FN594518	Caudoviricetes	Autographiviridae	Tunggulvirus f2	virulent	58.9143	43144	Complete genome	dsDNA	bacteria	Pseudomonadota	negative	Muramidase[CBH51610.1_40]		OIS[CBH51611.1_41]
Salmonella phage vB_SpuP_Spp16	MG878892	Caudoviricetes	Autographiviridae	Panjvirus Spp16	virulent	39.4578	41832	Complete genome	dsDNA	bacteria	Pseudomonadota	negative	Muramidase[AVI05063.1_49]	TMRs: 1[AXS68549.1_45]
Xanthomonas phage FoX5	MT161384	Caudoviricetes		Foxunavirus fox5	temperate	59.4662	43872	Complete genome	dsDNA	bacteria	Pseudomonadota	negative	Muramidase[QJB22056.1_78]
Escherichia phage 1H12	LR595850	Caudoviricetes		Jouyvirus jv1H12	temperate	50.0268	46703	Complete genome	dsDNA	bacteria	Pseudomonadota	negative	Muramidase[VUA85696.1_69]	TMRs: 2[VUA85695.1_68]	EIS[VUA85697.1_70]
Gordonia phage Phistory	MH651185	Caudoviricetes		Phistoryvirus phistory	virulent	62.9782	53085	Complete genome	dsDNA	bacteria	Actinomycetota	positive	Muramidase[AXQ64729.1_24], Endopeptidase[AXQ64728.1_23]	TMRs: 4[AXQ64730.1_25]
Vibrio phage phi50-12	MN584918	Caudoviricetes	Schitoviridae	Penintadodekavirus 5012	virulent	38.4519	68059	Complete genome	dsDNA	bacteria		negative	Muramidase[QFR59853.1_69]
Vibrio phage Aphrodite1	MG720308	Caudoviricetes		Aphroditevirus aphrodite1	virulent	43.3603	237722	Complete genome	dsDNA	bacteria		negative	Muramidase[AUR80910.1_9]
Yersinia phage vB_YenM_TG1	KP202158	Caudoviricetes	Straboviridae	Tegunavirus yenmtg1	virulent	34.5599	162101	Complete genome	dsDNA	bacteria	Pseudomonadota	negative	Muramidase[AJD81937.1_127], Muramidase[AJD81960.1_150]	TMRs: 1[AJD82063.1_253]
vB_KpnS-Carvaje	OL604152	Caudoviricetes		Carvajevirus carvaje	virulent	45.6752	56858	Complete genome	dsDNA	bacteria	Pseudomonadota	negative	Muramidase[UJQ44022.1_58]	TMRs: 1[UJQ44021.1_57], TMRs: 2[UJQ44023.1_59]	OIS[UJQ44024.1_60]
Escherichia phage HK022	AF069308	Caudoviricetes		Shamshuipovirus HK022	temperate	49.4834	40751	Complete genome	dsDNA	bacteria	Pseudomonadota	negative	Muramidase[AAF30387.1_66], Endopeptidase[AAF30370.1_18]	TMRs: 3[AAF30386.1_65]	EIS[AUM59836.1_67]
Pseudomonas phage vB_PaeM_C2-10_Ab02	LN610572	Caudoviricetes		Pakpunavirus CAb02	virulent	49.3969	93848	Complete genome	dsDNA	bacteria	Pseudomonadota	negative	Muramidase[CEF89008.1_78]		OIS[CEF89010.1_80]
Escherichia phage vB_EcoM-ep3	KM360178	Caudoviricetes		Jilinvirus ep3	virulent	53.347	42351	Complete genome	dsDNA	bacteria	Pseudomonadota	negative	Muramidase[AIM50552.1_21]	TMRs: 3[AIM50551.1_20]	EIS[AIM50581.1_22]
Pectobacterium phage Peat1	KR604693	Caudoviricetes	Autographiviridae	Phimunavirus peat1	virulent	48.8691	45633	Complete genome	dsDNA	bacteria	Pseudomonadota	negative	Muramidase[AKN21213.1_56]	TMRs: 2[AKN21212.1_55]	USP[AKN21211.1_54]
Ralstonia phage Gerry	MT740739	Caudoviricetes		Cimandefvirus Ggerry	temperate	64.7295	60898	Complete genome	dsDNA	bacteria	Pseudomonadota	negative	Muramidase[QMV33192.1_30]	TMRs: 2[QMV33193.1_31]	EIS[QMV33196.1_34]
Lactobacillus phage Lc-Nu	AY131267	Caudoviricetes		Lacnuvirus LcNu	virulent	44.2796	36466	Complete genome	dsDNA	bacteria	Bacillota	positive	Muramidase[AAR04645.1_21]	TMRs: 1[AAR04644.1_20], TMRs: 4[AAR04642.2_18]
Escherichia phage P2_4A7b	LR595887	Caudoviricetes	Peduoviridae	Peduovirus P24A7b	temperate	50.9316	32848	Complete genome	dsDNA	bacteria	Pseudomonadota	negative	Muramidase[VUD39025.1_10]	TMRs: 3[VUD39024.1_9]	OIS[VUD39027.1_12]
Pseudomonas phage MPK6	JX997978	Caudoviricetes	Autographiviridae	Phikmvvirus MPK6	virulent	62.2786	42957	Complete genome	dsDNA	bacteria	Pseudomonadota	negative	Muramidase[AFX93713.1_47]	TMRs: 1[AFX93712.1_46]	OIS[AFX93714.1_48], OOS[AFX93715.1_49]
Pseudomonas phage LUZ19	AM910651	Caudoviricetes	Autographiviridae	Phikmvvirus LUZ19	virulent	62.2784	43548	Complete genome	dsDNA	bacteria	Pseudomonadota	negative	Muramidase[CAP45518.1_49]	TMRs: 1[CAP45517.1_48]	OIS[CAP45519.1_50], OOS[CAP45520.1_51]
Pseudomonas phage RLP	MH979674	Caudoviricetes	Autographiviridae	Phikmvvirus RLP	virulent	62.0932	43446	Complete genome	dsDNA	bacteria	Pseudomonadota	negative	Muramidase[AZS49160.1_27]	TMRs: 1[AZS49159.1_26]
Pseudomonas phage phikF77	FN263372	Caudoviricetes	Autographiviridae	Phikmvvirus kF77	virulent	62.8685	43152	Complete genome	dsDNA	bacteria	Pseudomonadota	negative	Muramidase[CAX63166.1_49]	TMRs: 1[CAX63165.1_48]	OIS[CAX63167.1_50], OOS[CAX63168.1_51]
Pseudomonas phage phiNFS	KU743887	Caudoviricetes	Autographiviridae	Phikmvvirus NFS	virulent	62.263	42351	Complete genome	dsDNA	bacteria	Pseudomonadota	negative	Muramidase[AMQ66184.1_46]	TMRs: 1[AMQ66183.1_45]	OIS[AMQ66185.1_47]
Pseudomonas phage PT5	EU056923	Caudoviricetes	Autographiviridae	Phikmvvirus PT5	virulent	62.3332	42954	Complete genome	dsDNA	bacteria	Pseudomonadota	negative	Muramidase[ABW23128.1_49]	TMRs: 1[ABW23127.1_48]	OIS[ABW23129.1_50]
Pseudomonas phage vB_PaeP_PPA-ABTNL	KM067278	Caudoviricetes	Autographiviridae	Phikmvvirus ABTNL	virulent	62.4425	43227	Complete genome	dsDNA	bacteria	Pseudomonadota	negative	Muramidase[AIK67612.1_51]	TMRs: 1[AIK67611.1_50]	OIS[AIK67613.1_52]
Erwinia phage pEa_SNUABM_22	MZ443785	Caudoviricetes		Alexandravirus SNUABM22	virulent	49.5689	265146	Complete genome	dsDNA	bacteria	Pseudomonadota	negative	Muramidase[UAW96688.1_200], Endopeptidase[UAW96681.1_193]
Cronobacter phage PBES 02	KT353109	Caudoviricetes		Certrevirus PBES02	virulent	50.7246	149732	Complete genome	dsDNA	bacteria	Pseudomonadota	negative	Muramidase[AKY03953.1_47]		SIS[AKY04006.1_100], SOS[AKY04007.1_101]
Salmonella phage vB_SAg-RPN213	OL800606	Caudoviricetes		Felixounavirus RPN213	virulent	38.7186	86124	Complete genome	dsDNA	bacteria	Pseudomonadota	negative	Muramidase[UJD21601.1_10]		OIS[UJD21622.1_111]
uncultured phage_MedDCM-OCT-S42-C7	AP013541	Caudoviricetes	Autographiviridae	Sieqvirus S42C7		#N/A	#N/A	Complete genome	dsDNA	bacteria			Muramidase[BAQ94121.1_25]
Aeromonas phage 44RR2.8t	AY375531	Caudoviricetes	Straboviridae	Biquartavirus 44RR2	virulent	43.8807	173591	Complete genome	dsDNA	bacteria	Pseudomonadota	negative	Muramidase[AAQ81541.1_223], Muramidase[AAQ81457.1_138]	TMRs: 1[AAQ81542.1_224]	SOS[AAQ81519.1_201], SIS[AAQ81520.1_202]
Cronobacter phage vB_CsaM_leB	KX431559	Caudoviricetes	Straboviridae	Pseudotevenvirus leb	virulent	44.8706	177907	Complete genome	dsDNA	bacteria	Pseudomonadota	negative	Muramidase[AOG16323.1_197], transglycosylas[AOG16279.1_153], unclassified[AOG16307.1_181]	TMRs: 1[AOG16397.1_271]	SOS[AOG16197.1_71]
Edwardsiella phage PEi21	AP013057	Caudoviricetes		Yokohamavirus PEi21	virulent	52.5704	43378	Complete genome	dsDNA	bacteria	Pseudomonadota	negative	Muramidase[BAN16858.1_48]		OOS[BAN16856.2_46], OIS[BAN16857.1_47]
Proteus phage vB_PmiM_Pm5461	KP890823	Caudoviricetes	Straboviridae	Bragavirus pm5461	virulent	31.0824	161989	Complete genome	dsDNA	bacteria	Pseudomonadota	negative	Muramidase[AKA61999.1_137], Endopeptidase[AKA61966.1_104], transglycosylas[AKA61959.1_97], unclassified[AKA61968.1_106]	TMRs: 1[AKA62104.1_242]	SOS[AKA62078.1_216]
Escherichia phage Paul	MN045231	Caudoviricetes		Kuravirus paul	temperate	41.9935	79429	Complete genome	dsDNA	bacteria	Pseudomonadota	negative	Muramidase[QEG08111.1_15]		OOS[QEG08131.1_35], OIS[QEG08132.1_36]
Acinetobacter phage vB_AbaM-IME-AB2	JX976549	Caudoviricetes		Obolenskvirus AB2	virulent	37.4969	43665	Complete genome	dsDNA	bacteria	Pseudomonadota	negative	Muramidase[AFV51552.1_68]	TMRs: 3[AFV51531.1_47]
Escherichia phage PGT2	MG201401	Caudoviricetes	Autographiviridae	Ermolevavirus PGT2	virulent	51.6493	42686	Complete genome	dsDNA	bacteria	Pseudomonadota	negative	Muramidase[ATS92462.1_44]	TMRs: 4[ATS92464.1_46]	SIS[ATS92435.1_17]
Pseudomonas phage phiNV3	MG845683	Caudoviricetes	Autographiviridae	Kirikabuvirus NV3	virulent	58.2901	43184	Complete genome	dsDNA	bacteria	Pseudomonadota	negative	Muramidase[AVH86153.1_44]		OIS[AVH86154.1_45], OOS[AVH86155.1_46]
Escherichia phage P88	KP063541	Caudoviricetes	Peduoviridae	Xuanwuvirus P88		#N/A	#N/A	Complete genome	dsDNA	bacteria			Muramidase[AIZ95144.1_36], Endopeptidase[AIZ95139.1_31]	TMRs: 3[AIZ95138.1_30]
Enterobacter phage phiT5282H	MG589387	Caudoviricetes	Peduoviridae	Novemvirus T5282H	temperate	52.4579	31978	Complete genome	dsDNA	bacteria	Pseudomonadota	negative	Muramidase[AYD79796.1_30]
Lactobacillus phage LF1	HQ141410	Caudoviricetes		Lafunavirus LF1	temperate	45.0054	42606	Complete genome	dsDNA	bacteria		positive	Muramidase[ADW01249.1_25]	TMRs: 1[ADW01248.1_24]
Citrobacter phage Sazh	MH729819	Caudoviricetes	Drexlerviridae	Tlsvirus sazh	virulent	42.8108	49665	Complete genome	dsDNA	bacteria	Pseudomonadota	negative	Muramidase[AXY85494.1_70], Endopeptidase[AXY85475.1_51]		USP[AXY85495.1_71]
Burkholderia phage BcepIL02	FJ937737	Caudoviricetes		Lessievirus bcepil02	temperate	66.2027	62715	Complete genome	dsDNA	bacteria	Pseudomonadota	negative	Muramidase[ACR15067.1_74]	TMRs: 1[ACR15066.1_73]	EIS[ACR15068.1_75], EOS[ACR15069.1_76]
Klebsiella phage LASTA	MT251347	Caudoviricetes		Lastavirus lasta	temperate	56.2368	62420	Complete genome	dsDNA	bacteria	Pseudomonadota	negative	Muramidase[QIW86703.1_76]	TMRs: 1[QIW86702.1_75]	EIS[QIW86700.1_73]
Serratia phage MTx	MK618717	Caudoviricetes		Myosmarvirus MTx	virulent	49.8856	68621	Complete genome	dsDNA	bacteria	Pseudomonadota	negative	Muramidase[QBQ72363.1_57], transglycosylas[QBQ72355.1_49]
Salmonella phage BP63	KM366099	Caudoviricetes		Rosemountvirus BP63	temperate	46.0209	52437	Complete genome	dsDNA	bacteria	Pseudomonadota	negative	Muramidase[AIT13869.1_48]
Salmonella phage UPF_BP2	KX826077	Caudoviricetes		Rosemountvirus UPFBP2	virulent	46.0095	54894	Complete genome	dsDNA	bacteria	Pseudomonadota	negative	Muramidase[APU03076.1_29]	TMRs: 2[APU03078.1_30]
Salmonella phage yarpen	MT074436	Caudoviricetes		Rosemountvirus yarpen	virulent	45.961	52464	Complete genome	dsDNA	bacteria	Pseudomonadota	negative	Muramidase[QIN98409.1_46]
Lactobacillus phage PLE3	KU848186	Caudoviricetes		Pleetrevirus PLE3	temperate	44.9311	41005	Complete genome	dsDNA	bacteria	Bacillota	positive	Muramidase[ANJ65422.1_23]	TMRs: 2[ANJ65421.1_22]
Lactobacillus phage iLp84	KR905069	Caudoviricetes		Pleetrevirus iLp84	temperate	45.0849	39399	Complete genome	dsDNA	bacteria	Bacillota	positive	Muramidase[ALJ97855.1_23]	TMRs: 2[ALJ97854.1_22]
Bacillus phage Evoli	KJ489398	Caudoviricetes	Herelleviridae	Bastillevirus evoli	virulent	38.0587	159656	Complete genome	dsDNA	bacteria		negative	Muramidase[AHZ09785.1_61], Endopeptidase[AHZ09819.1_95]	TMRs: 2[AHZ09906.1_182]
Proteus phage PM 75	KM819694	Caudoviricetes	Autographiviridae	Novosibovirus PM75	virulent	41.5598	41480	Complete genome	dsDNA	bacteria	Pseudomonadota	negative	Muramidase[AIW03107.1_24]
Acinetobacter phage Fri1	KR149290	Caudoviricetes	Autographiviridae	Friunavirus Fri1	virulent	39.2872	41805	Complete genome	dsDNA	bacteria	Pseudomonadota	negative	Muramidase[AKQ06856.1_51]	TMRs: 3[AKQ06855.1_50]
Acinetobacter phage ZZ1	HQ698922	Caudoviricetes	Straboviridae	Zedzedvirus zz1	virulent	34.4088	166687	Complete genome	dsDNA	bacteria	Pseudomonadota	negative	Muramidase[AFL47616.1_18], Muramidase[AEJ90215.1_162]	TMRs: 1[AFL47656.1_249]
Bacillus phage Bcp1	KJ451625	Caudoviricetes	Herelleviridae	Caeruleovirus Bcp1	virulent	39.757	152778	Complete genome	dsDNA	bacteria		negative	Muramidase[AHN66533.1_55], Endopeptidase[AHN66563.1_88]	TMRs: 2[AHN66620.1_145]
Escherichia phage AnYang	MK234886	Caudoviricetes	Straboviridae	Dhakavirus anyang	virulent	39.4941	169215	Complete genome	dsDNA	bacteria	Pseudomonadota	negative	Muramidase[QAU03626.1_91], Muramidase[QAU03593.1_58], unclassified[QAU03594.1_59]	TMRs: 1[QAU03694.1_176], TMRs: 3[QAU03750.1_232]	SOS[QAU03673.1_154], SIS[QAU03674.1_155]
Escherichia phage WG01	KU878968	Caudoviricetes	Straboviridae	Dhakavirus wg01	virulent	39.6232	169936	Complete genome	dsDNA	bacteria	Pseudomonadota	negative	Muramidase[AND75827.1_155], Muramidase[AND75791.1_119], unclassified[AND75792.1_120]	TMRs: 3[AND75720.1_48], TMRs: 1[AND75924.1_252]	SOS[AND75900.1_228], SIS[AND75901.1_229]
Erwinia phage Pavtok	MH426726	Caudoviricetes		Pavtokvirus pavtok	temperate	61.9827	61401	Complete genome	dsDNA	bacteria	Pseudomonadota	negative	Muramidase[AXF51456.1_28], transglycosylas[AXF51455.1_27]		EIS[AXF51459.1_31]
Escherichia phage C1	MH717097	Caudoviricetes		Deseoctovirus C1	virulent	46.5961	46667	Complete genome	dsDNA	bacteria	Pseudomonadota	negative	Muramidase[AYR02293.1_45]	TMRs: 3[AYR02258.1_10], TMRs: 2[AYR02292.1_44]	EIS[AYR02291.1_43]
Klebsiella phage vB_KleM_RaK2	JQ513383	Caudoviricetes		Alcyoneusvirus RaK2	virulent	31.7019	345809	Complete genome	dsDNA	bacteria	Pseudomonadota	negative	Muramidase[AFA44346.1_73]		SIS[AFA44283.1_10], SOS[AFA44284.1_11]
Escherichia phage aalborv	MN850591	Caudoviricetes	Drexlerviridae	Hanrivervirus aalborv	virulent	43.8898	46660	Complete genome	dsDNA	bacteria	Pseudomonadota	negative	Muramidase[QHR68471.1_68], Endopeptidase[QHR68420.1_17]	TMRs: 1[QHR68472.1_69]	USP[QHR68470.1_67]
Escherichia phage haarsle	MN850600	Caudoviricetes	Drexlerviridae	Hanrivervirus haarsle	virulent	44.0376	48613	Complete genome	dsDNA	bacteria	Pseudomonadota	negative	Muramidase[QHR69655.1_59], Endopeptidase[QHR69630.1_34]	TMRs: 1[QHR69654.1_58]	USP[QHR69656.1_60]
Erwinia phage vB_EamM_Alexandra	MH248138	Caudoviricetes		Alexandravirus alexandra	virulent	50.1264	266532	Complete genome	dsDNA	bacteria	Pseudomonadota	negative	Muramidase[AWY08467.1_201], Endopeptidase[AWY08461.1_193]
Pseudomonas phage 201phi2-1	EU197055	Caudoviricetes		Serwervirus 201phi21	virulent	45.3444	316674	Complete genome	dsDNA	bacteria	Pseudomonadota	negative	Muramidase[ABY63058.1_226], transglycosylas[ABY63103.1_272]		OIS[ABY63055.1_223]
Acinetobacter phage vB_ApiP_P2	MF033351	Caudoviricetes	Autographiviridae	Friunavirus P2	virulent	39.3337	41514	Complete genome	dsDNA	bacteria	Pseudomonadota	negative	Muramidase[ASN73560.1_50]	TMRs: 3[ASN73559.1_49]
Escherichia phage P1	AF234172	Caudoviricetes		Punavirus P1	virulent	47.3112	94800	Complete genome	dsDNA	bacteria	Pseudomonadota	negative	Muramidase[AAQ13989.1_14]	TMRs: 2[AAQ13988.1_13], TMRs: 3[AAQ14001.1_27], TMRs: 3[AAQ14002.1_28]	OOS[AAQ14035.1_61], OIS[AAQ14036.1_62]
Escherichia phage SSL-2009a	FJ750948	Caudoviricetes		Dhillonvirus SSL2009a	virulent	54.6671	44899	Complete genome	dsDNA	bacteria	Pseudomonadota	negative	Muramidase[AGV55615.1_63], Endopeptidase[ACN74600.1_22]	TMRs: 3[AGV55613.1_61], TMRs: 3[AGV55614.1_62]	OIS[ACN74625.1_5], OOS[AGV55586.1_6]
Pseudomonas phage JG004	GU988610	Caudoviricetes		Pakpunavirus JG004	virulent	49.2609	93017	Complete genome	dsDNA	bacteria	Pseudomonadota	negative	Muramidase[ADF58201.1_75]		OIS[ADF58199.1_77]
Arthrobacter phage Sonali	MK411746	Caudoviricetes		Sonalivirus sonali	virulent	67.7402	61073	Complete genome	dsDNA	bacteria	Actinomycetota	positive	Muramidase[QAY16135.1_23]	TMRs: 1[QAY16134.1_22]
Ralstonia phage phiAp1	KY117485	Caudoviricetes	Autographiviridae	Ayakvirus Ap1	virulent	60.9671	44793	Complete genome	dsDNA	bacteria	Pseudomonadota	negative	Muramidase[APU03192.1_51]	TMRs: 1[APU03191.1_50]	OIS[APU03193.1_52], OOS[APU03194.1_53]
Pelagibacter phage HTVC019P	KC465901	Caudoviricetes	Autographiviridae	Pelagivirus HTVC019P	temperate	34.0462	42084	Complete genome	dsDNA	bacteria		negative	Muramidase[AGE60636.1_59], Amidase[AGE60592.1_15]	TMRs: 2[AGE60629.1_52]
Lactobacillus phage Ldl1	KM514685	Caudoviricetes		Lidleunavirus Ldl1	temperate	37.7635	74806	Complete genome	dsDNA	bacteria		positive	Muramidase[AIS73892.1_34], transglycosylas[AIS73900.1_42]	TMRs: 1[AIS73891.1_33]
Lactobacillus phage LpeD	MF787246	Caudoviricetes	Herelleviridae	Elpedvirus LpeD	virulent	34.1115	145162	Complete genome	dsDNA	bacteria	Bacillota	positive	Muramidase[ATG86340.1_30], m-EAD[ATG86329.1_19]
Enterococcus phage phiFL3A	GQ478086	Caudoviricetes		Phifelvirus FL3	temperate	34.5462	39576	Complete genome	dsDNA	bacteria	Bacillota	positive	Muramidase[ACZ64082.1_63]	TMRs: 2[ACZ64081.1_62]
Salmonella phage SW9	MK972711	Caudoviricetes	Peduoviridae	Eganvirus SW9	temperate	53.0058	31123	Complete genome	dsDNA	bacteria	Pseudomonadota	negative	Muramidase[QEI25394.1_10]	TMRs: 3[QEI25393.1_9]	OOS[QEI25396.1_12]
Burkholderia phage FLC10	LC667452	Caudoviricetes	Peduoviridae	Kisquattuordecimvirus FLC10	temperate	61.2864	32867	Complete genome	dsDNA	bacteria	Pseudomonadota	negative	Muramidase[BDD79925.1_12]	TMRs: 4[BDD79923.1_10], TMRs: 3[BDD79924.1_11]	OIS[BDD79926.1_13], OOS[BDD79927.1_14]
Escherichia phage KBNP1711	KF981730	Caudoviricetes		Nieuwekanaalvirus KBNP1711	temperate	42.3698	76184	Complete genome	dsDNA	bacteria	Pseudomonadota	negative	Muramidase[AHI60792.1_15]		OIS[AHI60812.1_35]
Pseudomonas phage vB_PaeM_MAG1	KR052143	Caudoviricetes		Pakpunavirus MAG1	virulent	49.248	94555	Complete genome	dsDNA	bacteria	Pseudomonadota	negative	Muramidase[ALA12076.1_96]		OIS[ALA12074.1_94]
Stenotrophomonas phage Pokken	MN062186	Caudoviricetes	Schitoviridae	Pokkenvirus pokken	virulent	55.1109	76239	Complete genome	dsDNA	bacteria	Pseudomonadota	negative	Muramidase[QEG09302.1_79]	TMRs: 2[QEG09303.1_80]	EIS[QEG09300.1_77], EOS[QEG09301.1_78]
Xanthomonas phage FoX2	MT161382	Caudoviricetes		Foxunavirus fox2	temperate	59.4747	44086	Complete genome	dsDNA	bacteria	Pseudomonadota	negative	Muramidase[QJB21898.1_79]
Bacillus phage Harambe	KY821088	Caudoviricetes	Salasmaviridae	Harambevirus harambe	virulent	35.2933	21684	Complete genome	dsDNA	bacteria		negative	Muramidase[ARM70175.1_26], transglycosylas[ARM70173.1_24]	TMRs: 1[ARM70174.1_25]
Aeromonas phage LAh_6	MK838112	Caudoviricetes		Lahexavirus LAh6	virulent	42.3134	101390	Complete genome	dsDNA	bacteria	Pseudomonadota	negative	Muramidase[QDH46539.1_63]
Lactococcus phage 50504	MF443124	Caudoviricetes		Ceduovirus cv50504	virulent	35.9213	21562	Complete genome	dsDNA	bacteria	Bacillota	positive	Muramidase[ASZ70846.1_22]	TMRs: 3[ASZ70861.1_37]
Escherichia phage vB_EcoM_NBG2	MH243439	Caudoviricetes	Straboviridae	Tequatrovirus ecomnbg2	virulent	35.4479	166083	Complete genome	dsDNA	bacteria	Pseudomonadota	negative	Muramidase[AWM11976.1_139], Muramidase[AWM12063.1_118], transglycosylas[AWM12051.1_109], unclassified[AWM12083.1_119]		SOS[AWM12124.1_212], SIS[AWM12103.1_213]
Microbacterium phage Pikmin	MG944218	Caudoviricetes		Pikminvirus pikmin	virulent	61.269	39307	Complete genome	dsDNA	bacteria	Actinomycetota	positive	Muramidase[AVJ51161.1_23]
Escherichia coli strain 13P477T plasmid p13P477T-2	CP019275	Caudoviricetes	Peduoviridae	Wadgaonvirus V13P477T2	temperate	51.2525	37446	Complete genome	dsDNA	bacteria			Muramidase[AUZ16286.1_24]
uncultured phage cr99_1	MZ130481	Caudoviricetes	Intestiviridae	Carjivirus hominis	virulent	29.0252	98001	Complete genome	dsDNA	bacteria			Muramidase[QWM89726.1_76]
Bacillus phage Aurora	KX349899	Caudoviricetes	Salasmaviridae	Claudivirus aurora	virulent	30.6659	25905	Complete genome	dsDNA	bacteria		negative	Muramidase[ANT41147.1_33], transglycosylas[ANT41145.1_31]	TMRs: 1[ANT41146.1_32]
Escherichia phage vB_EcoS_ACG-M12	JN986845	Caudoviricetes	Drexlerviridae	Guelphvirus ACGM12	virulent	43.512	46054	Complete genome	dsDNA	bacteria	Pseudomonadota	negative	Muramidase[AFH19948.1_67], Endopeptidase[AFH19916.1_35]	TMRs: 1[AFH19947.1_66]	USP[AFH19949.1_68]
Klebsiella phage ST16-OXA48phi5.4	MK416015	Caudoviricetes	Peduoviridae	Reipivirus ST16OXA48phi54	temperate	50.06	38322	Complete genome	dsDNA	bacteria	Pseudomonadota	negative	Muramidase[QBP07945.1_27]	TMRs: 2[QBP07944.1_26]
Citrobacter phage IME-CF2	KR869820	Caudoviricetes	Straboviridae	Pseudotevenvirus imecf2	virulent	43.1807	177688	Complete genome	dsDNA	bacteria	Pseudomonadota	negative	Muramidase[AKR15855.1_9], transglycosylas[AKR15901.1_55], unclassified[AKR15871.1_25]	TMRs: 1[AKR16042.1_196]	SOS[AKR15974.1_128]
Citrobacter phage Miller	KM236237	Caudoviricetes	Straboviridae	Pseudotevenvirus miller	virulent	43.1305	178171	Complete genome	dsDNA	bacteria	Pseudomonadota	negative	Muramidase[AIK68134.1_198], transglycosylas[AIK68088.1_152], unclassified[AIK68118.1_182]	TMRs: 1[AIK68205.1_269]	SIS[AIK68005.1_69], SOS[AIK68006.1_70]
Pseudomonas phage inbricus	MG018928	Caudoviricetes	Schitoviridae	Inbricusvirus inbricus	virulent	55.8559	70211	Complete genome	dsDNA	bacteria	Pseudomonadota	negative	Muramidase[ATW58125.1_29]		EIS[ATW58124.1_28]
Aeromonas phage LAh_9	MK838115	Caudoviricetes		Lahexavirus LAh9	virulent	42.4378	97988	Complete genome	dsDNA	bacteria	Pseudomonadota	negative	Muramidase[QDH46919.1_102]		SIS[QDH46899.1_34]
Lactobacillus phage Lb	MG020111	Caudoviricetes		Heilongjiangvirus Lb	temperate	41.7381	43416	Complete genome	dsDNA	bacteria	Bacillota	positive	Muramidase[ATN94214.1_58]
Nodularia phage vB_NspS-kac65v151	MK605242	Caudoviricetes		Ravarandavirus kac65v151	virulent	40.3095	146618	Complete genome	dsDNA	bacteria	Cyanobacteriota	negative	Muramidase[QBQ73107.1_77]
Lactococcus phage P1045	MN552144	Caudoviricetes		Vedamuthuvirus P1045	virulent	36.1353	31050	Complete genome	dsDNA	bacteria	Bacillota	positive	Muramidase[QGJ84881.1_52]	TMRs: 3[QGJ84880.1_51]
Shigella phage SGF2	MN148435	Caudoviricetes		Kuravirus SGF2	temperate	42.2977	76964	Complete genome	dsDNA	bacteria	Pseudomonadota	negative	Muramidase[QEM42587.1_15], transglycosylas[QEM42592.1_20]		OOS[QEM42606.1_34], OIS[QEM42607.1_35]
Escherichia phage phiEB49	JF770475	Caudoviricetes	Drexlerviridae	Lindendrivevirus EB49	virulent	44.0187	47180	Complete genome	dsDNA	bacteria	Pseudomonadota	negative	Muramidase[AEI91208.1_8], Endopeptidase[AEI91236.1_36]	TMRs: 1[AEI91209.1_9]	USP[AEI91207.1_7]
Lactococcus phage vB_Llc_bIBBE1	MH779525	Caudoviricetes		Ceduovirus bIBBE1	virulent	36.043	21749	Complete genome	dsDNA	bacteria	Bacillota	positive	Muramidase[AXY83793.1_22]	TMRs: 3[AXY83807.1_37]
Escherichia phage vB_EcoM_WFC	MK373777	Caudoviricetes		Wifcevirus WFC	virulent	46.0109	72472	Complete genome	dsDNA	bacteria	Pseudomonadota	negative	Muramidase[QBQ77444.1_52]		EIS[QBQ77449.1_57]
Escherichia phage C119	KT825490	Caudoviricetes	Drexlerviridae	Rogunavirus C119	virulent	44.239	47319	Complete genome	dsDNA	bacteria	Pseudomonadota	negative	Muramidase[ALJ98926.1_46], Endopeptidase[ALJ98898.1_18]	TMRs: 1[ALJ98925.1_45]	USP[ALJ98927.1_47]
Burkholderia phage DC1	JN662425	Caudoviricetes		Lessievirus DC1	temperate	66.2118	61847	Complete genome	dsDNA	bacteria	Pseudomonadota	negative	Muramidase[AEZ50888.1_71], transglycosylas[AEZ50893.1_67]	TMRs: 1[AEZ50887.1_70]	EIS[AEZ50889.1_72], EOS[AEZ50890.1_73]
Escherichia phage RB43	AY967407	Caudoviricetes	Straboviridae	Pseudotevenvirus RB43	virulent	43.1994	180500	Complete genome	dsDNA	bacteria	Pseudomonadota	negative	Muramidase[AAX78726.1_204], transglycosylas[AAX78675.1_153], unclassified[AAX78708.1_186]		SOS[AAX78592.1_70]
Escherichia phage vB_EcoM_Ozark	MT682713	Caudoviricetes	Straboviridae	Tequatrovirus ozark	virulent	35.4041	167600	Complete genome	dsDNA	bacteria	Pseudomonadota	negative	Muramidase[QLF81943.1_126], Muramidase[QLF81856.1_148], transglycosylas[QLF81934.1_116], unclassified[QLF81962.1_127]	TMRs: 3[QLF82034.1_47], TMRs: 1[QLF81914.1_248]	SOS[QLF82006.1_218], SIS[QLF81985.1_219]
Enterobacteria phage Aplg8	KT184308	Caudoviricetes	Straboviridae	Tequatrovirus aplgate	virulent	35.5332	168496	Complete genome	dsDNA	bacteria	Pseudomonadota	negative	Muramidase[ANZ50733.1_20], Muramidase[ANZ50751.1_38], transglycosylas[ANZ50726.1_13], unclassified[ANZ50734.1_21]	TMRs: 3[ANZ50899.1_186]	SOS[ANZ50814.1_101], SIS[ANZ50815.1_102]
Escherichia phage V5	DQ832317	Caudoviricetes		Vequintavirus V5	virulent	43.5609	137947	Complete genome	dsDNA	bacteria	Pseudomonadota	negative	Muramidase[ABI79155.1_85]		SOS[ABI79137.1_67], SIS[ABI79138.1_68]
uncultured phage cr17_1	MZ130488	Caudoviricetes	Intestiviridae	Endlipuvirus intestinihominis	virulent	24.9395	91714	Complete genome	dsDNA	bacteria			Muramidase[QWM90359.1_63]	TMRs: 1[QWM90369.1_73]
uncultured phage cr11_1	MT774383	Caudoviricetes	Intestiviridae	Delmidovirus splanchnicus	virulent	30.0014	93559	Complete genome	dsDNA	bacteria			Muramidase[QOR58774.1_29]
Klebsiella phage vB_KpnM_KpV477	KX258185	Caudoviricetes	Straboviridae	Jiaodavirus kpv477	virulent	39.3215	168272	Complete genome	dsDNA	bacteria	Pseudomonadota	negative	Muramidase[ANT40563.1_126], Muramidase[ANT40598.1_161], unclassified[ANT40565.1_128]	TMRs: 3[ANT40480.1_43], TMRs: 1[ANT40691.1_254]	SOS[ANT40668.1_231], SIS[ANT40669.1_232]
Lactococcus phage D4412	KX373686	Caudoviricetes		Ceduovirus D4412	virulent	35.4309	22884	Complete genome	dsDNA	bacteria	Bacillota	positive	Muramidase[ANM46730.1_25]	TMRs: 3[ANM46745.1_40]
Lactococcus phage D4410	KX373685	Caudoviricetes		Ceduovirus D4410	virulent	35.7065	22825	Complete genome	dsDNA	bacteria	Bacillota	positive	Muramidase[ANM46690.1_25]	TMRs: 3[ANM46705.1_40]
Salmonella phage PsP3	AY135486	Caudoviricetes	Peduoviridae	Eganvirus PsP3	temperate	52.8267	30636	Complete genome	dsDNA	bacteria	Pseudomonadota	negative	Muramidase[AAN08372.1_10]	TMRs: 3[AAN08371.1_9]	OOS[AAN08374.1_12]
Acinetobacter phage phiAb6	KT339321	Caudoviricetes	Autographiviridae	Friunavirus AB6	virulent	39.4676	40570	Complete genome	dsDNA	bacteria	Pseudomonadota	negative	Muramidase[ALA12266.1_42]	TMRs: 3[ALA12265.1_41]
Burkholderia phage Magia	MT701587	Caudoviricetes		Magiavirus magia	temperate	65.0616	44942	Complete genome	dsDNA	bacteria	Pseudomonadota	negative	Muramidase[QPB08713.1_31]	TMRs: 1[QPB08712.1_30]	EIS[QPB08715.1_33], EOS[QPB08716.1_34]
Pseudomonas phage F116	AY625898	Caudoviricetes		Hollowayvirus F116	temperate	63.172	65195	Complete genome	dsDNA	bacteria	Pseudomonadota	negative	Muramidase[AAT45887.1_62]	TMRs: 2[AAT45886.1_61]	EIS[AAT47252.1_63]
Lactobacillus phage Nyseid	MG765276	Caudoviricetes		Lenusvirus nyseid	temperate	37.0672	79221	Complete genome	dsDNA	bacteria	Bacillota	positive	Muramidase[AUV59856.1_96], CBD[AUV59837.1_77]
Cronobacter phage ESP2949-1	JF912400	Caudoviricetes	Drexlerviridae	Kyungwonvirus Esp29491	virulent	50.0916	49116	Complete genome	dsDNA	bacteria	Pseudomonadota	negative	Muramidase[AEM24793.1_32]		USP[AEM24800.1_31]
Klebsiella phage KP1801	MN783016	Caudoviricetes	Drexlerviridae	Webervirus KP1801	virulent	50.1375	49835	Complete genome	dsDNA	bacteria	Pseudomonadota	negative	Muramidase[QHB43329.1_33], Endopeptidase[QHB43350.1_54]	TMRs: 1[QHB43330.1_34]	USP[QHB43328.1_32]
Citrobacter phage HCF1	MN545971	Caudoviricetes	Drexlerviridae	Hicfunavirus HCF1	virulent	44.5095	45806	Complete genome	dsDNA	bacteria	Pseudomonadota	negative	Muramidase[QGF21258.1_59]	TMRs: 1[QGF21257.1_58]	USP[QGF21259.1_60]
Pseudomonas phage vB_PaeM_C2-10_Ab1	HE983845	Caudoviricetes		Pakpunavirus CAb1	virulent	49.2784	92777	Complete genome	dsDNA	bacteria	Pseudomonadota	negative	Muramidase[CCM43618.1_74]		OIS[CCM43620.1_76]
Ralstonia phage RSA1	AB276040	Caudoviricetes	Peduoviridae	Aresaunavirus RSA1	temperate	65.3483	38760	Complete genome	dsDNA	bacteria	Pseudomonadota	negative	Muramidase[BAF52391.1_14]	TMRs: 3[BAF52389.1_12], TMRs: 3[BAF52390.1_13]	EIS[BAF52392.1_15]
Mycobacterium phage Omega	AY129338	Caudoviricetes		Omegavirus omega	temperate	61.3746	110865	Complete genome	dsDNA	bacteria	Actinomycetota	positive	Muramidase[AAN12694.1_50]	TMRs: 2[AAN12698.1_54]
Proteus phage Mydo	MK024806	Caudoviricetes		Mydovirus mydo	virulent	44.809	145127	Complete genome	dsDNA	bacteria	Pseudomonadota	negative	Muramidase[AZF87706.1_131], transglycosylas[AZF87589.1_14]		SIS[AZF87774.1_199], SOS[AZF87775.1_200]
Klebsiella phage vB_KpnM_BIS47	KY652726	Caudoviricetes		Mydovirus BIS47	virulent	44.622	147443	Complete genome	dsDNA	bacteria	Pseudomonadota	negative	Muramidase[ARB12630.1_126]		SIS[ARB12559.1_55]
Klebsiella phage vB_KpnM_KB57	KT934943	Caudoviricetes		Mydovirus KB57	virulent	44.6159	142987	Complete genome	dsDNA	bacteria	Pseudomonadota	negative	Muramidase[ALM02528.1_141]		SOS[ALM02639.1_77], SIS[ALM02640.1_78]
Klebsiella phage KpS8	MT178275	Caudoviricetes		Mydovirus KpS8	virulent	44.5828	143800	Complete genome	dsDNA	bacteria	Pseudomonadota	negative	Muramidase[QIW88314.1_142]		SOS[QIW88249.1_77], SIS[QIW88250.1_78]
Erwinia phage phiEa21-4	EU710883	Caudoviricetes		Kolesnikvirus Ea214	virulent	43.8127	84576	Complete genome	dsDNA	bacteria	Pseudomonadota	negative	Muramidase[ACH88950.1_37], transglycosylas[ACH88919.1_6]		OOS[ACH88926.1_13]
Acinetobacter phage LZ35	KU510289	Caudoviricetes		Obolenskvirus LZ35	virulent	37.9481	44885	Complete genome	dsDNA	bacteria	Pseudomonadota	negative	Muramidase[ANJ65926.1_34]	TMRs: 2[AMD43214.1_57]
Oenococcus phage phiS11	KF183314	Caudoviricetes		Sozzivirus S11	temperate	38.6026	46243	Complete genome	dsDNA	bacteria	Bacillota	positive	Muramidase[AHB80346.1_45]	TMRs: 3[AHB80347.1_46]
Shigella phage Sfin-1	MF468274	Caudoviricetes	Drexlerviridae	Tunavirus Sfin1	virulent	45.2017	50403	Complete genome	dsDNA	bacteria	Pseudomonadota	negative	Muramidase[ATN48451.1_48], Endopeptidase[ATN48472.1_69]	TMRs: 1[ATN48452.1_49]	USP[ATN48450.1_47]
Shigella phage Sfin-3	MN296515	Caudoviricetes	Drexlerviridae	Tunavirus Sfin3	virulent	45.3517	50309	Complete genome	dsDNA	bacteria	Pseudomonadota	negative	Muramidase[QGF19751.1_58], Endopeptidase[QGF19730.1_37]	TMRs: 2[QGF19750.1_57]	USP[QGF19752.1_59]
Pseudomonas phage Nerthus	MH113813	Caudoviricetes	Autographiviridae	Uliginvirus nerthus	virulent	58.505	45779	Complete genome	dsDNA	bacteria	Pseudomonadota	negative	Muramidase[AWD90676.1_44]
Ralstonia phage Raharianne	MT740745	Caudoviricetes		Rahariannevirus raharianne	temperate	60.5471	46321	Complete genome	dsDNA	bacteria	Pseudomonadota	negative	Muramidase[QMV33623.1_54]
Lactococcus phage 50102	MF443125	Caudoviricetes		Ceduovirus cv50102	virulent	36.0219	22242	Complete genome	dsDNA	bacteria	Bacillota	positive	Muramidase[ASZ70884.1_23]	TMRs: 3[ASZ70899.1_38]
Salmonella phage Vi II-E1	AM491472	Caudoviricetes		Macdonaldcampvirus ViIIE1	virulent	46.1255	45051	Complete genome	dsDNA	bacteria	Pseudomonadota	negative	Muramidase[CAM33112.1_7]	TMRs: 2[CAM33113.1_8]	EIS[CAM33114.1_9], EOS[CAM33115.1_10]
Vibrio phage VP585	FN297812	Caudoviricetes		Vhmlvirus VP585	temperate	50.8777	42612	Complete genome	dsDNA	bacteria		negative	Muramidase[CAX65037.1_56]
Vibrio phage vB_VpaM_MAR	JX556417	Caudoviricetes		Vhmlvirus mar	temperate	51.3361	41351	Complete genome	dsDNA	bacteria		negative	Muramidase[AFV81399.1_60]
Enterobacteria phage GEC-3S	HE978309	Caudoviricetes	Straboviridae	Krischvirus gec3s	virulent	40.5485	163424	Complete genome	dsDNA	bacteria	Pseudomonadota	negative	Muramidase[CEO90738.1_136], Endopeptidase[CEO90706.1_104], transglycosylas[CEO90697.1_95]		SOS[CEO90826.1_224]
Enterobacteria phage vB_EcoM_IME281	MH051913	Caudoviricetes	Straboviridae	Dhakavirus ime281	virulent	39.4415	170531	Complete genome	dsDNA	bacteria	Pseudomonadota	negative	Muramidase[AWD91133.1_123], Muramidase[AWD91170.1_160], unclassified[AWD91169.1_159]		SIS[AWD91061.1_51], SOS[AWD91062.1_52]
Shigella phage Sf12	MF158039	Caudoviricetes	Drexlerviridae	Eastlansingvirus Sf12	virulent	44.3281	47647	Complete genome	dsDNA	bacteria	Pseudomonadota	negative	Muramidase[ATE85735.1_8], Endopeptidase[ATE85767.1_40]	TMRs: 1[ATE85736.1_9]	USP[ATE85734.1_7]
Ralstonia phage GP4	MH638294	Caudoviricetes		Gervaisevirus GP4	temperate	64.0138	61129	Complete genome	dsDNA	bacteria	Pseudomonadota	negative	Muramidase[AXG67760.1_65]		SIS[AXG67749.1_54], EIS[AXG67756.1_61]
Klebsiella phage JY917	MG894052	Caudoviricetes	Drexlerviridae	Webervirus JY917	virulent	50.4315	37655	Complete genome	dsDNA	bacteria	Pseudomonadota	negative	Muramidase[AVI03117.1_6]		USP[AVI03116.1_5]
Klebsiella phage vB_KpnS_15-38_KLPPOU149	MN689779	Caudoviricetes	Drexlerviridae	Webervirus KLPPOU149	virulent	51.0321	49316	Complete genome	dsDNA	bacteria	Pseudomonadota	negative	Muramidase[QGZ13466.1_11]	TMRs: 1[QGZ13499.1_10]	USP[QGZ13472.1_12]
Klebsiella phage GML-KpCol1	MG552615	Caudoviricetes	Drexlerviridae	Webervirus KpCol1	virulent	50.9702	50249	Complete genome	dsDNA	bacteria	Pseudomonadota	negative	Muramidase[AUE22113.1_75]	TMRs: 1[AUE22114.1_76]	USP[AUE22112.1_74]
Klebsiella phage 1513	KP658157	Caudoviricetes	Drexlerviridae	Webervirus wv1513	virulent	50.6106	49462	Complete genome	dsDNA	bacteria	Pseudomonadota	negative	Muramidase[AJK28194.1_54]	TMRs: 1[AJK28195.1_55]	USP[AJK28193.1_53]
Aeromonas phage 2_D05	MK804891	Caudoviricetes		Kunmingvirus kv2D05	virulent	56.3597	43233	Complete genome	dsDNA	bacteria	Pseudomonadota	negative	Muramidase[QDB73834.1_3]	TMRs: 2[QDB73833.1_2]	OIS[QDB73832.1_1]
Escherichia phage vB_EcoP_G7C	HQ259105	Caudoviricetes	Schitoviridae	Gamaleyavirus G7C	virulent	43.4165	72917	Complete genome	dsDNA	bacteria	Pseudomonadota	negative	Muramidase[AEL79672.1_68]	TMRs: 3[AEL79635.1_30], TMRs: 2[AEL79673.1_69]	EIS[AEL79684.1_66], EOS[AEL79671.1_67]
Enterobacteria phage HK140	JQ086370	Caudoviricetes		Yautsimvirus HK140	temperate	49.9116	40710	Complete genome	dsDNA	bacteria	Pseudomonadota	negative	Muramidase[AFH20307.1_66], Endopeptidase[AFH20259.1_18]	TMRs: 3[AFH20306.1_65]	EIS[AFH20308.1_67]
Escherichia phage N4	EF056009	Caudoviricetes	Schitoviridae	Enquatrovirus N4	virulent	41.304	70153	Complete genome	dsDNA	bacteria	Pseudomonadota	negative	Muramidase[ABK54422.1_61]		EIS[ABK54421.1_60]
Enterobacter phage vB_EclM_Q7622	OL989991	Caudoviricetes	Straboviridae	Kanagawavirus mime	virulent	40.0222	173871	Complete genome	dsDNA	bacteria	Pseudomonadota	negative	Muramidase[UIS65648.1_133], Muramidase[UIS65688.1_173], unclassified[UIS65649.1_134]	TMRs: 1[UIS65791.1_276]	SIS[UIS65760.1_245]
Enterobacter phage vB_EclM_CIP9	MN882610	Caudoviricetes	Straboviridae	Kanagawavirus cipnine	virulent	39.9345	174924	Complete genome	dsDNA	bacteria	Pseudomonadota	negative	Muramidase[QHS01770.1_234], Muramidase[QHS01809.1_273], unclassified[QHS01771.1_235]	TMRs: 1[QHS01617.1_81]
Salmonella phage FSL SP-058	KC139517	Caudoviricetes	Schitoviridae	Ithacavirus SP058	virulent	39.5862	72394	Complete genome	dsDNA	bacteria	Pseudomonadota	negative	Muramidase[AGF88186.1_71]	TMRs: 4[AGF88184.1_69], TMRs: 3[AGF88185.1_70]	EIS[AGF88187.1_72]
Pseudomonas phage PaP3	AY078382	Caudoviricetes		Bruynoghevirus PaP3	virulent	52.2273	45503	Complete genome	dsDNA	bacteria	Pseudomonadota	negative	Muramidase[AAL85570.1_2]	TMRs: 3[AAL85536.1_35]
Pseudomonas phage PhiCHU	KP233880	Caudoviricetes		Bruynoghevirus CHU	virulent	52.0208	45626	Complete genome	dsDNA	bacteria	Pseudomonadota	negative	Muramidase[AJD82765.1_72]	TMRs: 3[AJD82731.1_38]
Erwinia phage vB_EamM_Asesino	KX397364	Caudoviricetes		Erskinevirus asesino	virulent	51.2114	246290	Complete genome	dsDNA	bacteria	Pseudomonadota	negative	Muramidase[ANZ48184.1_159], transglycosylas[ANZ48231.1_206], transglycosylas[ANZ48274.1_249]		SIS[ANZ48236.1_211], SOS[ANZ48237.1_212]
Klebsiella pneumoniae strain E16KP0115 plasmid unnamed	CP052639	Caudoviricetes	Peduoviridae	Yulgyerivirus E16KP0115V	temperate	56.2902	32368	Complete genome	dsDNA	bacteria			Muramidase[QJM97949.1_9]
Escherichia phage vB_EcoP_WFI101126	MK373770	Caudoviricetes		Kuravirus WFI101126	temperate	42.066	77307	Complete genome	dsDNA	bacteria	Pseudomonadota	negative	Muramidase[QBQ76442.1_14]		OIS[QBQ76463.1_35]
Escherichia phage aaroes	MN850572	Caudoviricetes	Drexlerviridae	Hanrivervirus aaroes	virulent	44.1253	51662	Complete genome	dsDNA	bacteria	Pseudomonadota	negative	Muramidase[QHR65720.1_5], Endopeptidase[QHR65778.1_63]	TMRs: 1[QHR65719.1_4]	USP[QHR65721.1_6]
Escherichia phage damhaus	MN850602	Caudoviricetes	Drexlerviridae	Hanrivervirus damhaus	virulent	44.1451	51154	Complete genome	dsDNA	bacteria	Pseudomonadota	negative	Muramidase[QHR69950.1_35], Endopeptidase[QHR69925.1_10]	TMRs: 1[QHR69949.1_34]	USP[QHR69951.1_36]
Pseudomonas phage vB_PaeM_E215	MF490241	Caudoviricetes		Pbunavirus E215	virulent	55.6289	66789	Complete genome	dsDNA	bacteria	Pseudomonadota	negative	Muramidase[ASZ72504.1_26]		USP[ASZ72557.1_79]
Escherichia phage alia	MN850632	Caudoviricetes		Justusliebigvirus alia	virulent	37.5106	147009	Complete genome	dsDNA	bacteria	Pseudomonadota	negative	Muramidase[QHR73900.1_186]		OIS[QHR73953.1_239]
Gordonia phage Bunnybear	MT723938	Caudoviricetes		Nymphadoravirus bunnybear	temperate	66.9326	51268	Complete genome	dsDNA	bacteria	Actinomycetota	positive	Muramidase[QNJ58076.1_20], Endopeptidase[QNJ58075.1_19]	TMRs: 4[QNJ58077.1_21]
Pseudomonas phage LKD16	AM265638	Caudoviricetes	Autographiviridae	Phikmvvirus LKD16	virulent	62.3171	43200	Complete genome	dsDNA	bacteria	Pseudomonadota	negative	Muramidase[CAK25981.1_49]	TMRs: 1[CAK25980.1_48]	OIS[CAK25982.1_50], OOS[CAK25983.1_51]
Escherichia phage V18	KY683736	Caudoviricetes		Vequintavirus V18	virulent	43.6263	129454	Complete genome	dsDNA	bacteria	Pseudomonadota	negative	Muramidase[ASJ80441.1_85]		SOS[ASJ80423.1_67], SIS[ASJ80424.1_68]
Erwinia phage pEa_SNUABM_7	MZ475896	Caudoviricetes		Snuvirus SNUABM7	virulent	48.9536	265635	Complete genome	dsDNA	bacteria	Pseudomonadota	negative	Muramidase[QYW04869.1_201], Endopeptidase[QYW04865.1_197]
Escherichia phage 2G7b	LR595866	Caudoviricetes		Nesevirus nv2G7b	temperate	49.8791	47142	Complete genome	dsDNA	bacteria	Pseudomonadota	negative	Muramidase[VUD36940.1_63]	TMRs: 2[VUD36939.1_62]	EIS[VUD36941.1_64]
Escherichia phage ev099	LR597635	Caudoviricetes		Radostvirus ev099	temperate	50.4299	47224	Complete genome	dsDNA	bacteria	Pseudomonadota	negative	Muramidase[VUF54237.1_67]	TMRs: 2[VUF54231.1_66]	EIS[VUF54242.1_68]
Escherichia phage ev017	LR597643	Caudoviricetes		Jouyvirus ev017	temperate	49.6888	50126	Complete genome	dsDNA	bacteria	Pseudomonadota	negative	Muramidase[VUF54114.1_67], Endopeptidase[VUF53302.1_18]	TMRs: 2[VUF54100.1_66]	EIS[VUF54140.1_68]
Escherichia phage ev243	LR597639	Caudoviricetes		Nesevirus ev243	temperate	50.3161	45560	Complete genome	dsDNA	bacteria	Pseudomonadota	negative	Muramidase[VUF54175.1_64]	TMRs: 2[VUF54160.1_63]	EIS[VUF54187.1_65]
Escherichia phage ev207	LR597636	Caudoviricetes		Jouyvirus ev207	virulent	50.2881	46685	Complete genome	dsDNA	bacteria	Pseudomonadota	negative	Muramidase[VUF54166.1_66]	TMRs: 2[VUF54153.1_65]	EIS[VUF54179.1_67]
Klebsiella phage vB_KpnM_KpS110	MG770379	Caudoviricetes	Ackermannviridae	Taipeivirus KpS110	virulent	46.1426	156801	Complete genome	dsDNA	bacteria	Pseudomonadota	negative	Muramidase[AUV59125.1_9], Endopeptidase[AUV59134.1_18]		SIS[AUV59295.1_179], SOS[AUV59296.1_180]
Escherichia phage mEpX1	JQ182727	Caudoviricetes		Cuauhtlivirus mEpX1	temperate	49.3108	41567	Complete genome	dsDNA	bacteria	Pseudomonadota	negative	Muramidase[AFM76030.1_59], Endopeptidase[AFM75988.1_17]	TMRs: 3[AFM76029.1_58]	EIS[AFM76031.1_60]
Salmonella phage SeSz-2	MH791412	Caudoviricetes		Skatevirus SeSz2	virulent	45.9722	45049	Complete genome	dsDNA	bacteria	Pseudomonadota	negative	Muramidase[QAY00897.1_37]	TMRs: 2[QAY00898.1_38], TMRs: 3[QAY00931.1_71]	EIS[QAY00899.1_39]
Bacillus phage vB_BveP-Goe6	MF407276	Caudoviricetes	Salasmaviridae	Salasvirus Goe6	virulent	39.7802	19105	Complete genome	dsDNA	bacteria		negative	Muramidase[ASR76804.1_19], transglycosylas[ASR76802.1_17]	TMRs: 3[ASR76803.1_18]
Edwardsiella phage KF-1	AB757800	Caudoviricetes		Kafunavirus KF1	virulent	48.2755	41549	Complete genome	dsDNA	bacteria	Pseudomonadota	negative	Muramidase[BAM63082.1_34]
Lactobacillus phage Bromius	MH809531	Caudoviricetes	Herelleviridae	Harbinvirus bromius	virulent	36.5254	140527	Complete genome	dsDNA	bacteria	Bacillota	positive	Muramidase[AYH92271.1_35], m-EAD[AYH92259.1_23]	TMRs: 2[AYH92270.1_34]
Yersinia phage fHe-Yen3-01	KY318515	Caudoviricetes	Autographiviridae	Pokrovskaiavirus fHeYen301	virulent	47.6725	42771	Complete genome	dsDNA	bacteria	Pseudomonadota	negative	Muramidase[APU00387.1_54]	TMRs: 2[APU00383.1_50]	OIS[APU00388.1_55]
Ralstonia phage RP12	AP017924	Caudoviricetes		Ripduovirus RP12	virulent	53.4042	279845	Complete genome	dsDNA	bacteria	Pseudomonadota	negative	Muramidase[BAW19239.1_265], unclassified[BAW19017.1_43]
Acinetobacter phage 133	HM114315	Caudoviricetes	Straboviridae	Acinetobacter virus 133	virulent	39.6725	159801	Complete genome	dsDNA	bacteria	Pseudomonadota	negative	Muramidase[ADJ19469.1_154], Amidase[ADJ19355.1_8]	TMRs: 1[ADJ19564.1_249]	SOS[ADJ19539.1_224], SIS[ADJ19540.1_225]
Oenococcus phage phi9805	KF147927	Caudoviricetes		Sozzivirus sv9805	temperate	38.8601	46145	Complete genome	dsDNA	bacteria	Bacillota	positive	Muramidase[AHC30352.1_43]	TMRs: 3[AHC30353.1_44]
Acinetobacter phage WCHABP12	KY670595	Caudoviricetes		Obolenskvirus WCHABP12	virulent	37.5779	45415	Complete genome	dsDNA	bacteria	Pseudomonadota	negative	Muramidase[ARB06760.1_19]	TMRs: 3[ARB06786.1_45]
Klebsiella phage KpKT21phi1	MK278861	Caudoviricetes	Drexlerviridae	Webervirus KpKT21phi1	virulent	50.8899	49106	Complete genome	dsDNA	bacteria	Pseudomonadota	negative	Muramidase[AZU98806.1_66]	TMRs: 1[AZU98841.1_67]	USP[AZU98812.1_65]
Salmonella phage aagejoakim	MT074474	Caudoviricetes	Ackermannviridae	Kuttervirus aagejoakim	virulent	44.4914	156801	Complete genome	dsDNA	bacteria	Pseudomonadota	negative	Muramidase[QIO02693.1_95], Endopeptidase[QIO02702.1_104]	TMRs: 2[QIO02798.1_200]
Bacillus phage Thornton	MW348917	Caudoviricetes	Salasmaviridae	Claudivirus thornton	virulent	30.4875	26319	Complete genome	dsDNA	bacteria		negative	Muramidase[QQM15026.1_35], transglycosylas[QQM15024.1_33]	TMRs: 1[QQM15025.1_34]
Bacillus phage Juan	MF156577	Caudoviricetes	Salasmaviridae	Claudivirus juan	virulent	30.5649	25032	Complete genome	dsDNA	bacteria		negative	Muramidase[ASU04117.1_28], transglycosylas[ASU04115.1_26]	TMRs: 1[ASU04116.1_27]
Pseudomonas phage Andromeda	KX458241	Caudoviricetes	Autographiviridae	Bifseptvirus andromeda	virulent	58.2334	40008	Complete genome	dsDNA	bacteria	Pseudomonadota	negative	Muramidase[ANU79120.1_45]		OIS[ANU79121.1_46]
Escherichia phage C130_2	MH363708	Caudoviricetes		Hungariovirus C1302	virulent	55.4303	41775	Complete genome	dsDNA	bacteria		negative	Muramidase[AXC34368.1_13]		EIS[AXC34367.1_14]
Caulobacter phage CcrSC	MH588547	Caudoviricetes		Bertelyvirus SC	virulent	64.1833	317489	Complete genome	dsDNA	bacteria	Pseudomonadota	negative	Muramidase[AXQ69757.1_175]		OIS[AXQ69759.1_177]
Salmonella phage vB_SenM-S16	HQ331142	Caudoviricetes	Straboviridae	Gelderlandvirus s16	virulent	36.8766	160221	Complete genome	dsDNA	bacteria	Pseudomonadota	negative	Muramidase[AEO97074.1_120], Muramidase[AEO97088.1_141], transglycosylas[AEO97070.1_114]	TMRs: 3[AEO97028.1_40], TMRs: 2[AEO97174.1_251]	SOS[AEO97145.1_214], SIS[AEO97146.1_215]
Escherichia phage Skarpretter	MK105855	Caudoviricetes		Skarprettervirus skarpretter	temperate	55.8204	42042	Complete genome	dsDNA	bacteria	Pseudomonadota	negative	Muramidase[AZF88692.1_56]	TMRs: 3[AZF88691.1_55]
Salmonella phage BIS20	MZ520833	Caudoviricetes	Peduoviridae	Eganvirus BIS20	temperate	53.1818	29512	Complete genome	dsDNA	bacteria	Pseudomonadota	negative	Muramidase[QYC52668.1_9], Muramidase[QYC52674.1_15]	TMRs: 3[QYC52667.1_8]	OOS[QYC52670.1_11]
Pantoea phage vB_PagM_AAM37	MK798143	Caudoviricetes		Dibbivirus AAM37	virulent	52.0484	49990	Complete genome	dsDNA	bacteria	Pseudomonadota	negative	Muramidase[QDH45752.1_82]	TMRs: 3[QDH45751.1_81]	OIS[QDH45753.1_83], OOS[QDH45754.1_84]
Aeromonas phage LAh_8	MK838114	Caudoviricetes		Lahexavirus LAh8	virulent	42.2327	97408	Complete genome	dsDNA	bacteria	Pseudomonadota	negative	Muramidase[QDH46775.1_111]
Ralstonia phage Gamede	MT740738	Caudoviricetes		Cimandefvirus gamede	temperate	64.6025	58603	Complete genome	dsDNA	bacteria	Pseudomonadota	negative	Muramidase[QOQ37808.1_45]	TMRs: 2[QOQ37809.1_46]	EIS[QOQ37812.1_49]
Ralstonia phage Eline	MT740736	Caudoviricetes		Cimandefvirus eline	virulent	64.622	57352	Complete genome	dsDNA	bacteria	Pseudomonadota	negative	Muramidase[QMV33057.1_54]	TMRs: 2[QMV33058.1_55]	EIS[QMV33061.1_58]
Ralstonia phage Claudette	MT740731	Caudoviricetes		Gervaisevirus claudettte	temperate	64.3672	57085	Complete genome	dsDNA	bacteria	Pseudomonadota	negative	Muramidase[QPD96388.1_70]	TMRs: 2[QPD96387.1_69]	EIS[QPD96384.1_66]
Ralstonia phage Gervaise	MT740740	Caudoviricetes		Gervaisevirus gervaise	temperate	64.7211	61164	Complete genome	dsDNA	bacteria	Pseudomonadota	negative	Muramidase[QMV33269.1_31]	TMRs: 2[QMV33270.1_32]	EIS[QMV33273.1_35]
Klebsiella phage vB_KpnM_KpV79	MF663761	Caudoviricetes		Jedunavirus KpV52	virulent	48.9552	47760	Complete genome	dsDNA	bacteria	Pseudomonadota	negative	Muramidase[ATI16502.1_49], transglycosylas[ATI16490.1_37]		SOS[ATI16500.1_47], SIS[ATI16501.1_48]
Serratia phage CHI14	MF036690	Caudoviricetes	Straboviridae	Winklervirus chi14	virulent	38.7352	171175	Complete genome	dsDNA	bacteria	Pseudomonadota	negative	Muramidase[ARW57549.1_126], Muramidase[ARW57579.1_156], unclassified[ARW57550.1_127]	TMRs: 1[ARW57679.1_256]	SOS[ARW57648.1_225], SIS[ARW57649.1_226]
Serratia phage X20	MF036692	Caudoviricetes	Straboviridae	Winklervirus xtwenty	virulent	38.6553	172450	Complete genome	dsDNA	bacteria	Pseudomonadota	negative	Muramidase[ARW58097.1_124], Muramidase[ARW58129.1_156], unclassified[ARW58098.1_125]	TMRs: 1[ARW58231.1_258]	SOS[ARW58202.1_229], SIS[ARW58203.1_230]
Vibrio phage VP882	EF057797	Caudoviricetes		Hapunavirus VP882	temperate	56.9521	38197	Complete genome	dsDNA	bacteria		negative	Muramidase[ABM73431.1_70]
uncultured phage_MedDCM-OCT-S35-C6	AP013542	Caudoviricetes	Autographiviridae	Pelagivirus S35C6	temperate	33.8126	42564	Complete genome	dsDNA	bacteria			Muramidase[BAQ94175.1_34], Amidase[BAQ94193.1_52]
uncultured phage cr272_1	MT774410	Caudoviricetes	Suoliviridae	Buhlduvirus porcinus	virulent	36.1833	98667	Complete genome	dsDNA	bacteria			Muramidase[QOR57813.1_29]
uncultured phage cr91_1	MZ130480	Caudoviricetes	Intestiviridae	Drivevirus gastrointestinalis	virulent	31.034	93391	Complete genome	dsDNA	bacteria			Muramidase[QWM89641.1_81]	TMRs: 4[QWM89622.1_62], TMRs: 1[QWM89631.1_71]
Cronobacter phage vB_CskP_GAP227	KC107834	Caudoviricetes	Autographiviridae	Cronosvirus GAP227	virulent	55.7398	41796	Complete genome	dsDNA	bacteria	Pseudomonadota	negative	Muramidase[AFY63164.1_47]		OIS[AFY63165.1_48]
Salmonella phage BPS17L1	MG646672	Caudoviricetes		Felixounavirus BPS17L1	virulent	38.8608	84916	Complete genome	dsDNA	bacteria	Pseudomonadota	negative	Muramidase[AUM59590.1_114]		OOS[AUM59494.1_18], OIS[AUM59495.1_19]
Bacillus phage Nf	EU622808	Caudoviricetes	Salasmaviridae	Beecentumtrevirus Nf	virulent	37.3167	18753	Complete genome	dsDNA	bacteria		negative	Muramidase[ACH57083.1_19], transglycosylas[ACH57081.1_17]	TMRs: 3[ACH57082.1_18]
Bacillus phage PZA	M11813	Caudoviricetes	Salasmaviridae	Salasvirus PZA	virulent	39.6623	19366	Complete genome	dsDNA	bacteria		negative	Muramidase[AAA88492.1_20], transglycosylas[AAA88490.1_18]	TMRs: 3[AAA88491.1_19]
Escherichia phage SRT8	MF996376	Caudoviricetes	Drexlerviridae	Sertoctavirus SRT8	virulent	48.0354	49579	Complete genome	dsDNA	bacteria	Pseudomonadota	negative	Muramidase[ATN93850.1_73], Endopeptidase[ATN93789.1_12]	TMRs: 1[ATN93851.1_74]	USP[ATN93849.1_72]
Pseudomonas phage BrSP1	MF623055	Caudoviricetes		Pbunavirus BrSP1	virulent	55.6799	66189	Complete genome	dsDNA	bacteria	Pseudomonadota	negative	Muramidase[ATI16248.1_66]		USP[ATI16275.1_24]
Achromobacter phage vB_AchrS_AchV4	MW269554	Caudoviricetes	Casjensviridae	Gediminasvirus AchV4	temperate	62.8301	59489	Complete genome	dsDNA	bacteria	Pseudomonadota	negative	Muramidase[QPZ53270.1_80]	TMRs: 3[QPZ53278.1_29]
Lactobacillus phage T25	AP018361	Caudoviricetes		Sukhumvitvirus T25	temperate	44.5407	38421	Complete genome	dsDNA	bacteria	Bacillota	positive	Muramidase[BBD20150.1_35]
Caulobacter phage CcrRogue	JX100814	Caudoviricetes		Poindextervirus rogue	virulent	66.105	223720	Complete genome	dsDNA	bacteria	Pseudomonadota	negative	Muramidase[AFU86583.1_101]	TMRs: 2[AFU86586.1_104]	OIS[AFU86584.1_102], OOS[AFU86585.1_103]
Rhizobium phage RHph_N38	MN988517	Caudoviricetes	Schitoviridae	Cyamitesvirus N38	virulent	46.1524	78126	Complete genome	dsDNA	bacteria	Pseudomonadota	negative	Muramidase[QIG70546.1_83]		SOS[QIG70545.1_82]
Aeromonas phage 25	DQ529280	Caudoviricetes	Straboviridae	Tulanevirus bteighttwo	virulent	41.0398	161475	Complete genome	dsDNA	bacteria	Pseudomonadota	negative	Muramidase[ABF72773.1_218]	TMRs: 1[ABF72775.1_220]	SOS[ABF72749.1_194], SIS[ABF72750.1_195]
uncultured phage cr49_1	MZ130474	Caudoviricetes	Intestiviridae	Diorhovirus copri	virulent	31.5513	92367	Complete genome	dsDNA	bacteria			Muramidase[QWM89060.1_69]	TMRs: 1[QWM89050.1_59]
Pseudomonas phage vB_PaeM_PA5oct	MK797984	Caudoviricetes	Arenbergviridae	Wroclawvirus PA5oct	virulent	33.3294	286783	Complete genome	dsDNA	bacteria	Pseudomonadota	negative	Muramidase[QCG76054.1_170], unclassified[QCG76126.1_242]
Bacillus phage BeachBum	KY921761	Caudoviricetes	Salasmaviridae	Harambevirus beachbum	virulent	35.4089	21054	Complete genome	dsDNA	bacteria		negative	Muramidase[ARQ95206.1_23], transglycosylas[ARQ95218.1_21]	TMRs: 1[ARQ95205.1_22]
Pseudomonas phage DL60	KR054030	Caudoviricetes		Pbunavirus DL60	virulent	54.9182	66103	Complete genome	dsDNA	bacteria	Pseudomonadota	negative	Muramidase[AKF13886.1_60]		USP[AKF13836.1_10]
Klebsiella phage vB_KpnM_KpV52	KX237516	Caudoviricetes		Jedunavirus KpV80	virulent	48.9548	47405	Complete genome	dsDNA	bacteria	Pseudomonadota	negative	Muramidase[AOZ65392.1_48], transglycosylas[AOZ65381.1_37]		SOS[AOZ65390.1_46], SIS[AOZ65391.1_47]
Ralstonia phage phiRSL1	AB366653	Caudoviricetes		Mieseafarmvirus RSL1	virulent	58.0264	231255	Complete genome	dsDNA	bacteria	Pseudomonadota	negative	Muramidase[BAG41629.1_181]	TMRs: 3[BAG41627.1_179]
Lactococcus phage CHPC116	MN689507	Caudoviricetes		Ceduovirus CHPC116	virulent	35.7309	21869	Complete genome	dsDNA	bacteria	Bacillota	positive	Muramidase[QGT52509.1_22]
crAssphage sp. isolate ctbg_1	MH616963	Caudoviricetes	Intestiviridae	Whopevirus animalis	virulent	28.5071	94878	Complete genome	dsDNA	bacteria			Muramidase[AXH74549.1_11]
Klebsiella phage Pylas	MH899585	Caudoviricetes	Schitoviridae	Pylasvirus pylas	virulent	41.2126	70408	Complete genome	dsDNA	bacteria	Pseudomonadota	negative	Muramidase[AYP69331.1_77]	TMRs: 3[AYP69329.1_75], TMRs: 3[AYP69330.1_76]	EIS[AYP69332.1_78], EOS[AYP69333.1_79]
Erwinia phage vB_EamM-Bue1	MG973030	Caudoviricetes	Ackermannviridae	Nezavisimistyvirus bue1	virulent	50.2039	164037	Complete genome	dsDNA	bacteria	Pseudomonadota	negative	Muramidase[AVO22912.1_72], Endopeptidase[AVO22905.1_65]
Burkholderia phage Bcep1	AY369265	Caudoviricetes		Naesvirus bcep1	virulent	63.6403	48177	Complete genome	dsDNA	bacteria	Pseudomonadota	negative	Muramidase[AAQ73374.1_28]	TMRs: 3[AAQ73377.1_30]	OIS[AAQ73371.1_25], OOS[AAQ73372.3_26]
Vibrio phage vB_VpP_BT-1011	MW009675	Caudoviricetes		Tieomvirus BT1011	virulent	42.9976	40065	Complete genome	dsDNA	bacteria		negative	Muramidase[QWX10241.1_42]
Klebsiella phage vB_KpnS_Call	MN013079	Caudoviricetes	Drexlerviridae	Webervirus call	virulent	51.5489	51487	Complete genome	dsDNA	bacteria	Pseudomonadota	negative	Muramidase[QEG12491.1_41], Endopeptidase[QEG12470.1_20]	TMRs: 1[QEG12490.1_40]	USP[QEG12492.1_42]
Escherichia phage Henu8	MN055691	Caudoviricetes	Drexlerviridae	Hanrivervirus henu8	virulent	44.1712	49890	Complete genome	dsDNA	bacteria	Pseudomonadota	negative	Muramidase[QEA10109.1_60], Endopeptidase[QEA10090.1_41]	TMRs: 1[QEA10108.1_59]	USP[QEA10110.1_61]
Gordonia phage GMA3	KR063279	Caudoviricetes		Gamtrevirus GMA3	virulent	51.2632	77779	Complete genome	dsDNA	bacteria	Actinomycetota	positive	Muramidase[AKL88199.1_22], Amidase[AKL88201.1_24]	TMRs: 4[AKL88203.1_27]
Pseudomonas phage R12	LC472881	Caudoviricetes		Pbunavirus R12	virulent	55.3971	65415	Complete genome	dsDNA	bacteria	Pseudomonadota	negative	Muramidase[BBJ26621.1_11]		USP[BBJ26672.1_62]
Bacillus phage vB_BtS_B83	MK759918	Caudoviricetes		Pushchinovirus B83	virulent	35.7904	49952	Complete genome	dsDNA	bacteria		negative	Muramidase[QCQ57806.1_26]	TMRs: 4[QCQ57804.1_24], TMRs: 2[QCQ57805.1_25]
Salmonella phage SETP7	KF562865	Caudoviricetes		Jerseyvirus SETP7	virulent	49.9006	42749	Complete genome	dsDNA	bacteria	Pseudomonadota	negative	Muramidase[AGX84733.1_60]	TMRs: 3[AGX84731.1_58]	OIS[AGX84681.1_8]
Klebsiella phage ZCKP1	MH252123	Caudoviricetes		Klebsiella virus ZCKP1	virulent	39.1022	150925	Complete genome	dsDNA	bacteria	Pseudomonadota	negative	Muramidase[AWY08051.1_36]		OIS[AWY08100.1_85]
Escherichia phage vB_EcoS_AHS24	KF771238	Caudoviricetes	Drexlerviridae	Rogunavirus AHS24	virulent	43.8114	46440	Complete genome	dsDNA	bacteria	Pseudomonadota	negative	Muramidase[AHI60676.1_54], Endopeptidase[AHI60645.1_23]	TMRs: 1[AHI60675.1_53]	USP[AHI60677.1_55]
Pseudomonas phage UFV-P2	JX863101	Caudoviricetes		Vicosavirus UFVP2	virulent	51.4709	45517	Complete genome	dsDNA	bacteria	Pseudomonadota	negative	Muramidase[AFU62918.2_74]	TMRs: 3[AGH62721.1_37]
Lactococcus phage bIL67	L33769	Caudoviricetes		Ceduovirus bIL67	virulent	35.9901	22195	Complete genome	dsDNA	bacteria	Bacillota	positive	Muramidase[AAA74335.2_14]	TMRs: 3[AAA74322.1_1]
Bacillus phage Gxv1	MT459794	Caudoviricetes	Salasmaviridae	Salasvirus Gxv1	virulent	39.7024	21781	Complete genome	dsDNA	bacteria		negative	Muramidase[QKN88717.1_21], transglycosylas[QKN88715.1_19]	TMRs: 3[QKN88716.1_20]
Proteus phage PM2	MF001355	Caudoviricetes	Straboviridae	Bragavirus pm2	virulent	31.157	163469	Complete genome	dsDNA	bacteria	Pseudomonadota	negative	Muramidase[ASZ76392.1_106], Endopeptidase[ASZ76368.1_82]	TMRs: 1[ASZ76507.1_221]	SOS[ASZ76481.1_195]
Pseudomonas phage PMBT3	MG596799	Caudoviricetes		Maxrubnervirus PMBT3	virulent	60.3697	87196	Complete genome	dsDNA	bacteria	Pseudomonadota	negative	Muramidase[AUM59629.1_27], Endopeptidase[AUM59619.1_17]
Escherichia phage EcS1	LC371242	Caudoviricetes	Straboviridae	Kagamiyamavirus ecs1	virulent	37.829	175437	Complete genome	dsDNA	bacteria	Pseudomonadota	negative	Muramidase[BBC78186.1_138], Muramidase[BBC78218.1_170], unclassified[BBC78187.1_139]		SOS[BBC78291.1_243], SIS[BBC78292.1_244]
Salmonella phage SE2	JQ007353	Caudoviricetes		Jerseyvirus SE2	virulent	49.6448	43221	Complete genome	dsDNA	bacteria	Pseudomonadota	negative	Muramidase[AEX56161.1_22]		OIS[AEX56175.1_36]
Yersinia phage phiR8-01	HE956707	Caudoviricetes	Autographiviridae	Pienvirus R801	virulent	51.8488	42085	Complete genome	dsDNA	bacteria	Pseudomonadota	negative	Muramidase[SGA03419.1_49], transglycosylas[CCI88423.2_42]		OIS[SGA03420.1_50]
Klebsiella phage 4LV2017	KY271398	Caudoviricetes	Peduoviridae	Elveevirus 4LV2017	temperate	50.4025	33540	Complete genome	dsDNA	bacteria	Pseudomonadota	negative	Muramidase[ARB15691.1_20]	TMRs: 2[ARB15690.1_19]
Pectobacterium phage vB_PatP_CB5	KY953156	Caudoviricetes	Autographiviridae	Phimunavirus CB5	virulent	48.9843	44549	Complete genome	dsDNA	bacteria	Pseudomonadota	negative	Muramidase[ARW59031.1_58]	TMRs: 2[ARW59030.1_57]	USP[ARW59029.1_56]
Enterobacter phage Ec_L1	MG732930	Caudoviricetes	Drexlerviridae	Eclunavirus EcL1	virulent	48.2406	51894	Complete genome	dsDNA	bacteria	Pseudomonadota	negative	Muramidase[AUV57127.1_13], Endopeptidase[AUV57190.1_76]		USP[AUV57128.1_14]
Salmonella phage SKML-39	JX181829	Caudoviricetes	Ackermannviridae	Agtrevirus SKML39	virulent	50.1541	159624	Complete genome	dsDNA	bacteria	Pseudomonadota	negative	Muramidase[AFU64431.1_88], Endopeptidase[AFU64441.1_98]	TMRs: 2[AFU64534.1_191]
Shigella phage MK-13	MK509462	Caudoviricetes	Ackermannviridae	Agtrevirus MK13	virulent	50.4167	158755	Complete genome	dsDNA	bacteria	Pseudomonadota	negative	Muramidase[QBJ04420.1_187], Endopeptidase[QBJ04430.1_197]	TMRs: 2[QBJ04314.1_81]
Escherichia phage St11Ph5	MG208881	Caudoviricetes	Schitoviridae	Gamaleyavirus St11ph5	virulent	42.6426	72444	Complete genome	dsDNA	bacteria	Pseudomonadota	negative	Muramidase[ATS92536.1_74]	TMRs: 2[ATS92537.1_75]	EIS[ATS92535.1_72], EOS[ATZ35296.1_73]
Klebsiella phage Shelby	MK931445	Caudoviricetes	Drexlerviridae	Webervirus shelby	virulent	50.4068	49045	Complete genome	dsDNA	bacteria	Pseudomonadota	negative	Muramidase[QEG07327.1_66]	TMRs: 1[QEG07326.1_65]	USP[QEG07328.1_67]
Klebsiella phage vB_KpnP_P184	MW495044	Caudoviricetes	Schitoviridae	Efbeekayvirus P184	virulent	44.34	76617	Complete genome	dsDNA	bacteria	Pseudomonadota	negative	Muramidase[QSJ03637.1_63]		EIS[QSJ03639.1_61]
Pseudomonas phage vB_PaeP_PAO1_1-15pyo	LN610580	Caudoviricetes	Autographiviridae	Phikmvvirus 15pyo	virulent	62.1961	42750	Complete genome	dsDNA	bacteria	Pseudomonadota	negative	Muramidase[CEF89925.1_46]	TMRs: 1[CEF89924.1_45]	OIS[CEF89926.1_47]
Pseudomonas phage PAK_P2	KC862298	Caudoviricetes		Pakpunavirus PAKP2	virulent	49.2881	92495	Complete genome	dsDNA	bacteria	Pseudomonadota	negative	Muramidase[AGR89148.1_28]		OIS[AGR89150.1_30]
Pseudomonas phage Zigelbrucke	KY073228	Caudoviricetes		Pakpunavirus zigelbrucke	virulent	49.3177	92338	Complete genome	dsDNA	bacteria	Pseudomonadota	negative	Muramidase[APD19512.1_75]	TMRs: 2[APD19513.1_76]	OIS[APD19514.1_77]
Pseudomonas phage phiMK	KU761955	Caudoviricetes		Pakpunavirus MK	virulent	49.2875	93129	Complete genome	dsDNA	bacteria	Pseudomonadota	negative	Muramidase[AMQ66283.1_96]		OIS[AMQ66281.1_94]
Pseudomonas phage PaP1	HQ832595	Caudoviricetes		Pakpunavirus PaP1	virulent	49.3616	91715	Complete genome	dsDNA	bacteria	Pseudomonadota	negative	Muramidase[AEK21612.1_76]		OIS[AEK21614.1_78]
Pseudomonas phage PAK_P4	KC862300	Caudoviricetes		Pakpunavirus PAKP4	virulent	49.2673	93147	Complete genome	dsDNA	bacteria	Pseudomonadota	negative	Muramidase[AGR89325.1_29]		OIS[AGR89327.1_31]
Pseudomonas phage PA10	KY000083	Caudoviricetes		Pakpunavirus PA10	virulent	49.3049	91212	Complete genome	dsDNA	bacteria	Pseudomonadota	negative	Muramidase[APD20802.1_3]
Pseudomonas phage PAK_P1	KC862297	Caudoviricetes		Pakpunavirus PAKP1	virulent	49.4978	93198	Complete genome	dsDNA	bacteria	Pseudomonadota	negative	Muramidase[AGS81746.1_28]
Burkholderia phage FLC5 DNA	LC528882	Caudoviricetes	Peduoviridae	Kisquattuordecimvirus FLC5	temperate	61.7918	32090	Complete genome	dsDNA	bacteria	Pseudomonadota	negative	Muramidase[BCB23205.1_33]	TMRs: 3[BCB23206.1_34], TMRs: 4[BCB23208.1_36]	OOS[BCB23203.1_31], OIS[BCB23204.1_32]
Edwardsiella phage Edno5	MH898687	Caudoviricetes		Gofduovirus edno5	temperate	50.8031	40844	Complete genome	dsDNA	bacteria	Pseudomonadota	negative	Muramidase[AYP69211.1_71]		EIS[AYP69206.1_72]
Escherichia phage vB_EcoS_W011D	MK778457	Caudoviricetes	Drexlerviridae	Changchunvirus W011D	virulent	46.2415	49847	Complete genome	dsDNA	bacteria	Pseudomonadota	negative	Muramidase[QCW18530.1_54], Endopeptidase[QCW18518.1_76]	TMRs: 1[QCW18500.1_55]	USP[QCW18499.1_53]
Pectobacterium phage phiA41	KY769270	Caudoviricetes	Schitoviridae	Cbunavirus A41	virulent	48.7012	75764	Complete genome	dsDNA	bacteria	Pseudomonadota	negative	Muramidase[ARB10988.1_18]		EIS[ARB10973.1_20]
Salmonella phage wks13	JX202565	Caudoviricetes		Jerseyvirus wksl3	virulent	49.7971	42633	Complete genome	dsDNA	bacteria	Pseudomonadota	negative	Muramidase[AFO12350.1_14]	TMRs: 3[AFO12351.1_15]	OIS[AFO12398.1_62]
Cronobacter phage vB_CsaM_GAP31	JN882284	Caudoviricetes		Seunavirus GAP31	virulent	46.2978	147940	Complete genome	dsDNA	bacteria	Pseudomonadota	negative	Muramidase[AFC21317.1_139]		SIS[AFC21375.1_197], SOS[AFC21376.1_198]
Pseudomonas phage Njord	MH113812	Caudoviricetes	Autographiviridae	Uliginvirus njord	virulent	56.6204	46644	Complete genome	dsDNA	bacteria	Pseudomonadota	negative	Muramidase[AWD90631.1_43]		OIS[AWD90632.1_44]
Escherichia phage P2_4E6b	LR595885	Caudoviricetes	Peduoviridae	Peduovirus P24E6b	temperate	51.9821	31128	Complete genome	dsDNA	bacteria	Pseudomonadota	negative	Muramidase[VUD38870.1_10]	TMRs: 3[VUD38868.1_9]	OIS[VUD38874.1_12]
Lactococcus phage BM13	JX567312	Caudoviricetes		Vedamuthuvirus BM13	virulent	35.9884	30910	Complete genome	dsDNA	bacteria	Bacillota	positive	Muramidase[AFR52646.1_54]	TMRs: 2[AFR52645.1_53]
Escherichia phage K1H	GU196278	Caudoviricetes		Kagunavirus K1H	virulent	51.1698	41632	Complete genome	dsDNA	bacteria	Pseudomonadota	negative	Muramidase[ADA82342.1_48]	TMRs: 3[ADA82340.1_46], TMRs: 3[ADA82341.1_47]	OIS[ADA82300.1_6], OOS[ADA82301.1_7]
Shigella phage JK16	MK962751	Caudoviricetes	Drexlerviridae	Warwickvirus JK16	virulent	44.5462	51854	Complete genome	dsDNA	bacteria	Pseudomonadota	negative	Muramidase[QEG04966.1_11], Endopeptidase[QEG05028.1_73]	TMRs: 1[QEG04965.1_10]	USP[QEG04967.1_12]
Gordonia phage Nordenberg	MH976514	Caudoviricetes		Vividuovirus nordenberg	virulent	67.2532	57572	Complete genome	dsDNA	bacteria	Actinomycetota	positive	Muramidase[AYR03100.1_36]
Shigella virus Moo19	MZ358387	Caudoviricetes	Schitoviridae	Moovirus moo	virulent	44.6397	72458	Complete genome	dsDNA	bacteria	Pseudomonadota	negative	Muramidase[UEN68874.1_78]	TMRs: 3[UEN68837.1_41]	EIS[UEN68873.1_77]
Escherichia phage 2H10	LR595862	Caudoviricetes		Glaedevirus gv2H10	temperate	50.3262	46288	Complete genome	dsDNA	bacteria	Pseudomonadota	negative	Muramidase[VUD36730.1_53]	TMRs: 2[VUD36724.1_51]	EIS[VUD36733.1_54]
Bacillus phage vB_BsuS_PJN02	OM634653	Caudoviricetes		Zhangjivirus PJN02	virulent	33.5652	165868	Complete genome	dsDNA	bacteria		negative	Muramidase[UNH58402.1_59]	TMRs: 1[UNH58403.1_60], TMRs: 1[UNH58404.1_61]
Salmonella phage pertopsoe	MT074479	Caudoviricetes	Ackermannviridae	Kuttervirus pertopsoe	virulent	45.2786	158905	Complete genome	dsDNA	bacteria	Pseudomonadota	negative	Muramidase[QIO03302.1_97], Endopeptidase[QIO03310.1_105]	TMRs: 2[QIO03399.1_194]
Erwinia phage vB_EamM-M7	HQ728263	Caudoviricetes		Kolesnikvirus M7	virulent	43.3868	84694	Complete genome	dsDNA	bacteria	Pseudomonadota	negative	Muramidase[AEJ81266.1_7]		OOS[AEJ81359.1_100]
Citrobacter phage CVT22	KP774835	Caudoviricetes	Zobellviridae	Citrovirus coptotermitis	virulent	41.6324	47636	Complete genome	dsDNA	bacteria	Pseudomonadota	negative	Muramidase[AJT60722.1_17]	TMRs: 1[AJT60721.1_16]
Escherichia phage phiSUSP2	KT454806	Caudoviricetes		Suspvirus SUSP2	virulent	40.1576	88698	Complete genome	dsDNA	bacteria	Pseudomonadota	negative	Muramidase[ALH47148.1_120]	TMRs: 1[ALH47188.1_28]	OIS[ALH47114.1_85]
Escherichia phage phiSUSP1	KT454805	Caudoviricetes		Suspvirus SUSP1	virulent	39.7606	90743	Complete genome	dsDNA	bacteria	Pseudomonadota	negative	Muramidase[ALH47015.1_124]	TMRs: 1[ALH47058.1_28]	OIS[ALH46977.1_86], OOS[AOT28185.1_87]
Escherichia phage P2	KC618326	Caudoviricetes	Peduoviridae	Peduovirus magyaro	temperate	52.6026	31200	Complete genome	dsDNA	bacteria	Pseudomonadota	negative	Muramidase[AGG36525.1_24]	TMRs: 3[AGG36524.1_23], TMRs: 4[AGG36526.1_25]	OIS[AGG36527.1_26]
Acinetobacter phage Acj61	GU911519	Caudoviricetes	Straboviridae	Acinetobacter virus Acj61	virulent	39.0059	164093	Complete genome	dsDNA	bacteria	Pseudomonadota	negative	Muramidase[ADG35978.1_13], Muramidase[ADG36124.1_159]	TMRs: 1[ADG36199.1_234]
Pseudomonas phage PaBG	KF147891	Caudoviricetes		Baikalvirus PaBG	virulent	55.8153	258139	Complete genome	dsDNA	bacteria	Pseudomonadota	negative	Muramidase[AGS81928.1_44], Endopeptidase[AGS82072.1_191]
Klebsiella phage vB_KpnS_Domnhall	MN013075	Caudoviricetes	Drexlerviridae	Webervirus domnhall	virulent	51.5871	54438	Complete genome	dsDNA	bacteria	Pseudomonadota	negative	Muramidase[QEG11931.1_40], Endopeptidase[QEG11910.1_19]	TMRs: 1[QEG11930.1_39]	USP[QEG11932.1_41]
Klebsiella phage vB_KpnS_KpV522	KX237515	Caudoviricetes	Drexlerviridae	Webervirus KpV522	virulent	50.8484	51099	Complete genome	dsDNA	bacteria	Pseudomonadota	negative	Muramidase[AOZ65327.1_62], Endopeptidase[AOZ65307.1_42]	TMRs: 1[AOZ65326.1_61]	USP[AOZ65328.1_63]
Klebsiella phage vB_KpnS_Alina	MN013083	Caudoviricetes	Drexlerviridae	Webervirus alina	virulent	51.6126	51780	Complete genome	dsDNA	bacteria	Pseudomonadota	negative	Muramidase[QEG12995.1_41], Endopeptidase[QEG12974.1_20]	TMRs: 1[QEG12994.1_40]	USP[QEG12996.1_42]
Rhizobium phage RHph_TM30	MN988521	Caudoviricetes	Kleczkowskaviridae	Cuauhnahuacvirus TM30	virulent	41.0489	207623	Complete genome	dsDNA	bacteria	Pseudomonadota	negative	Muramidase[QIG71432.1_325], Amidase[QIG71427.1_320]
Acinetobacter phage WCHABP5	KY888680	Caudoviricetes	Autographiviridae	Friunavirus WCHABP5	virulent	39.3947	40409	Complete genome	dsDNA	bacteria	Pseudomonadota	negative	Muramidase[ARQ94871.1_4]	TMRs: 3[ARQ94870.1_3]
Photobacterium phage PDCC-1	MN562221	Caudoviricetes		Aphroditevirus PDCC1	virulent	43.2518	237509	Complete genome	dsDNA	bacteria		negative	Muramidase[QGZ14511.1_148]
Escherichia phage tiwna	MN850643	Caudoviricetes	Drexlerviridae	Warwickvirus tiwna	virulent	44.6309	51014	Complete genome	dsDNA	bacteria	Pseudomonadota	negative	Muramidase[QHR75174.1_57], Endopeptidase[QHR75153.1_36]	TMRs: 1[QHR75173.1_56]	USP[QHR75175.1_58]
Escherichia phage vB_EcoP_PhAPEC5	KF192075	Caudoviricetes	Schitoviridae	Gamaleyavirus APEC5	virulent	43.4917	71248	Complete genome	dsDNA	bacteria	Pseudomonadota	negative	Muramidase[AGV99349.1_70]	TMRs: 3[AGV99307.1_28]	EIS[AGV99348.1_69]
Klebsiella phage Skenny	MK931444	Caudoviricetes	Drexlerviridae	Webervirus skenny	virulent	50.794	49935	Complete genome	dsDNA	bacteria	Pseudomonadota	negative	Muramidase[QEG07249.1_66]	TMRs: 1[QEG07248.1_65]	USP[QEG07250.1_67]
Pseudomonas phage Bf7	JN991020	Caudoviricetes	Autographiviridae	Bifseptvirus Bf7	virulent	58.4053	40058	Complete genome	dsDNA	bacteria	Pseudomonadota	negative	Muramidase[AEX65840.1_1]		OIS[AEX65841.1_2]
Aeromonas phage pAEv1818	OL964755	Caudoviricetes		Yanchengvirus pAEv1818	temperate	55.2392	40808	Complete genome	dsDNA	bacteria	Pseudomonadota	negative	Muramidase[UIS24922.1_38], Endopeptidase[UIS24888.1_4]	TMRs: 3[UIS24921.1_37]
Acinetobacter phage AM101	MH165274	Caudoviricetes	Straboviridae	Lazarusvirus am101	virulent	36.708	166487	Complete genome	dsDNA	bacteria	Pseudomonadota	negative	Muramidase[AWY10273.1_158], Muramidase[AWY10427.1_14], transglycosylas[AWY10296.1_136], unclassified[AWY10420.1_5]	TMRs: 1[AWY10443.1_243]
Bacillus phage KonjoTrouble	MF156578	Caudoviricetes	Salasmaviridae	Claudivirus konjotrouble	virulent	30.1255	26061	Complete genome	dsDNA	bacteria		negative	Muramidase[ASU04157.1_34], transglycosylas[ASU04155.1_32]	TMRs: 1[ASU04156.1_33]
Ralstonia phage Cimandef	MT740730	Caudoviricetes		Cimandefvirus cimandef	temperate	64.8221	55171	Complete genome	dsDNA	bacteria	Pseudomonadota	negative	Muramidase[QMV32639.1_3]	TMRs: 2[QMV32640.1_4]	EIS[QMV32643.1_7]
Proteus phage phiP4-3	MG696114	Caudoviricetes	Straboviridae	Bragavirus p43	virulent	31.5075	167849	Complete genome	dsDNA	bacteria	Pseudomonadota	negative	Muramidase[AUM58482.1_124], Endopeptidase[AUM58523.1_165], transglycosylas[AUM58531.1_173]		SOS[AUM58402.1_44]
Bacillus phage Deep-Purple	MF176161	Caudoviricetes		Deurplevirus deeppurple	virulent	38.3566	36278	Complete genome	dsDNA	bacteria		negative	Muramidase[ARW58283.1_33]
Pseudomonas phage PAXYB1	KY618819	Caudoviricetes	Autographiviridae	Phikmvvirus PAXYB1	virulent	62.2886	43337	Complete genome	dsDNA	bacteria	Pseudomonadota	negative	Muramidase[ARB06233.1_56]	TMRs: 1[ARB06232.1_55]	OIS[ARB06234.1_57], OOS[ARB06235.1_58]
Enterobacteria phage phiJLA23	KC333879	Caudoviricetes	Drexlerviridae	Rogunavirus JLA23	virulent	44.427	43017	Complete genome	dsDNA	bacteria	Pseudomonadota	negative	Muramidase[AGC35373.1_43], Endopeptidase[AGC35335.1_5]	TMRs: 1[AGC35374.1_44]	USP[AGC35372.1_42]
Acinetobacter phage WCHABP1	KY829116	Caudoviricetes		Obolenskvirus WCHABP1	virulent	37.6264	45888	Complete genome	dsDNA	bacteria	Pseudomonadota	negative	Muramidase[AST13128.1_1]	TMRs: 3[ARQ94785.1_64]
Salmonella phage SEN8	KT630647	Caudoviricetes	Peduoviridae	Felsduovirus SEN8	temperate	51.9359	35203	Complete genome	dsDNA	bacteria	Pseudomonadota	negative	Muramidase[AQT27287.1_11]	TMRs: 2[AQT27286.1_10]	OIS[AQT27289.1_13], OOS[AQT27290.1_14]
Achromobacter phage vB_AxyP_19-32_Axy04	MK962626	Caudoviricetes	Schitoviridae	Dongdastvirus Axy04	virulent	54.934	73834	Complete genome	dsDNA	bacteria	Pseudomonadota	negative	Muramidase[QDH83757.1_66]
Escherichia phage PTXU04	MK373772	Caudoviricetes		Xuquatrovirus PTXU04	virulent	52.8442	61600	Complete genome	dsDNA	bacteria	Pseudomonadota	negative	Muramidase[QBQ76644.1_30]	TMRs: 2[QBQ76643.1_29]
Lactobacillus phage SA-C12	KU052488	Caudoviricetes		Lenusvirus SAC12	temperate	37.491	79099	Complete genome	dsDNA	bacteria	Bacillota	positive	Muramidase[ALY06828.1_6], CBD[ALY06932.1_111]	TMRs: 2[ALY06826.1_4], TMRs: 1[ALY06827.1_5]
Mycobacterium phage LittleE	JF937101	Caudoviricetes		Omegavirus littlee	temperate	61.3452	109086	Complete genome	dsDNA	bacteria	Actinomycetota	positive	Muramidase[AEK09434.1_51]	TMRs: 2[AEK09437.1_54]
Escherichia phage tonijn	MN850641	Caudoviricetes	Drexlerviridae	Warwickvirus tonijn	virulent	44.6375	51627	Complete genome	dsDNA	bacteria	Pseudomonadota	negative	Muramidase[QHR74850.1_34], Endopeptidase[QHR74829.1_13]	TMRs: 1[QHR74849.1_33]	USP[QHR74851.1_35]
Ralstonia phage RsoP1IDN	MG652450	Caudoviricetes	Autographiviridae	Higashivirus RsoP1IDN	virulent	62.7471	41135	Complete genome	dsDNA	bacteria	Pseudomonadota	negative	Muramidase[AUG85440.1_40]	TMRs: 2[AUG85446.1_36]	OOS[AUG85441.1_41]
Erwinia phage pEa_SNUABM_2	MZ443786	Caudoviricetes		Alexandravirus SNUABM2	virulent	49.3788	265442	Complete genome	dsDNA	bacteria	Pseudomonadota	negative	Muramidase[QZE59443.1_199], Endopeptidase[QZE59435.1_191]
Escherichia phage EC6	JX560968	Caudoviricetes		Felixounavirus EC6	virulent	38.8992	86231	Complete genome	dsDNA	bacteria	Pseudomonadota	negative	Muramidase[AFU62347.1_16]		OIS[AFU62451.1_120]
Ralstonia phage Anchaing	MT740728	Caudoviricetes	Autographiviridae	Anchaingvirus anchaing	virulent	63.0869	43597	Complete genome	dsDNA	bacteria	Pseudomonadota	negative	Muramidase[QMV32533.1_13]
Acinetobacter phage_vB_AbaP_46-62_Aci07	MH800200	Caudoviricetes	Autographiviridae	Friunavirus Aci07	virulent	39.1354	42330	Complete genome	dsDNA	bacteria	Pseudomonadota	negative	Muramidase[AYD85879.1_47]	TMRs: 3[AYD85890.1_46]
Pectobacterium phage MA12	MN692199	Caudoviricetes	Casjensviridae	Newforgelanevirus MA12	virulent	54.5354	58573	Complete genome	dsDNA	bacteria	Pseudomonadota	negative	Muramidase[QHI00834.1_7]	TMRs: 4[QHI00833.1_6]	SIS[QHI00835.1_8]
Salmonella phage SETP7	EF177456	Caudoviricetes		Jerseyvirus SETP3	virulent	49.852	42572	Complete genome	dsDNA	bacteria	Pseudomonadota	negative	Muramidase[ABN47352.1_55]	TMRs: 3[ABN47351.1_54]	OIS[ABN47364.1_7], OOS[AHB37446.1_8]
Escherichia phage RB16	HM134276	Caudoviricetes	Straboviridae	Pseudotevenvirus RB16	virulent	43.5211	176788	Complete genome	dsDNA	bacteria	Pseudomonadota	negative	Muramidase[ADJ55494.1_190], unclassified[ADJ55476.1_172]	TMRs: 1[ADJ55565.1_261]	SIS[ADJ55373.1_69], SOS[ADJ55374.1_70]
Aeromonas phage pIS4-A	JF974294	Caudoviricetes		Roufvirus pIS4A	virulent	47.2787	47624	Complete genome	dsDNA	bacteria	Pseudomonadota	negative	Muramidase[AGN34073.1_26]	TMRs: 2[AGN34074.1_27], TMRs: 4[AGN34106.1_59]	OIS[AGN34075.1_28]
Klebsiella phage Sushi	KT001920	Caudoviricetes	Drexlerviridae	Webervirus sushi	virulent	50.7692	48754	Complete genome	dsDNA	bacteria	Pseudomonadota	negative	Muramidase[AKQ07512.1_41]	TMRs: 1[AKQ07511.1_40]	USP[AKQ07513.1_42]
Shigella phage pSf-1	KC710998	Caudoviricetes	Drexlerviridae	Hanrivervirus pSf1	virulent	44.0227	51821	Complete genome	dsDNA	bacteria	Pseudomonadota	negative	Muramidase[AGI61395.1_12], Endopeptidase[AGI61463.1_80]	TMRs: 1[AGI61394.1_11]	USP[AGI61396.1_13]
Synechococcus phage S-SSM5	GU071097	Caudoviricetes	Kyanoviridae	Glaucusvirus ssm5		#N/A	#N/A	Complete genome	dsDNA	bacteria			Muramidase[ADO98052.1_15], unclassified[ADO98045.1_22]
Yersinia phage vB_YenM_31.17	OM140653	Caudoviricetes	Peduoviridae	Graikaemvirus YenM324	temperate	48.9727	32949	Complete genome	dsDNA	bacteria	Pseudomonadota	negative	Muramidase[UKL54252.1_26]	TMRs: 2[UKL54251.1_25]	OIS[UKL54253.1_27]
Dickeya phage BF25/12	KT240186	Caudoviricetes	Autographiviridae	Stompvirus BF2512	virulent	52.1859	43872	Complete genome	dsDNA	bacteria	Pseudomonadota	negative	Muramidase[ALA46465.1_8]	TMRs: 1[ALA46464.1_7]	USP[ALA46463.1_6]
Escherichia phage vB_EcoP_IMEP8	MZ648214	Caudoviricetes		Kuravirus IMEP8	temperate	42.1032	75809	Complete genome	dsDNA	bacteria	Pseudomonadota	negative	Muramidase[UCR91935.1_14], transglycosylas[UCR91940.1_19]		OIS[UCR91957.1_36]
Serratia phage vB_SmaA_3M	MH929319	Caudoviricetes	Ackermannviridae	Miltonvirus 3M	virulent	51.4141	159398	Complete genome	dsDNA	bacteria	Pseudomonadota	negative	Muramidase[AYP28388.1_130], Endopeptidase[AYP28396.1_138]
Gordonia phage Rofo	MH479924	Caudoviricetes		Vividuovirus rofo	virulent	67.2912	58767	Complete genome	dsDNA	bacteria	Actinomycetota	positive	Muramidase[AXH46619.1_42]
Escherichia phage T2	LC348380	Caudoviricetes	Straboviridae	Tequatrovirus T2	virulent	35.3176	163825	Complete genome	dsDNA	bacteria	Pseudomonadota	negative	Muramidase[BBC14765.1_150], Muramidase[BBC14743.1_128], transglycosylas[BBC14734.1_119]		SOS[BBC14841.1_226], SIS[BBC14842.1_227]
Pseudomonas phage ZC03	KU356690	Caudoviricetes	Schitoviridae	Zicotriavirus ZC03	virulent	42.6049	69844	Complete genome	dsDNA	bacteria	Pseudomonadota	negative	Muramidase[AMD43413.1_26]		EIS[AMD43412.1_25]
Dickeya phage vB_DsoM_JA29	MH460461	Caudoviricetes		Salmondvirus JA29	virulent	43.8432	253323	Complete genome	dsDNA	bacteria	Pseudomonadota	negative	Muramidase[AXG66910.1_184], Endopeptidase[AXG66906.1_180], transglycosylas[AXG67009.1_283]
Erwinia phage phiEaP8	MH160392	Caudoviricetes	Schitoviridae	Yonginvirus EaP8	virulent	46.8411	75929	Complete genome	dsDNA	bacteria	Pseudomonadota	negative	Muramidase[AWN06199.1_10]	TMRs: 2[AWN06198.1_9]	EIS[AWN06200.1_11]
Propionibacterium phage PFR1	KU984979	Caudoviricetes		Pulverervirus PFR1	virulent	64.842	38071	Complete genome	dsDNA	bacteria	Actinomycetota	positive	Muramidase[ANH49886.1_21]
Vibrio phage VC1	MT360682	Caudoviricetes	Drexlerviridae	Jhansiroadvirus gwaliVC1	virulent	45.3133	49833	Complete genome	dsDNA	bacteria		negative	Muramidase[WEY17697.1_36], Endopeptidase[WEY17681.1_19]		USP[WEY17698.1_37]
Pseudomonas phage PollyC	MG775261	Caudoviricetes	Autographiviridae	Pollyceevirus pollyC	virulent	57.5953	41651	Complete genome	dsDNA	bacteria	Pseudomonadota	negative	Muramidase[AUV61955.1_45]		OIS[AUV61956.1_46]
Enterobacter phage vB_EclS_CobraSix	OK499971	Caudoviricetes		Cobrasixvirus cobrasix	temperate	52.7041	47816	Complete genome	dsDNA	bacteria	Pseudomonadota	negative	Muramidase[UGO47242.1_75], Endopeptidase[UGO47190.1_23]		EIS[UGO47243.1_76], OOS[UGO47244.1_77]
Aeromonas phage_ZPAH7	MH179473	Caudoviricetes	Autographiviridae	Aerosvirus av25AhydR2PP	virulent	54.8974	42696	Complete genome	dsDNA	bacteria	Pseudomonadota	negative	Muramidase[AWH15398.1_4]	TMRs: 2[AWH15402.1_8]	OIS[AWH15397.1_3]
Klebsiella phage KL	MN379832	Caudoviricetes	Drexlerviridae	Webervirus KL	virulent	50.9071	47844	Complete genome	dsDNA	bacteria	Pseudomonadota	negative	Muramidase[QFQ33323.1_10]	TMRs: 1[QFQ33322.1_9]	USP[QFQ33324.1_11]
Pectobacterium phage Arno160	MK053931	Caudoviricetes	Autographiviridae	Wanjuvirus arno160	virulent	51.4549	41823	Complete genome	dsDNA	bacteria	Pseudomonadota	negative	Muramidase[AZF88109.1_46]	TMRs: 2[AZF88105.1_42]	OIS[AZF88110.1_47], OOS[AZF88111.1_48]
Klebsiella phage KLPN1	KR262148	Caudoviricetes	Drexlerviridae	Webervirus KLPN1	virulent	50.5251	49037	Complete genome	dsDNA	bacteria	Pseudomonadota	negative	Muramidase[AKS10699.1_60], Endopeptidase[AKS10679.1_40]	TMRs: 1[AKS10698.1_59]	USP[AKS10700.1_61]
Aeromonas phage 4L372XY	MK813941	Caudoviricetes		Plateaulakevirus pv4L372XY	virulent	35.6443	124279	Complete genome	dsDNA	bacteria	Pseudomonadota	negative	Muramidase[QEG08912.1_197]
Synechococcus phage S-SM1	GU071094	Caudoviricetes	Kyanoviridae	Thetisvirus ssm1	virulent	41.1376	174079	Complete genome	dsDNA	bacteria	Cyanobacteriota	negative	Muramidase[ADO97329.1_16], unclassified[ADO97324.1_21]
Escherichia phage 11W	OM475429	Caudoviricetes	Peduoviridae	Peduovirus 11W	temperate	52.0257	31564	Coding-complete genome	dsDNA	bacteria	Pseudomonadota	negative	Muramidase[ULG00872.1_10]	TMRs: 3[ULG00871.1_9]	OIS[ULG00874.1_12]
Escherichia phage P2_4C9	LR595883	Caudoviricetes	Peduoviridae	Peduovirus P24C9	temperate	51.9378	32150	Complete genome	dsDNA	bacteria	Pseudomonadota	negative	Muramidase[VUD39499.1_9]	TMRs: 3[VUD39496.1_8]	OIS[VUD39505.1_11]
Escherichia phage vB_EcoP_PhAPEC7	KF562340	Caudoviricetes	Schitoviridae	Gamaleyavirus APEC7	virulent	43.3448	71778	Complete genome	dsDNA	bacteria	Pseudomonadota	negative	Muramidase[AHV82691.1_68]	TMRs: 3[AHV82652.1_28]
Escherichia phage vB_EcoM_ECOO78	KY705409	Caudoviricetes		Jilinvirus ECOO78	temperate	53.0747	41289	Complete genome	dsDNA	bacteria	Pseudomonadota	negative	Muramidase[ARM70408.1_3]		EIS[ARM70406.1_1]
Salmonella phage P46FS4	MT078988	Caudoviricetes	Ackermannviridae	Agtrevirus P46FS4	virulent	50.4442	158706	Complete genome	dsDNA	bacteria	Pseudomonadota	negative	Muramidase[QIG62158.1_92], Endopeptidase[QIG62167.1_101]	TMRs: 2[QIG62261.1_195]
Pseudomonas phage Noxifer	MF063068	Caudoviricetes		Noxifervirus noxifer	virulent	53.5263	278136	Complete genome	dsDNA	bacteria	Pseudomonadota	negative	Muramidase[ARV77309.1_140], transglycosylas[ARV77366.1_197]
Lactobacillus phage Lrm1	EU246945	Caudoviricetes		Larmunavirus Lrm1	temperate	45.49	39989	Complete genome	dsDNA	bacteria	Bacillota	positive	Muramidase[ABY84320.1_19]	TMRs: 1[ABY84319.1_18]
Acinetobacter phage phiAB1	HQ186308	Caudoviricetes	Autographiviridae	Friunavirus AB1	virulent	39.0864	41526	Complete genome	dsDNA	bacteria	Pseudomonadota	negative	Muramidase[ADQ12747.1_43]	TMRs: 3[ADQ12746.1_42]
Pseudomonas phage VSW-3	KX066068	Caudoviricetes	Autographiviridae	Napahaivirus VSW3	virulent	57.5402	40556	Complete genome	dsDNA	bacteria	Pseudomonadota	negative	Muramidase[ANH51108.1_32]
Salmonella enterica subsp. enterica serovar Typhi strain Salmonella Typhi Prophage STYP1	KX833211	Caudoviricetes	Peduoviridae	Peduovirus STYP1	temperate	52.9918	28946	Complete genome	dsDNA	bacteria	Pseudomonadota	negative	Muramidase[API82944.1_21], Muramidase[API82951.1_28]	TMRs: 3[API82943.1_20]	OIS[API82946.1_23]
Lactobacillus phage LL-Ku	AY739900	Caudoviricetes		Cequinquevirus LLKu	virulent	41.6023	31080	Complete genome	dsDNA	bacteria		positive	Muramidase[AAV30211.2_50]	TMRs: 3[AAV30210.1_49]
Cellulophaga phage phi46:3	KC821622	Caudoviricetes	Pachyviridae	Bacelvirus phi46tres	virulent	32.6955	72961	Complete genome	dsDNA	bacteria	Bacteroidota	negative	Muramidase[AGO48832.1_88]
Cellulophaga phage phi18:3	KC821620	Caudoviricetes	Pachyviridae	Baltivirus phi18tres	virulent	32.8836	71443	Complete genome	dsDNA	bacteria	Bacteroidota	negative	Muramidase[AGO48604.1_92]
Aeromonas phage vB_AsaM_LPM4	OL348188	Caudoviricetes	Peduoviridae	Piscesmortuivirus LPM4	temperate	58.1341	37312	Complete genome	dsDNA	bacteria	Pseudomonadota	negative	Muramidase[UGC97278.1_21]	TMRs: 4[UGC97280.1_23], TMRs: 3[UGC97279.1_22]	OIS[UGC97275.1_18]
Acinetobacter phage vB_AbaP_AS11	KY268296	Caudoviricetes	Autographiviridae	Friunavirus AS11	virulent	39.2921	41642	Complete genome	dsDNA	bacteria	Pseudomonadota	negative	Muramidase[AQN32699.1_47]	TMRs: 3[AQN32698.1_46]
Bacillus phage VMY22	KT780304	Caudoviricetes	Salasmaviridae	Mingyongvirus VMY22	virulent	36.3641	18609	Complete genome	dsDNA	bacteria		negative	Muramidase[ALH46485.1_20], transglycosylas[ALH46483.1_18]	TMRs: 1[ALH46484.1_19]
uncultured phage cr123_1	MZ130476	Caudoviricetes	Intestiviridae	Delmidovirus copri	virulent	33.2065	92241	Complete genome	dsDNA	bacteria			Muramidase[QWM89188.1_7]
Acinetobacter phage AB1	HM368260	Caudoviricetes		Obolenskvirus AB1	virulent	37.6891	45159	Complete genome	dsDNA	bacteria	Pseudomonadota	negative	Muramidase[ADO14444.1_73]	TMRs: 2[ADO14420.1_49]
Salmonella phage SS9	MK972699	Caudoviricetes	Ackermannviridae	Kuttervirus SS9	virulent	44.6616	156329	Complete genome	dsDNA	bacteria	Pseudomonadota	negative	Muramidase[QEI24283.1_118], Endopeptidase[QEI24274.1_109]	TMRs: 2[QEI24184.1_19]
Escherichia phage ECML-4	JX128257	Caudoviricetes	Ackermannviridae	Kuttervirus ECML4	virulent	45.032	157308	Complete genome	dsDNA	bacteria	Pseudomonadota	negative	Muramidase[AFO10240.1_5], Endopeptidase[AFO10249.1_14]	TMRs: 2[AFO10335.1_100]
Salmonella phage dinky	MT074475	Caudoviricetes	Ackermannviridae	Kuttervirus dinky	virulent	44.7683	157254	Complete genome	dsDNA	bacteria	Pseudomonadota	negative	Muramidase[QIO02896.1_92], Endopeptidase[QIO02905.1_101]	TMRs: 2[QIO02998.1_194]
Salmonella phage Marshall	KF669653	Caudoviricetes	Ackermannviridae	Kuttervirus marshall	virulent	45.5871	156338	Complete genome	dsDNA	bacteria	Pseudomonadota	negative	Muramidase[AGY47639.1_122], Endopeptidase[AGY47648.1_131]	TMRs: 2[AGY47538.1_21]
Salmonella phage Maynard	KF669654	Caudoviricetes	Ackermannviridae	Kuttervirus maynard	virulent	45.5524	154701	Complete genome	dsDNA	bacteria	Pseudomonadota	negative	Muramidase[AGY47844.1_122], Muramidase[AGY47851.1_129], Endopeptidase[AGY47852.1_130]	TMRs: 2[AGY47743.1_21], TMRs: 2[AGY47828.1_106]
Salmonella phage Vi01	FQ312032	Caudoviricetes	Ackermannviridae	Kuttervirus ViI	virulent	45.22	157061	Complete genome	dsDNA	bacteria	Pseudomonadota	negative	Muramidase[CBW37954.1_86], Endopeptidase[CBW37944.1_76]	TMRs: 2[CBW38057.1_189]
Salmonella phage heyday	MT074470	Caudoviricetes	Ackermannviridae	Kuttervirus heyday	virulent	44.47	144232	Complete genome	dsDNA	bacteria	Pseudomonadota	negative	Muramidase[QIO02245.1_97], Endopeptidase[QIO02254.1_106]
Salmonella phage SE14	MK972690	Caudoviricetes	Ackermannviridae	Kuttervirus SE14	virulent	44.8393	152926	Complete genome	dsDNA	bacteria	Pseudomonadota	negative	Muramidase[QEI23492.1_184], Endopeptidase[QEI23501.1_193]	TMRs: 2[QEI23392.1_84]
Vibrio phage vB_VchM_Kuja	MN718199	Caudoviricetes	Ackermannviridae	Kujavirus kuja	virulent	36.3781	148180	Complete genome	dsDNA	bacteria		negative	Muramidase[QGZ16046.1_55], unclassified[QGZ16051.1_60]
Acinetobacter phage vB_AbaP_B5	MF033349	Caudoviricetes	Autographiviridae	Friunavirus B5	virulent	39.3097	41608	Complete genome	dsDNA	bacteria	Pseudomonadota	negative	Muramidase[ASN73457.1_49]	TMRs: 3[ASN73456.1_48]
Cronobacter phage CS01	MH845412	Caudoviricetes	Drexlerviridae	Kyungwonvirus CS01	virulent	50.1089	48195	Complete genome	dsDNA	bacteria	Pseudomonadota	negative	Muramidase[AYJ73347.1_59], Endopeptidase[AYJ73291.1_3]		USP[AYJ73346.1_58]
Pseudomonas virus Pa193	MK837009	Caudoviricetes		Pbunavirus Pa193	virulent	55.6716	66657	Complete genome	dsDNA	bacteria	Pseudomonadota	negative	Muramidase[QDH45974.1_64]		USP[QDH45936.1_26]
Uncultured Caudovirales phage clone 2F_1	MF417929	Caudoviricetes	Peduoviridae	Bracchivirus U2F1	temperate	39.2176	32618	Complete genome	dsDNA	bacteria			Muramidase[ASN71635.1_34]
Pseudomonas phage vB_PsyM_KIL1	KU130126	Caudoviricetes		Flaumdravirus KIL4	virulent	44.8107	90552	Complete genome	dsDNA	bacteria	Pseudomonadota	negative	Muramidase[AMR57327.1_75]		OIS[AMR57329.1_77]
Pseudomonas phage vB_PsyM_KIL4	KU130129	Caudoviricetes		Flaumdravirus KIL2	virulent	44.8974	92816	Complete genome	dsDNA	bacteria	Pseudomonadota	negative	Muramidase[AMR57808.1_75]		OIS[AMR57810.1_77]
Salmonella phage SE13	MK770411	Caudoviricetes		Rosemountvirus SE13	virulent	45.7798	52438	Complete genome	dsDNA	bacteria	Pseudomonadota	negative	Muramidase[QDH45155.1_49]
Shigella phage 75/02 Stx	KF766125	Caudoviricetes		Diegovirus dv7502Stx	temperate	49.117	60875	Complete genome	dsDNA	bacteria	Pseudomonadota	negative	Muramidase[AHB80222.1_40]	TMRs: 2[AHB80223.2_39]	EIS[AHB80219.1_43]
Stx converting phage vB_EcoS_ST2-8624	KU238070	Caudoviricetes		Traversvirus ST28624	temperate	49.6068	62822	Complete genome	dsDNA	bacteria			Muramidase[ANJ65884.1_51]	TMRs: 2[ANJ65883.1_50]	EIS[ANJ65886.1_53]
Stx2-converting phage Stx2a_WGPS9	AP012535	Caudoviricetes		Traversvirus WGPS9	temperate	49.9449	56224	Complete genome	dsDNA	bacteria	Pseudomonadota	negative	Muramidase[BAT32341.1_36]	TMRs: 2[BAT32340.1_35]	EIS[BAT32343.1_38], EOS[BAT32344.1_39]
Escherichia phage PA28	KP682381	Caudoviricetes		Traversvirus PA28	temperate	49.7406	61292	Complete genome	dsDNA	bacteria	Pseudomonadota	negative	Muramidase[AKI86778.1_58]	TMRs: 2[AKI86777.1_57]	EIS[AKI86781.1_61]
Stx converting phage vB_EcoS_P27	KU238067	Caudoviricetes		Traversvirus P27	temperate	49.1686	61580	Complete genome	dsDNA	bacteria			Muramidase[ANJ65623.1_55]	TMRs: 2[ANJ65622.1_54]	EIS[ANJ65626.1_58]
Klebsiella phage ST512-KPC3phi13.2	MK422449	Caudoviricetes	Peduoviridae	Kapieceevirus ST512KPC3phi132	temperate	51.8729	32302	Complete genome	dsDNA	bacteria	Pseudomonadota	negative	Muramidase[QBP27423.1_21]	TMRs: 2[QBP27422.1_20]
Enterobacteria phage PRD1	AY848689	Tectiliviricetes	Tectiviridae	Alphatectivirus PRD1	virulent	48.1008	14927	Complete genome	dsDNA	bacteria		negative	Muramidase[AAX45908.1_3]	TMRs: 3[AAX45922.1_27]	OIS[AAX45900.1_28], OOS[AAX45901.1_29]
Salmonella phage birk	MT074439	Caudoviricetes		Rosemountvirus birk	virulent	45.8449	52767	Complete genome	dsDNA	bacteria	Pseudomonadota	negative	Muramidase[QIN98624.1_50]
Dickeya phage vB_DsoM_AD1	MH460463	Caudoviricetes		Alexandravirus AD1	virulent	49.3663	261658	Complete genome	dsDNA	bacteria	Pseudomonadota	negative	Muramidase[AXG67237.1_193], Endopeptidase[AXG67232.1_188]
Erwinia phage pEa_SNUABM_33	MZ443779	Caudoviricetes		Alexandravirus SNUABM33	virulent	49.3263	263237	Complete genome	dsDNA	bacteria	Pseudomonadota	negative	Muramidase[QZE58073.1_197], Endopeptidase[QZE58068.1_192]
uncultured Caudovirales phage	LR797314	Caudoviricetes	Peduoviridae	Maltschvirus maltsch	temperate	42.0592	36306	Complete genome	dsDNA	bacteria			Muramidase[CAB4202343.1_9]	TMRs: 3[CAB4202313.1_7]
Salmonella phage f18SE	KR270151	Caudoviricetes		Jerseyvirus f18SE	virulent	49.7994	41868	Complete genome	dsDNA	bacteria	Pseudomonadota	negative	Muramidase[AKY03060.1_45]	TMRs: 3[AKY03061.1_46]	OIS[AKY03049.1_34]
Olleya phage Harreka_1	MT732457	Caudoviricetes	Aggregaviridae	Harrekavirus harreka	virulent	32.0023	43175	Complete genome	dsDNA	bacteria	Bacteroidota	negative	Muramidase[QQV90423.1_16]
Pseudomonas phage SN	FM887021	Caudoviricetes		Pbunavirus SN	virulent	55.5822	66390	Complete genome	dsDNA	bacteria	Pseudomonadota	negative	Muramidase[CAT99699.1_48]		USP[CAT99656.1_8]
Escherichia phage vB_EcoS-12210I	MK907226	Caudoviricetes	Drexlerviridae	Veterinaerplatzvirus vv12210I	virulent	44.413	44219	Complete genome	dsDNA	bacteria	Pseudomonadota	negative	Muramidase[QDJ97955.1_51], Endopeptidase[QDJ97914.1_10]	TMRs: 1[QDJ97956.1_52]	USP[QDJ97954.1_50]
Pseudomonas phage phiPMW	KU862660	Caudoviricetes		Plaisancevirus PMW	virulent	45.1491	103218	Complete genome	dsDNA	bacteria	Pseudomonadota	negative	Muramidase[ANA49275.1_150], Endopeptidase[ANA49266.1_141]
Escherichia virus KFS-EC	MH560358	Caudoviricetes	Straboviridae	Krischvirus kfsec	virulent	40.4699	164715	Complete genome	dsDNA	bacteria	Pseudomonadota	negative	Muramidase[AXF53171.1_23], Endopeptidase[AXF53402.1_254], transglycosylas[AXF53393.1_245]		SOS[AXF53257.1_109]
Aeromonas phage AhSzw-1	MG676225	Caudoviricetes	Demerecviridae	Shenzhenvirus AhSzw1		#N/A	#N/A	Complete genome	dsDNA	bacteria			Muramidase[78816..79355]	TMRs: 1[23507..24295]
Pectobacterium phage PP90	KX278419	Caudoviricetes	Autographiviridae	Phimunavirus PP90	virulent	48.8894	44570	Complete genome	dsDNA	bacteria	Pseudomonadota	negative	Muramidase[ANT45412.1_55]	TMRs: 2[ANT45411.1_54]	USP[ANT45410.1_53]
Pectobacterium phage Khlen	MK095202	Caudoviricetes	Autographiviridae	Phimunavirus khlen	virulent	48.9151	44013	Complete genome	dsDNA	bacteria	Pseudomonadota	negative	Muramidase[AZF94580.1_49]	TMRs: 2[AZF94581.1_50]	USP[AZF94582.1_51]
Pectobacterium phage Clickz	MK095193	Caudoviricetes	Autographiviridae	Phimunavirus Clickz	virulent	49.1919	43310	Complete genome	dsDNA	bacteria	Pseudomonadota	negative	Muramidase[AZF94098.1_56]		USP[AZF94043.1_1]
Pectobacterium phage Koot	MK095203	Caudoviricetes	Autographiviridae	Phimunavirus koot	virulent	49.0231	43402	Complete genome	dsDNA	bacteria	Pseudomonadota	negative	Muramidase[AZF94633.1_47]	TMRs: 2[AZF94634.1_48]	USP[AZF94635.1_49]
Pseudomonas phage VCM	LN887844	Caudoviricetes		Otagovirus VCM	virulent	48.5081	98765	Complete genome	dsDNA	bacteria	Pseudomonadota	negative	Muramidase[CUR44307.1_88]		OIS[CUR44305.1_86]
Erwinia phage vB_EamM_Desertfox	MG655268	Caudoviricetes		Agricanvirus desertfox	virulent	49.8769	272458	Complete genome	dsDNA	bacteria	Pseudomonadota	negative	Muramidase[AUG86270.1_163], transglycosylas[AUG86137.1_29]		OOS[AUG86122.1_14], OIS[AUG86123.1_15]
Erwinia phage Era103	EF160123	Caudoviricetes	Autographiviridae	Eracentumvirus era103	virulent	49.8383	45445	Complete genome	dsDNA	bacteria	Pseudomonadota	negative	Muramidase[ABM63439.1_49]	TMRs: 1[ABM63434.1_44]	OIS[ABM63440.1_50], OOS[ABM63441.1_51]
Gordonia phage Love	MT723934	Caudoviricetes		Vividuovirus love	virulent	67.2679	60042	Complete genome	dsDNA	bacteria	Actinomycetota	positive	Muramidase[QNJ57765.1_45]	TMRs: 4[QNJ57766.1_46]
Salmonella phage RE2010	HM770079	Caudoviricetes	Peduoviridae	Felsduovirus RE2010	temperate	51.0215	34117	Complete genome	dsDNA	bacteria	Pseudomonadota	negative	Muramidase[ADQ92398.1_23]	TMRs: 2[ADQ92397.1_22]
Shigella phage phiSboM-AG3	FJ373894	Caudoviricetes	Ackermannviridae	Agtrevirus AG3	virulent	50.3981	158006	Complete genome	dsDNA	bacteria	Pseudomonadota	negative	Muramidase[ACO94320.1_86], Endopeptidase[ACO94310.1_76]	TMRs: 2[ACO94428.1_194]	SOS[ACO94352.1_118], SIS[ACO94353.1_119]
Escherichia phage vB_EcoM_Alf5	KX377933	Caudoviricetes		Felixounavirus Alf5	virulent	39.018	87662	Complete genome	dsDNA	bacteria	Pseudomonadota	negative	Muramidase[ANT42098.1_36]		OIS[ANT42068.1_6], OOS[ANT42069.1_7]
Escherichia phage JL1	JX865427	Caudoviricetes		Dhillonvirus JL1	virulent	54.7737	43457	Complete genome	dsDNA	bacteria	Pseudomonadota	negative	Muramidase[AFV51283.1_6], Endopeptidase[AFV51317.1_43]	TMRs: 3[AFV51284.1_7], TMRs: 3[AFV51285.1_8]	OIS[AFV51275.1_58]
Burkholderia phage Mana	MT701591	Caudoviricetes	Peduoviridae	Aptresvirus mana	temperate	64.3146	38038	Complete genome	dsDNA	bacteria	Pseudomonadota	negative	Muramidase[QPB09405.1_10]	TMRs: 4[QPB09403.1_8], TMRs: 3[QPB09404.1_9]	EIS[QPB09406.1_11], EOS[QPB09407.1_12]
Erwinia phage Ea35-70	KF806589	Caudoviricetes		Agricanvirus Ea3570	virulent	49.8808	271084	Complete genome	dsDNA	bacteria	Pseudomonadota	negative	Muramidase[AHI60312.1_162], transglycosylas[AHI60179.1_29]		OOS[AHI60164.1_14], OIS[AHI60165.1_15]
Escherichia typing phage 1	KP869100	Caudoviricetes		Felixounavirus TP1	virulent	38.8485	88531	Complete genome	dsDNA	bacteria	Pseudomonadota	negative	Muramidase[AKE44929.1_23]		OIS[AKE44965.1_59]
Klebsiella phage Sin4	MK931442	Caudoviricetes	Drexlerviridae	Webervirus sin4	virulent	50.2885	49916	Complete genome	dsDNA	bacteria	Pseudomonadota	negative	Muramidase[QEG07093.1_66], Endopeptidase[QEG07071.1_44]	TMRs: 1[QEG07092.1_65]	USP[QEG07094.1_67]
Arthrobacter phage Phives	MT889376	Caudoviricetes		Yangvirus phives	virulent	67.2564	44204	Complete genome	dsDNA	bacteria	Actinomycetota	positive	Muramidase[QOP65129.1_1]
Lactococcus phage vB_Llc_bIBBA3	MH779522	Caudoviricetes		Ceduovirus bIBBA3	virulent	36.159	21906	Complete genome	dsDNA	bacteria	Bacillota	positive	Muramidase[AXY83682.1_24]	TMRs: 3[AXY83696.1_39]
Acinetobacter phage Petty	KF669656	Caudoviricetes	Autographiviridae	Pettyvirus petty	virulent	42.1856	40739	Complete genome	dsDNA	bacteria	Pseudomonadota	negative	Muramidase[AGY48013.1_41]	TMRs: 3[AGY48012.1_40]
Iodobacter phage PhiPLPE	EU876853	Caudoviricetes		Iodovirus PLPE	virulent	46.1046	47453	Complete genome	dsDNA	bacteria	Pseudomonadota	negative	Muramidase[ACG60337.1_15]		EIS[ACG60338.1_16]
Gordonia phage Skog	MN908687	Caudoviricetes		Skogvirus Skog	virulent	65.7644	152435	Complete genome	dsDNA	bacteria	Actinomycetota	positive	Muramidase[QIG58156.1_4], Endopeptidase[QIG58155.1_3], Endopeptidase[QIG58337.1_185]	TMRs: 4[QIG58157.1_5]
Escherichia phage vB_vPM_PD06	MH816848	Caudoviricetes		Justusliebigvirus PD06	virulent	37.652	149506	Complete genome	dsDNA	bacteria	Pseudomonadota	negative	Muramidase[AYD85103.1_183]
Escherichia phage O18-011	LC553735	Caudoviricetes		Kuravirus O18011	temperate	42.1	75646	Complete genome	dsDNA	bacteria	Pseudomonadota	negative	Muramidase[BCG45082.1_39], unclassified[BCG45080.1_37]		OIS[BCG45065.1_22]
Escherichia phage DE3	EU078592	Caudoviricetes		Escherichia virus DE3	virulent	51.8835	42925	Complete genome	dsDNA	bacteria	Pseudomonadota	negative	Muramidase[ACF32378.1_29]	TMRs: 3[ACF32377.1_28]	EIS[ACF32379.1_30]
Escherichia phage Lambda	J02459	Caudoviricetes		Lambdavirus lambda	temperate	49.8577	48502	Complete genome	dsDNA	bacteria	Pseudomonadota	negative	Muramidase[AAA96598.1_65]	TMRs: 3[AAA96597.1_64]
Enterobacteria phage O276	MH547045	Caudoviricetes		Lambdavirus lvO276	temperate	50.6826	41969	Complete genome	dsDNA	bacteria	Pseudomonadota	negative	Muramidase[AXN58026.1_60], Endopeptidase[AXN57992.1_18]		EIS[AXN58027.1_61], EOS[AXN58040.1_62]
Escherichia phage HK630	JQ086376	Caudoviricetes		Lambdavirus HK630	temperate	50.0531	47090	Complete genome	dsDNA	bacteria	Pseudomonadota	negative	Muramidase[AFH20817.1_64]	TMRs: 3[AFH20815.1_62]	EIS[AFH20818.1_65], EOS[AFH20819.1_66]
Pseudomonas phage NV1	MG845684	Caudoviricetes		Vicosavirus NV1	virulent	52.1151	45058	Complete genome	dsDNA	bacteria	Pseudomonadota	negative	Muramidase[AUX83692.1_63]
Salmonella phage Segz_1	MH791402	Caudoviricetes		Segzyvirus segz1	virulent	46.4161	48285	Complete genome	dsDNA	bacteria	Pseudomonadota	negative	Muramidase[QAX98652.1_2], Endopeptidase[QAX98699.1_49]	TMRs: 2[QAX98653.1_3]	EIS[QAX98654.1_4]
Shigella phage Sd1	MF158042	Caudoviricetes	Drexlerviridae	Wilsonroadvirus Sd1	virulent	44.4988	48262	Complete genome	dsDNA	bacteria	Pseudomonadota	negative	Muramidase[ATE86140.1_73], Endopeptidase[ATE86097.1_30]	TMRs: 1[ATE86068.1_1]	USP[ATE86139.1_72]
Xylella phage Sano	KF626665	Caudoviricetes	Casjensviridae	Xylella virus Sano	virulent	62.3613	56147	Complete genome	dsDNA	bacteria	Pseudomonadota	negative	Muramidase[AHB12063.1_43]	TMRs: 1[AHB12061.1_41], TMRs: 4[AHB12062.1_42]	SOS[AHB12059.1_39], SIS[AHB12060.1_40]
Erwinia phage vB_EamM_RAY	KU886224	Caudoviricetes		Agricanvirus ray	virulent	49.8724	271182	Complete genome	dsDNA	bacteria	Pseudomonadota	negative	Muramidase[ANH51943.1_162], transglycosylas[ANH51810.1_29]		OOS[ANH51795.1_14], OIS[ANH51796.1_15]
Acinetobacter phage AP22	HE806280	Caudoviricetes		Obolenskvirus AP22	virulent	37.7433	46387	Complete genome	dsDNA	bacteria	Pseudomonadota	negative	Muramidase[CCH57765.1_57]	TMRs: 2[CCH57790.1_82]
Klebsiella phage SopranoGao	MF612073	Caudoviricetes		Lastavirus sopranogao	temperate	57.2659	61644	Complete genome	dsDNA	bacteria	Pseudomonadota	negative	Muramidase[ASV45028.1_5]	TMRs: 1[ASV45027.1_4]	EIS[ASV45025.1_2]
Salmonella phage Mutine	MG428992	Caudoviricetes	Ackermannviridae	Kuttervirus mutine	virulent	44.3029	161502	Complete genome	dsDNA	bacteria	Pseudomonadota	negative	Muramidase[AUG88272.1_137], Endopeptidase[AUG88282.1_147]	TMRs: 2[AUG88156.1_21]
Burkholderia phage Bcep22	AY349011	Caudoviricetes		Lessievirus bcep22	virulent	65.3095	63882	Complete genome	dsDNA	bacteria	Pseudomonadota	negative	Muramidase[AAQ55011.2_75]	TMRs: 1[AAQ55010.1_74]	EIS[AAQ55012.1_76], EOS[ABW74911.1_77]
Xanthomonas phage phi Xc10	MF375456	Caudoviricetes	Autographiviridae	Pradovirus Xc10	virulent	62.4347	44597	Complete genome	dsDNA	bacteria	Pseudomonadota	negative	Muramidase[ASZ72046.1_51]	TMRs: 1[ASZ72042.1_47]	OOS[ASZ72048.1_53], [gbkey=CDS][ASZ72047.1_52]
Erwinia phage Machina	KX397370	Caudoviricetes		Machinavirus machina	virulent	51.0134	241654	Complete genome	dsDNA	bacteria	Pseudomonadota	negative	Muramidase[ANZ49807.1_160], transglycosylas[ANZ49846.1_199]		SIS[ANZ49853.1_206], SOS[ANZ49854.1_207]
Flavobacterium phage vB_FspM_immuto_2-6A	MW353175	Caudoviricetes		Immutovirus immuto	virulent	34.5203	160410	Complete genome	dsDNA	bacteria	Bacteroidota	negative	Muramidase[QQO91759.1_80]	TMRs: 4[QQO91760.1_81]
Vibrio phage YC	MH375644	Caudoviricetes	Ackermannviridae	Campanilevirus YC	virulent	47.3298	147890	Complete genome	dsDNA	bacteria		negative	Muramidase[AXC34386.1_17], Amidase[AXC34417.1_48]
Escherichia phage ECBP2	JX415536	Caudoviricetes		Suseptimavirus ECBP2	temperate	42.42	77315	Complete genome	dsDNA	bacteria	Pseudomonadota	negative	Muramidase[AFR52048.1_15], transglycosylas[AFR52053.1_20]		OIS[AFR52067.1_34]
Stx2-converting phage 86	AB255436	Caudoviricetes		Traversvirus tv86	temperate	49.067	60238	Complete genome	dsDNA	bacteria	Pseudomonadota	negative	Muramidase[BAF34039.1_7]	TMRs: 2[BAF34036.1_4]	EIS[BAF34041.1_9], EOS[BAF34042.1_10]
Synechococcus virus S-ESS1	KY249644	Caudoviricetes	Casjensviridae	Sessunavirus SESS1	temperate	60.9042	60362	Complete genome	dsDNA	bacteria	Cyanobacteriota	negative	Muramidase[ARB05723.1_35]
Salmonella phage LPST10	KY860935	Caudoviricetes		Skatevirus LPST10	virulent	45.5316	47657	Complete genome	dsDNA	bacteria	Pseudomonadota	negative	Muramidase[ARK07791.1_59]	TMRs: 2[ARK07790.1_58]	EIS[ARK07789.1_57]
Vibrio phage pTD1	AP017972	Caudoviricetes		Tidunavirus pTD1	virulent	44.5465	239276	Complete genome	dsDNA	bacteria		negative	Muramidase[BAW98403.1_194]
Providencia phage vB_PstP_PS3	MK387869	Caudoviricetes	Autographiviridae	Kakivirus PS3	virulent	42.9919	41024	Complete genome	dsDNA	bacteria	Pseudomonadota	negative	Muramidase[QAX92405.1_51]	TMRs: 1[QAX92416.1_50]
Erwinia phage ENT90	HQ110084	Caudoviricetes	Peduoviridae	Entnonagintavirus ENT90	temperate	55.8111	29564	Complete genome	dsDNA	bacteria	Pseudomonadota	negative	Muramidase[ADX32457.1_13]	TMRs: 1[ADX32461.1_15]	OOS[ADX32441.1_11], OIS[ADX32438.1_12]
Pectobacterium phage PP16	KX278418	Caudoviricetes	Autographiviridae	Kotilavirus PP16	virulent	51.9359	44268	Complete genome	dsDNA	bacteria	Pseudomonadota	negative	Muramidase[ANT45352.2_56]	TMRs: 2[ANT45351.1_55]	USP[ANT45350.1_54]
Klebsiella phage KP8	MG922974	Caudoviricetes	Schitoviridae	Kaypoctavirus KP8	virulent	44.2012	73679	Complete genome	dsDNA	bacteria	Pseudomonadota	negative	Muramidase[AVJ48988.1_79]	TMRs: 2[AVJ48989.1_80]	EIS[AVJ48987.1_78]
Bacillus phage Bam35c	AY257527	Tectiliviricetes	Tectiviridae	Betatectivirus Bam35	temperate	39.7188	14935	Complete genome	dsDNA	bacteria		negative	Muramidase[AAP83499.1_30]
Cronobacter phage vB_CsaM_GAP161	JN882287	Caudoviricetes	Straboviridae	Pseudotevenvirus gap161	virulent	44.5225	178193	Complete genome	dsDNA	bacteria	Pseudomonadota	negative	Muramidase[AFC22298.1_191], transglycosylas[AFC22249.1_142], unclassified[AFC22281.1_174]	TMRs: 1[AFC22371.1_264]	SIS[AFC22176.1_69], SOS[AFC22177.1_70]
Caulobacter phage Percy	KT381879	Caudoviricetes	Autographiviridae	Percyvirus percy	virulent	60.9019	44974	Complete genome	dsDNA	bacteria	Pseudomonadota	negative	Muramidase[ALF01687.1_53]	TMRs: 2[ALF01682.1_48]
Pseudomonas phage Phabio	MF042360	Caudoviricetes		Phabiovirus phabio		#N/A	#N/A	Complete genome	dsDNA	bacteria			Muramidase[ARV76848.1_217]
Synechococcus phage S-CAM7 isolate 0910CC49	KU686212	Caudoviricetes	Kyanoviridae	Mazuvirus scam7	virulent	41.1797	216121	Complete genome	dsDNA	bacteria	Cyanobacteriota	negative	Muramidase[AOV62135.1_211], Endopeptidase[AOV62134.1_210], transglycosylas[AOV62137.1_213], Amidase[AOV61934.1_10]
Halomonas phage phiHAP-1	EU399241	Caudoviricetes		Hapunavirus HAP1	temperate	58.9797	39245	Complete genome	dsDNA	bacteria	Pseudomonadota	negative	Muramidase[ABY90413.1_45]
Bacillus phage BceA1	HE614282	Caudoviricetes		Beceayunavirus BceA1	temperate	35.6634	42932	Complete genome	dsDNA	bacteria		negative	Muramidase[CCE73858.1_23]	TMRs: 2[CCE73857.1_22]
Bacillus phage BtCS33	JN191664	Caudoviricetes		Camtrevirus BtCS33	temperate	35.2234	41992	Complete genome	dsDNA	bacteria		negative	Muramidase[AFL46409.1_18], unclassified[AFL46395.1_4]
Lactococcus phage CHPC1170	MN689508	Caudoviricetes		Ceduovirus CHPC1170	virulent	35.6157	21746	Complete genome	dsDNA	bacteria	Bacillota	positive	Muramidase[QGT52549.1_25]
Lactobacillus phage Maenad	MG765274	Caudoviricetes		Maenadvirus maenad	virulent	39.0738	78646	Complete genome	dsDNA	bacteria	Bacillota	positive	Muramidase[AVH85652.1_78], unclassified[AVH85638.1_64]
Bacillus phage Claudi	KX349900	Caudoviricetes	Salasmaviridae	Claudivirus claudi	virulent	30.2581	26502	Complete genome	dsDNA	bacteria		negative	Muramidase[ANT41192.1_38], transglycosylas[ANT41190.1_36]	TMRs: 1[ANT41191.1_37]
Salmonella phage SS3e	AY730274	Caudoviricetes		Jerseyvirus SS3e	virulent	50.0797	40793	Complete genome	dsDNA	bacteria	Pseudomonadota	negative	Muramidase[AAW51228.1_25]		OIS[AAW51214.1_11]
Escherichia phage JMPW2	KU194205	Caudoviricetes	Drexlerviridae	Tunavirus JMPW2	virulent	45.3756	50298	Complete genome	dsDNA	bacteria	Pseudomonadota	negative	Muramidase[ALT58189.1_65], Endopeptidase[ALT58165.1_43]	TMRs: 1[ALT58188.1_64]	USP[ALT58190.1_66]
Escherichia phage T1	AY216660	Caudoviricetes	Drexlerviridae	Tunavirus T1	virulent	45.5525	48836	Complete genome	dsDNA	bacteria	Pseudomonadota	negative	Muramidase[AAP49987.1_68], Endopeptidase[AAP49964.1_43]	TMRs: 1[AAP49986.1_67]	USP[AAP49988.1_69]
Escherichia phage Wphi	AY135739	Caudoviricetes	Peduoviridae	Peduovirus Wphi	temperate	51.7226	32684	Complete genome	dsDNA	bacteria	Pseudomonadota	negative	Muramidase[AAN28227.1_9]	TMRs: 3[AAN28226.1_8]	OIS[AAN28229.1_11], OOS[AAN28230.1_12]
Acinetobacter phage IMEAB3	KF811200	Caudoviricetes		Lokivirus IMEAB3	virulent	45.475	43050	Complete genome	dsDNA	bacteria	Pseudomonadota	negative	Muramidase[AHI60042.1_43]	TMRs: 2[AHI60043.1_44]
Nodularia phage vB_NpeS-2AV2	KU230356	Caudoviricetes		Ravarandavirus rv2AV2	virulent	40.2782	139100	Complete genome	dsDNA	bacteria	Cyanobacteriota	negative	Muramidase[ALY07523.1_71]
Nodularia phage vB_NspS-kac68v161	MK605245	Caudoviricetes		Ravarandavirus kac68v161	virulent	40.2352	145400	Complete genome	dsDNA	bacteria	Cyanobacteriota	negative	Muramidase[QBQ73732.1_82]
Escherichia phage Bp4	KJ135004	Caudoviricetes	Schitoviridae	Gamaleyavirus Bp4	virulent	42.8833	72583	Complete genome	dsDNA	bacteria	Pseudomonadota	negative	Muramidase[AHN83358.2_16]	TMRs: 3[AJB43753.1_61], TMRs: 2[AHN83363.1_15]
Lactobacillus phage Lenus	MG252693	Caudoviricetes		Lenusvirus lenus	temperate	37.2045	78891	Complete genome	dsDNA	bacteria	Bacillota	positive	Muramidase[ATW59514.1_97], unclassified[ATW59495.1_78]	TMRs: 2[ATW59512.1_95]
Escherichia phage vB_Eco_swan01	LT841304	Caudoviricetes	Drexlerviridae	Warwickvirus swan01	virulent	44.74	50865	Complete genome	dsDNA	bacteria	Pseudomonadota	negative	Muramidase[SMH63959.1_74], Endopeptidase[SMH63899.1_14]	TMRs: 1[SMH63960.1_75]	USP[SMH63958.1_73]
Escherichia phage EK010	LC553734	Caudoviricetes		Suseptimavirus EK010	temperate	42.1117	78078	Complete genome	dsDNA	bacteria	Pseudomonadota	negative	Muramidase[BCG45030.1_103], transglycosylas[BCG45025.1_98]		OIS[BCG45010.1_83]
Escherichia phage Lw1	KC801932	Caudoviricetes	Straboviridae	Pseudotevenvirus lw1	virulent	43.4911	176227	Complete genome	dsDNA	bacteria	Pseudomonadota	negative	Muramidase[AGJ71600.1_192], transglycosylas[AGJ71554.1_146], unclassified[AGJ71584.1_176]	TMRs: 1[AGJ71672.1_264]	SIS[AGJ71479.1_71], SOS[AGJ71480.1_72]
Shigella phage vB_SflS-ISF001	MG049919	Caudoviricetes	Drexlerviridae	Tunavirus ISF001	virulent	45.5847	50552	Complete genome	dsDNA	bacteria	Pseudomonadota	negative	Muramidase[ATN94082.1_4], Endopeptidase[ATN94101.1_23]	TMRs: 1[ATN94083.1_5]	USP[ATN94081.1_3]
Geobacillus phage TP-84	KY565347	Caudoviricetes		Saundersvirus Tp84	virulent	45.5468	47718	Complete genome	dsDNA	bacteria	Bacillota	positive	Muramidase[AQY55126.1_28]	TMRs: 4[AQY55125.1_27]
Escherichia phage vB_EcoM_WFH	MK373776	Caudoviricetes		Wifcevirus WFH	virulent	46.1176	71283	Complete genome	dsDNA	bacteria	Pseudomonadota	negative	Muramidase[QBQ77336.1_49]		EIS[QBQ77341.1_54]
Acinetobacter phage_AbKT21phiIII	MK278859	Caudoviricetes	Autographiviridae	Friunavirus AbKT21III	virulent	39.3704	40898	Complete genome	dsDNA	bacteria	Pseudomonadota	negative	Muramidase[AZU98503.1_3]
Bacillus phage Mater	KM236245	Caudoviricetes	Herelleviridae	Matervirus mater	virulent	39.4663	164302	Complete genome	dsDNA	bacteria	Bacillota	positive	Muramidase[AIW03362.1_205], Endopeptidase[AIW03219.1_62], Endopeptidase[AIW03321.1_164], Amidase[AIW03359.1_202], unclassified[AIW03327.1_170], CBD[AIW03314.1_157]	TMRs: 2[AIW03267.1_110]
Pectinobacterium phage PEAT2	MG432137	Caudoviricetes		Peatvirus peat2	virulent	49.1255	48659	Complete genome	dsDNA	bacteria			Muramidase[ATV25096.1_3], transglycosylas[ATV25069.1_49]
Escherichia phage IME11	JX880034	Caudoviricetes	Schitoviridae	Gamaleyavirus IME11	virulent	43.139	72570	Complete genome	dsDNA	bacteria	Pseudomonadota	negative	Muramidase[AFV29054.1_5]	TMRs: 3[AFV29094.1_45]	EIS[AFV29055.1_6]
Klebsiella phage KPN N141	MF415412	Caudoviricetes	Drexlerviridae	Webervirus N141	virulent	50.9595	49090	Complete genome	dsDNA	bacteria	Pseudomonadota	negative	Muramidase[ASW27397.1_10]	TMRs: 1[ASW27396.1_9]	USP[ASW27398.1_11]
Klebsiella phage KP36	JF501022	Caudoviricetes	Drexlerviridae	Webervirus KP36	virulent	50.7018	49797	Complete genome	dsDNA	bacteria	Pseudomonadota	negative	Muramidase[AEX26824.1_67]	TMRs: 1[AEX26823.1_66]	USP[AEX26825.1_68]
Klebsiella phage 13	MK170446	Caudoviricetes	Drexlerviridae	Webervirus wv13	virulent	50.6324	43094	Complete genome	dsDNA	bacteria	Pseudomonadota	negative	Muramidase[AZF89867.1_62]	TMRs: 1[AZF89896.1_63]	USP[AZF89872.1_61]
Escherichia phage grams	MN850567	Caudoviricetes	Drexlerviridae	Hanrivervirus grams	virulent	44.0985	49530	Complete genome	dsDNA	bacteria	Pseudomonadota	negative	Muramidase[QHR65263.1_72], Endopeptidase[QHR65238.1_47]	TMRs: 1[QHR65262.1_71]	USP[QHR65264.1_73]
Enterobacteria phage HK620	AF335538	Caudoviricetes		Lederbergvirus HK620	temperate	46.6877	38297	Complete genome	dsDNA	bacteria	Pseudomonadota	negative	Muramidase[AAK28884.1_36]	TMRs: 3[AAK28883.1_35]	EIS[AAK28885.1_37]
Escherichia phage HK75	HM173637	Caudoviricetes		Saikungvirus HK75	temperate	50.1896	36661	Complete genome	dsDNA	bacteria	Pseudomonadota	negative	Muramidase[ADO67680.1_53], Endopeptidase[ADO67644.1_17]	TMRs: 3[ADO67679.1_52]	EIS[ADO67681.1_54], EOS[ADU77444.1_55]
Escherichia phage HK97	AF069529	Caudoviricetes		Byrnievirus HK97	temperate	49.7861	39732	Complete genome	dsDNA	bacteria	Pseudomonadota	negative	Muramidase[AAF31145.1_57], Endopeptidase[AAF31108.1_17]	TMRs: 3[AAF31096.1_56]	EIS[AAF31146.1_58]
Escherichia phage mEpX2	JQ182726	Caudoviricetes		Shamshuipovirus mEpX2	temperate	50.0761	38759	Complete genome	dsDNA	bacteria	Pseudomonadota	negative	Muramidase[AFM75964.1_60], Endopeptidase[AFM75922.1_18]	TMRs: 3[AFM75963.1_59]	EIS[AFM75965.1_61], EOS[AFM75966.1_62]
Enterobacteria phage mEp043 c-1	JQ182734	Caudoviricetes		Aguilavirus mEp043	temperate	50.7901	42780	Complete genome	dsDNA	bacteria	Pseudomonadota	negative	Muramidase[AFM76477.1_63], Endopeptidase[AFM76430.1_16]	TMRs: 3[AFM76476.1_62]	EIS[AFM76478.1_64]
Enterobacterial phage mEp213	JQ182733	Caudoviricetes		Aguilavirus mEp213	temperate	50.9769	44120	Complete genome	dsDNA	bacteria	Pseudomonadota	negative	Muramidase[AFM76409.1_69], Endopeptidase[AFM76356.1_16]	TMRs: 3[AFM76408.1_68]	EIS[AFM76410.1_70]
Escherichia phage ECP1	KY979108	Caudoviricetes		Wongtaivirus ECP1	temperate	51.0094	40469	Complete genome	dsDNA	bacteria	Pseudomonadota	negative	Muramidase[ASJ79471.1_17], Endopeptidase[ASJ79494.1_40]	TMRs: 3[ASJ79470.1_16]	EIS[ASJ79472.1_18]
Escherichia phage HK446	JQ086372	Caudoviricetes		Kwaitsingvirus HK446	temperate	50.1025	39026	Complete genome	dsDNA	bacteria	Pseudomonadota	negative	Muramidase[AFH20684.1_56], Endopeptidase[AFH20645.1_17]	TMRs: 3[AFH20683.1_55]	EIS[AFH20685.1_57]
Enterobacteria phage mEp235	JQ182731	Caudoviricetes		Nochtlivirus mEp235	temperate	50.0146	37595	Complete genome	dsDNA	bacteria	Pseudomonadota	negative	Muramidase[AFM76275.1_57], Endopeptidase[AFM76236.1_18]	TMRs: 3[AFM76274.1_56]	EIS[AFM76276.1_58]
Klebsiella phage 0507-KN2-1	AB797215	Caudoviricetes	Ackermannviridae	Taipeivirus 0507KN21	virulent	46.7045	159991	Complete genome	dsDNA	bacteria	Pseudomonadota	negative	Muramidase[BAN78362.1_12], Endopeptidase[BAN78370.1_20]	TMRs: 2[BAN78434.1_84]	SOS[BAN78495.1_145]
Lactococcus phage CHPC1020	MN689505	Caudoviricetes		Ceduovirus CHPC1020	virulent	35.575	22410	Complete genome	dsDNA	bacteria	Bacillota	positive	Muramidase[QGT52440.1_22]
Klebsiella phage MezzoGao	MF612072	Caudoviricetes	Drexlerviridae	Webervirus mezzogao	virulent	50.9768	49807	Complete genome	dsDNA	bacteria	Pseudomonadota	negative	Muramidase[ASV44980.1_34]	TMRs: 1[ASV44979.1_33]	USP[ASV44981.1_35]
Erwinia phage AH04	MZ501267	Caudoviricetes		Meadowvirus AH04	virulent	43.3241	262639	Complete genome	dsDNA	bacteria	Pseudomonadota	negative	Muramidase[QZA70734.1_260]		OOS[QZA70615.1_137], OIS[QZA70616.1_138]
Erwinia phage vB_EhrS_49	MH443100	Caudoviricetes		Feofaniavirus Eho49	temperate	50.8445	46835	Complete genome	dsDNA	bacteria	Pseudomonadota	negative	Muramidase[AXH43516.1_75]
Erwinia phage vB_EhrS_59	MH443101	Caudoviricetes		Feofaniavirus Eho59	temperate	50.4054	47116	Complete genome	dsDNA	bacteria	Pseudomonadota	negative	Muramidase[AXH43594.1_76], Endopeptidase[AXH43537.1_19]
Achromobacter phage JWAlpha	KF787095	Caudoviricetes	Schitoviridae	Jwalphavirus jwalpha	virulent	54.4125	72329	Complete genome	dsDNA	bacteria	Pseudomonadota	negative	Muramidase[AHC94032.1_79]		EIS[AHC94031.1_78]
Mannheimia phage vB_MhM_1127AP1	KP137436	Caudoviricetes	Peduoviridae	Baylorvirus bv1127AP1	temperate	41.9839	36745	Complete genome	dsDNA	bacteria	Pseudomonadota	negative	Muramidase[AJA73061.1_9]	TMRs: 1[AJA73060.1_8]	OIS[AJA73062.1_10]
Escherichia phage EP335	MG748548	Caudoviricetes		Nieuwekanaalvirus EP335	temperate	42.5309	76622	Complete genome	dsDNA	bacteria	Pseudomonadota	negative	Muramidase[AVZ45098.1_15]		OIS[AVZ45117.1_34]
Pseudomonas phage ZC08	KU356691	Caudoviricetes	Schitoviridae	Zicotriavirus ZC08	virulent	43.0786	70774	Complete genome	dsDNA	bacteria	Pseudomonadota	negative	Muramidase[AMD43530.1_26]		EIS[AMD43531.1_25]
Escherichia phage tuntematon	MN850618	Caudoviricetes		Phapecoctavirus tuntematon	virulent	39.1054	150473	Complete genome	dsDNA	bacteria	Pseudomonadota	negative	Muramidase[QHR72071.1_215]		OIS[QHR72021.1_165]
Escherichia phage ESCO5	KX664695	Caudoviricetes		Escherichia virus ESCO5	virulent	38.9722	149268	Complete genome	dsDNA	bacteria	Pseudomonadota	negative	Muramidase[AOT23297.1_80]		OIS[AOT23329.1_135], OOS[UXM65505.1_136]
Escherichia phage vB_EcoM_Schickermooser	MK373788	Caudoviricetes		Escherichia virus Schickermooser	virulent	39.0082	151194	Complete genome	dsDNA	bacteria	Pseudomonadota	negative	Muramidase[QBQ80234.1_81]		OIS[QBQ80287.1_134]
Escherichia phage nepoznato	MN850571	Caudoviricetes		Phapecoctavirus nepoznato	virulent	38.8769	151514	Complete genome	dsDNA	bacteria	Pseudomonadota	negative	Muramidase[QHR65506.1_57]		OIS[QHR65457.1_8]
Escherichia phage ESCO13	KX552041	Caudoviricetes		Escherichia phage ESCO13	virulent	39.1254	149813	Complete genome	dsDNA	bacteria	Pseudomonadota	negative	Muramidase[AOQ27222.1_82]		OIS[AOQ27267.1_135]
Escherichia phage nieznany	MN850598	Caudoviricetes		Phapecoctavirus nieznany	virulent	39.0564	144998	Complete genome	dsDNA	bacteria	Pseudomonadota	negative	Muramidase[QHR69379.1_46]		OIS[QHR69584.1_251]
Escherichia phage vB_EcoS_AHP42	KF771237	Caudoviricetes	Drexlerviridae	Rogunavirus AHP42	virulent	43.9772	46847	Complete genome	dsDNA	bacteria	Pseudomonadota	negative	Muramidase[AHI60597.1_51], Endopeptidase[AHI60569.1_23]	TMRs: 1[AHI60596.1_50]	USP[AHI60598.1_52]
Escherichia phage vB_EcoS_AKS96	KF771239	Caudoviricetes	Drexlerviridae	Rogunavirus AKS96	virulent	43.9426	45746	Complete genome	dsDNA	bacteria	Pseudomonadota	negative	Muramidase[AHI60753.1_50], Endopeptidase[AHI60724.1_21]	TMRs: 1[AHI60752.1_49]	USP[AHI60754.1_51]
Xanthomonas phage vB_XveM_DIBBI	JN022534	Caudoviricetes		Dibbivirus DIBBI	virulent	52.4019	49981	Complete genome	dsDNA	bacteria	Pseudomonadota	negative	Muramidase[AEX65746.1_78]	TMRs: 3[AEX65745.1_77]	OIS[AEX65747.1_79]
Pantoea phage vB_PagM_PSKM	MK798144	Caudoviricetes		Dibbivirus PSKM	virulent	52.3561	49935	Complete genome	dsDNA	bacteria	Pseudomonadota	negative	Muramidase[QDH45835.1_78]	TMRs: 3[QDH45834.1_77]	OIS[QDH45836.1_79], OOS[QDH45837.1_80]
Bacillus phage PBS1	MF360957	Caudoviricetes		Takahashivirus PBS1	virulent	27.7097	252197	Complete genome	dsDNA	bacteria		negative	Muramidase[AST99907.1_85], Amidase[AST99986.1_164]
Escherichia phage EC1-UPM	KC206276	Caudoviricetes	Schitoviridae	Gamaleyavirus EC1UPM	virulent	42.887	70912	Complete genome	dsDNA	bacteria	Pseudomonadota	negative	Muramidase[AGC31576.1_67]	TMRs: 3[AGC31537.1_28], TMRs: 2[AGC31577.1_68]	EIS[AGC31575.1_66]
Shigella phage pSb-1	KF620435	Caudoviricetes	Schitoviridae	Gamaleyavirus Sb1	virulent	42.7425	71629	Complete genome	dsDNA	bacteria	Pseudomonadota	negative	Muramidase[AHB79432.1_14]	TMRs: 3[AHB79488.1_70]
Stenotrophomonas phage Philippe	MZ326861	Caudoviricetes	Schitoviridae	Philippevirus philippe	virulent	54.3303	74717	Complete genome	dsDNA	bacteria	Pseudomonadota	negative	Muramidase[QYW02282.1_83], transglycosylas[QYW02271.1_72]	TMRs: 2[QYW02283.1_84]	EIS[QYW02280.1_81], EOS[QYW02281.1_82]
Alcaligenes phage vB_Af_QDWS595	OK149171	Caudoviricetes	Schitoviridae	Petruschkyvirus QDWS595	virulent	41.1163	70466	Complete genome	dsDNA	bacteria	Pseudomonadota	negative	Muramidase[UCR75497.1_13], transglycosylas[UCR75507.1_23]	TMRs: 2[UCR75496.1_12]	EIS[UCR75498.1_14]
Escherichia phage phiKT	JN882298	Caudoviricetes	Autographiviridae	Ermolevavirus PhiKT	virulent	51.5889	42608	Complete genome	dsDNA	bacteria	Pseudomonadota	negative	Muramidase[AEZ65110.1_27]	TMRs: 4[AEZ65112.1_29]
Microcystis phage MaMV-DC	KF356199	Caudoviricetes		Fukuivirus MVDC	virulent	46.0316	169223	Complete genome	dsDNA	bacteria	Cyanobacteriota	negative	Muramidase[AGR48636.1_71], Endopeptidase[AGR48661.1_96]
Salmonella phage BTP1	LT714109	Caudoviricetes		Lederbergvirus BTP1	temperate	47.4497	40525	Complete genome	dsDNA	bacteria	Pseudomonadota	negative	Muramidase[SIU02721.1_57]	TMRs: 2[SIU02720.1_56]	EIS[SIU02722.1_58]
Klebsiella phage vB_KvM-Eowyn	LR881104	Caudoviricetes		Eowynvirus eowyn	virulent	45.2065	265389	Complete genome	dsDNA	bacteria	Pseudomonadota	negative	Muramidase[CAD5236150.1_161], transglycosylas[CAD5236172.1_183], transglycosylas[CAD5236123.1_134]
Bacillus phage vB_BsuP-Goe1	KU831549	Caudoviricetes	Salasmaviridae	Beecentumtrevirus Goe1	virulent	37.4939	18379	Complete genome	dsDNA	bacteria		negative	Muramidase[AMR58251.1_19], transglycosylas[AMR58249.1_17]	TMRs: 3[AMR58250.1_18]
Streptococcus phage P5641	KY705259	Caudoviricetes	Aliceevansviridae	Moineauvirus P5641	temperate	38.8479	37235	Complete genome	dsDNA	bacteria	Bacillota	positive	Muramidase[ARU13371.1_23]	TMRs: 2[ARU13370.1_22]
uncultured phage cr273_1	MT774411	Caudoviricetes	Suoliviridae	Buhlduvirus animalis	virulent	36.2657	97886	Complete genome	dsDNA	bacteria			Muramidase[QOR57865.1_7]
Kosakonia phage Kc263	MZ348422	Caudoviricetes		Branisovskavirus Kc263	virulent	45.4548	253740	Complete genome	dsDNA	bacteria	Pseudomonadota	negative	Muramidase[QYN80111.1_218], transglycosylas[QYN79946.1_53]		OIS[QYN79956.1_63], OOS[QYN79957.1_64]
Pseudomonas phage phiPsa374	KJ409772	Caudoviricetes		Otagovirus Psa374	virulent	47.7164	98287	Complete genome	dsDNA	bacteria	Pseudomonadota	negative	Muramidase[AHJ87343.1_84]		OIS[AHJ87345.1_86]
Klebsiella phage vB_KpP_FBKp27	MW394388	Caudoviricetes	Schitoviridae	Efbeekayvirus Fbkp27	virulent	44.2474	76339	Complete genome	dsDNA	bacteria	Pseudomonadota	negative	Muramidase[QQV91639.1_89]		EIS[QQV91637.1_87]
Pseudomonas phage PA5	KY000082	Caudoviricetes		Pbunavirus PA5	virulent	55.4894	66182	Complete genome	dsDNA	bacteria	Pseudomonadota	negative	Muramidase[APD20780.1_82]		USP[APD20720.1_22]
Pseudomonas phage NH-4	JN254800	Caudoviricetes		Pseudomonas virus NH4	virulent	55.5493	66116	Complete genome	dsDNA	bacteria	Pseudomonadota	negative	Muramidase[AFD10632.1_48]		USP[AFD10592.1_8]
Pseudomonas phage 14-1	FM897211	Caudoviricetes		Pbunavirus pv141	virulent	55.593	66235	Complete genome	dsDNA	bacteria	Pseudomonadota	negative	Muramidase[CAU13893.1_47]		USP[CAU13823.1_7]
Pseudomonas phage SL1	MF768470	Caudoviricetes		Pbunavirus SL1	virulent	55.5849	65847	Complete genome	dsDNA	bacteria	Pseudomonadota	negative	Muramidase[AUS03331.1_55]		USP[AUS03280.1_4]
Pseudomonas phage LMA2	FM201282	Caudoviricetes		Pbunavirus LMA2	virulent	55.617	66530	Complete genome	dsDNA	bacteria	Pseudomonadota	negative	Muramidase[CAR31289.1_49]		USP[CAR31250.1_9]
Pseudomonas phage vB_PaeM_CEB_DP1	KR869157	Caudoviricetes		Pbunavirus DP1	virulent	55.5503	66158	Complete genome	dsDNA	bacteria	Pseudomonadota	negative	Muramidase[AKP24434.1_48]		USP[AKP24395.1_9]
Cellulophaga phage phi14:2	KC821624	Caudoviricetes	Steigviridae	Akihdevirus balticus		#N/A	#N/A	Complete genome	dsDNA	bacteria			Muramidase[AGO48966.1_88]
Aeromonas phage Ahp1	KT949345	Caudoviricetes	Autographiviridae	Ahphunavirus Ahp1	virulent	58.8636	42167	Complete genome	dsDNA	bacteria	Pseudomonadota	negative	Muramidase[ALP47763.1_45]	TMRs: 1[ALP47764.1_41]	OOS[ALP47765.1_46]
Raoultella phage Ro1	MG250486	Caudoviricetes		Mydovirus Ro1	virulent	44.5475	145759	Complete genome	dsDNA	bacteria		negative	Muramidase[AUE23321.1_95]		SIS[AUE23393.1_167], SOS[AUE23394.1_168]
Mycobacterium phage BTCU-1	KC172839	Caudoviricetes		Veracruzvirus BTCU1	temperate	64.2462	45942	Complete genome	dsDNA	bacteria	Actinomycetota	positive	Endopeptidase[AGI61688.1_7]	TMRs: 1[AGI61710.1_29]
Escherichia phage Mangalitsa	MN045229	Caudoviricetes	Chaseviridae	Carltongylesvirus mangalitsa	virulent	44.0119	52329	Complete genome	dsDNA	bacteria	Pseudomonadota	negative	Endopeptidase[QEG07824.1_22], transglycosylas[QEG07882.1_80]	TMRs: 3[QEG07836.1_34], TMRs: 3[QEG07881.1_79]	OIS[QEG07839.1_37], OOS[QEG07840.1_38]
Gordonia phage GTE7	JN035618	Caudoviricetes		Getseptimavirus GTE7	virulent	56.7828	74431	Complete genome	dsDNA	bacteria	Actinomycetota	positive	Endopeptidase[AER26572.1_29], Amidase[AER26571.1_28]
Gordonia phage Smoothie	KU998244	Caudoviricetes		Smoothievirus smoothie	virulent	61.9322	93139	Complete genome	dsDNA	bacteria	Actinomycetota	positive	Endopeptidase[ANA86208.1_44], Endopeptidase[ANA86206.1_42]	TMRs: 4[ANA86209.1_45]
Staphylococcus phage PVL	AB009866	Caudoviricetes		Peeveelvirus PVL	temperate	33.5547	41401	Complete genome	dsDNA	bacteria	Bacillota	positive	Endopeptidase[BAA31889.1_15], m-EAD[BAA31898.1_24]	TMRs: 2[BAA31897.1_23]
Roseobacter phage RDJL Phi 1	HM151342	Caudoviricetes		Xiamenvirus RDJL1	temperate	57.8812	62668	Complete genome	dsDNA	bacteria	Pseudomonadota	negative	Endopeptidase[ADK73462.1_61], Endopeptidase[ADK73484.1_83]		OIS[ADK73403.1_1]
Gordonia phage Katyusha	KU963258	Caudoviricetes		Demosthenesvirus katyusha	virulent	59.4614	75380	Complete genome	dsDNA	bacteria	Actinomycetota	positive	Endopeptidase[AMS03427.1_34], Amidase[AMS03426.1_33]
Mycobacterium phage Konstantine	FJ174691	Caudoviricetes		Konstantinevirus konstantine	virulent	57.337	68952	Complete genome	dsDNA	bacteria	Actinomycetota	positive	Endopeptidase[ACI12455.1_39]
Bacillus phage Eldridge	KU253712	Caudoviricetes	Herelleviridae	Eldridgevirus eldridge	virulent	40.4074	165868	Complete genome	dsDNA	bacteria	Bacillota	positive	Endopeptidase[AMB18768.1_185], Endopeptidase[AMB18616.1_33], Endopeptidase[AMB18655.1_72], transglycosylas[AMB18654.1_71], unclassified[AMB18650.1_67]	TMRs: 2[AMB18712.1_129]
Arthrobacter phage Bridgette	MH834603	Caudoviricetes		Bridgettevirus bridgette	virulent	65.0894	43113	Complete genome	dsDNA	bacteria	Actinomycetota	positive	Endopeptidase[AYN57292.1_25]
Escherichia phage ST32	MF044458	Caudoviricetes	Chaseviridae	Carltongylesvirus ST32	virulent	44.1366	53092	Complete genome	dsDNA	bacteria	Pseudomonadota	negative	Endopeptidase[ASD54020.1_24], transglycosylas[ASD53979.1_78]		OIS[ASD54013.1_36]
Bacillus phage Palmer	KP411017	Caudoviricetes		Pagevirus palmer	virulent	40.6675	40000	Complete genome	dsDNA	bacteria	Bacillota	positive	Endopeptidase[AJK28092.1_25]	TMRs: 3[AJK28089.1_22]
Gordonia phage ClubL	KU998246	Caudoviricetes		Smoothievirus clubL	virulent	61.9199	92618	Complete genome	dsDNA	bacteria	Actinomycetota	positive	Endopeptidase[ANA86548.1_42], Endopeptidase[ANA86547.1_41]	TMRs: 4[ANA86549.1_43]
Gordonia phage Bachita	KU998247	Caudoviricetes		Smoothievirus bachita	temperate	61.9481	93843	Complete genome	dsDNA	bacteria	Actinomycetota	positive	Endopeptidase[ANA86728.1_44], Endopeptidase[ANA86727.1_43]	TMRs: 4[ANA86729.1_45]
Listeria phage LP-026	KJ094020	Caudoviricetes		Homburgvirus LP26	virulent	36.2576	67150	Complete genome	dsDNA	bacteria	Bacillota	positive	Endopeptidase[AHN84792.1_98]	TMRs: 2[AHN84791.1_97]
Bacillus phage BSP38	MH606185	Caudoviricetes	Herelleviridae	Jeonjuvirus BSP38	virulent	41.7477	153268	Complete genome	dsDNA	bacteria		negative	Endopeptidase[AXH71229.1_187], Endopeptidase[AXH71129.1_87], Amidase[AXH71090.1_48], unclassified[AXH71124.1_82]
Escherichia phage LL11	MH729818	Caudoviricetes	Autographiviridae	Vectrevirus LL11	virulent	45.0725	45185	Complete genome	dsDNA	bacteria	Pseudomonadota	negative	Endopeptidase[AXY85418.1_49]		SOS[AXY85420.1_51]
Mycobacterium phage Malec	MK284522	Caudoviricetes		Turbidovirus malec	temperate	63.6473	53377	Complete genome	dsDNA	bacteria	Actinomycetota	positive	Endopeptidase[AZV00804.1_9]	TMRs: 2[AZV00805.1_10], TMRs: 1[AZV00825.1_30]
Mycobacterium phage Larenn	KM677210	Caudoviricetes		Turbidovirus larenn	temperate	63.5396	52967	Complete genome	dsDNA	bacteria	Actinomycetota	positive	Endopeptidase[AIW02905.1_9]	TMRs: 2[AIW02906.1_10], TMRs: 1[AIW02926.1_30]
Mycobacterium phage Pinnie	MK494105	Caudoviricetes		Pinnievirus pinnie	temperate	68.7614	44842	Complete genome	dsDNA	bacteria	Actinomycetota	positive	Endopeptidase[QBP30242.1_28]	TMRs: 2[QBP30244.1_30]
Mycobacterium phage DarthP	MF140406	Caudoviricetes		Amginevirus darthP	temperate	67.2436	61594	Complete genome	dsDNA	bacteria	Actinomycetota	positive	Endopeptidase[ASW31775.1_28]	TMRs: 4[ASW31777.1_30]
Listeria phage vB_LmoM_AG20	JQ797329	Caudoviricetes	Herelleviridae	Pecentumvirus AG20	virulent	35.9335	133057	Complete genome	dsDNA	bacteria	Bacillota	positive	Endopeptidase[AFJ76026.1_89], Amidase[AFJ76007.1_70]	TMRs: 2[AFJ76072.1_135]
Listeria phage LP-048	KJ094033	Caudoviricetes	Herelleviridae	Pecentumvirus LP048	virulent	35.966	133048	Complete genome	dsDNA	bacteria	Bacillota	positive	Endopeptidase[AHL19770.1_97], Amidase[AHL19751.1_78]	TMRs: 2[AHL19817.1_144]
Gordonia phage Coeur	MK801723	Caudoviricetes		Coeurvirus coeur	virulent	67.9098	16223	Complete genome	dsDNA	bacteria	Actinomycetota	positive	Endopeptidase[QDF17423.1_5]
Clostridium phage phiCDHM19	LK985322	Caudoviricetes		Lubbockvirus CDHM19	temperate	28.4269	54295	Complete genome	dsDNA	bacteria	Bacillota	positive	Endopeptidase[CDW17207.1_26], Amidase[CDW17221.1_40]	TMRs: 3[CDW17220.1_39]
Mycobacterium phage TA17A	KF024722	Caudoviricetes		Rosebushvirus TA17a	virulent	68.9843	67324	Complete genome	dsDNA	bacteria	Actinomycetota	positive	Endopeptidase[AGS81453.1_48]	TMRs: 2[AGS81454.1_49]
Corynebacterium phage phi673	MG324353	Caudoviricetes		Ikedavirus phi673	virulent	51.0869	44530	Complete genome	dsDNA	bacteria	Actinomycetota	positive	Endopeptidase[ATW62884.1_22]	TMRs: 2[ATW62885.1_23]
Gordonia phage BigChungus	MT776810	Caudoviricetes		Ponsvirus bigchungus	virulent	60.7026	47166	Complete genome	dsDNA	bacteria	Actinomycetota	positive	Endopeptidase[QNJ59519.1_19]
Escherichia phage VEc3	MG251390	Caudoviricetes	Autographiviridae	Vectrevirus VEc3	virulent	44.9716	44895	Complete genome	dsDNA	bacteria	Pseudomonadota	negative	Endopeptidase[AUE22276.1_50]	TMRs: 1[AUE22270.1_44]	SOS[AUE22279.1_53]
Escherichia phage vB_EcoP_ACG-C91	JN986844	Caudoviricetes	Autographiviridae	Vectrevirus ACGC91	virulent	45.2814	43731	Complete genome	dsDNA	bacteria	Pseudomonadota	negative	Endopeptidase[AFH19874.1_49]	TMRs: 2[AFH19868.1_43]
Escherichia phage AAPEc6	KX279892	Caudoviricetes	Autographiviridae	Vectrevirus AAPEc6	virulent	45.1771	44559	Complete genome	dsDNA	bacteria	Pseudomonadota	negative	Endopeptidase[ANT40805.1_46]	TMRs: 1[ANT40791.1_40]	SOS[ANT40810.1_49]
Escherichia phage K1-5	AY370674	Caudoviricetes	Autographiviridae	Vectrevirus K15	virulent	45.2473	44385	Complete genome	dsDNA	bacteria	Pseudomonadota	negative	Endopeptidase[AAR90085.1_46]	TMRs: 1[AAR90080.1_41]	SOS[AAR90087.1_48]
Arthrobacter phage Faja	MH834612	Caudoviricetes		Fajavirus faja	virulent	63.1244	52490	Complete genome	dsDNA	bacteria	Actinomycetota	positive	Endopeptidase[AYN57877.1_24]
Bacillus phage Spock	KF669662	Caudoviricetes	Herelleviridae	Bequatrovirus spock	virulent	37.6209	164297	Complete genome	dsDNA	bacteria		negative	Endopeptidase[AGY48455.1_55], Endopeptidase[AGY48492.1_92], unclassified[AGY48486.1_86]	TMRs: 2[AGY48566.1_166]
Microbacterium phage MementoMori	MH271303	Caudoviricetes		Mementomorivirus mementomori	virulent	69.9777	55572	Complete genome	dsDNA	bacteria	Actinomycetota	positive	Endopeptidase[AWY05293.1_38]
Shewanella phage Spp001	KJ002054	Caudoviricetes	Chaseviridae	Yushanvirus Spp001	virulent	49.4169	54791	Complete genome	dsDNA	bacteria	Pseudomonadot	negative	Endopeptidase[AHJ10571.1_63]
Synechococcus phage S-H38	MW117965	Caudoviricetes	Kyanoviridae	Yellowseavirus thirtyeight	virulent	42.4239	180224	Complete genome	dsDNA	bacteria	Cyanobacteriota	negative	Endopeptidase[QPB07895.1_58], transglycosylas[QPB07898.1_61], unclassified[QPB07900.1_63]
Streptomyces phage Blueeyedbeauty	MH536814	Caudoviricetes	Stanwilliamsviridae	Annadreamyvirus blueeyedbeauty	virulent	47.8796	130473	Complete genome	dsDNA	bacteria	Actinomycetota	positive	Endopeptidase[AXH49333.1_189], Amidase[AXH49167.1_20]
Microbacterium phage Burro	MH825698	Caudoviricetes		Burrovirus burro	virulent	64.3383	54473	Complete genome	dsDNA	bacteria	Actinomycetota	positive	Endopeptidase[AYD86177.2_34]
Arthrobacter phage Liebe	MK061413	Caudoviricetes		Arthrobacter virus Liebe	temperate	68.8186	45803	Complete genome	dsDNA	bacteria	Actinomycetota	positive	Endopeptidase[AZF93753.1_20]
Mycobacterium phage Purple Haze	KY965063	Caudoviricetes		Microwolfvirus purplehaze	temperate	63.9991	48596	Complete genome	dsDNA	bacteria	Actinomycetota	positive	Endopeptidase[ASJ79524.1_8]	TMRs: 1[ASJ79545.1_29]
Listeria phage LP-083-2	KJ094030	Caudoviricetes	Herelleviridae	Pecentumvirus LP0832	virulent	35.8681	135831	Complete genome	dsDNA	bacteria	Bacillota	positive	Endopeptidase[AHL19319.1_111], Amidase[AHL19300.1_92]	TMRs: 2[AHL19365.1_157]
Listeria phage LP-124	KJ094031	Caudoviricetes	Herelleviridae	Pecentumvirus LP064	virulent	35.874	135764	Complete genome	dsDNA	bacteria	Bacillota	positive	Endopeptidase[AHL19430.1_33], Amidase[AHL19411.1_14]	TMRs: 2[AHL19476.1_79]
Gordonia phage YorkOnyx	MT723941	Caudoviricetes		Kroosvirus yorkonyx	virulent	68.2466	57430	Complete genome	dsDNA	bacteria	Actinomycetota	positive	Endopeptidase[QNJ58363.1_42]	TMRs: 4[QNJ58364.1_43]
Mycobacterium phage Nappy	JN699627	Caudoviricetes		Bixzunavirus nappy	virulent	64.6515	156646	Complete genome	dsDNA	bacteria	Actinomycetota	positive	Endopeptidase[AER25963.1_134], Amidase[AER26041.1_216]	TMRs: 2[AER26042.1_217]
Gordonia phage Walrus	MK501729	Caudoviricetes		Jujuvirus walrus	virulent	67.2997	52024	Complete genome	dsDNA	bacteria	Actinomycetota	positive	Endopeptidase[QBG78412.1_21]	TMRs: 4[QBG78415.1_24]
Bacillus phage Bp8p-C	KJ010547	Caudoviricetes	Herelleviridae	Agatevirus Bp8pC	virulent	41.1526	151417	Complete genome	dsDNA	bacteria		negative	Endopeptidase[AHJ87542.1_111], Endopeptidase[AHJ87456.1_25], Amidase[AHJ87585.1_154], unclassified[AHJ87547.1_116]	TMRs: 2[AHJ87489.1_58]
Bacillus phage Bp8p-T	KJ010548	Caudoviricetes	Herelleviridae	Agatevirus Bp8pC	virulent	41.154	151419	Complete genome	dsDNA	bacteria		negative	Endopeptidase[AHJ87753.1_111], Endopeptidase[AHJ87667.1_25], Amidase[AHJ87796.1_154], unclassified[AHJ87758.1_116]	TMRs: 2[AHJ87700.1_58]
Gordonia phage Sukkupi	MN369753	Caudoviricetes	Zierdtviridae	Sukkupivirus sukkupi	virulent	66.1942	66184	Complete genome	dsDNA	bacteria	Actinomycetota	positive	Endopeptidase[QGH79291.1_48]	TMRs: 1[QGH79295.1_52]
Mycobacterium phage Laurie	KX443696	Caudoviricetes		Rosebushvirus laurie	virulent	68.9551	66507	Complete genome	dsDNA	bacteria	Actinomycetota	positive	Endopeptidase[ANZ52340.1_46]	TMRs: 2[ANZ52341.1_47]
Synechococcus phage S-CBP2	KC310806	Caudoviricetes	Autographiviridae	Kembevirus SCBP2	temperate	55.0338	46237	Complete genome	dsDNA	bacteria	Cyanobacteriota	negative	Endopeptidase[AGK86751.1_45]
Mycobacterium phage Cuco	JN408459	Caudoviricetes		Benedictvirus cuco	temperate	60.8575	50965	Complete genome	dsDNA	bacteria	Actinomycetota	positive	Endopeptidase[AEL17657.1_6]	TMRs: 1[AEL17677.1_26]
Corynebacterium phage phi674	MG324354	Caudoviricetes		Ikedavirus phi674	virulent	50.749	43193	Complete genome	dsDNA	bacteria	Actinomycetota	positive	Endopeptidase[ATW62938.1_20]	TMRs: 2[ATW62939.1_21]
Mycobacterium phage Curiosium	MN234226	Caudoviricetes		Anayavirus curiosium	temperate	65.6447	61222	Complete genome	dsDNA	bacteria	Actinomycetota	positive	Endopeptidase[QFG14076.1_30]	TMRs: 4[QFG14078.1_32]
Cronobacter phage vB_CsaP_009	LC519601	Caudoviricetes	Grimontviridae	Privateervirus pv009	temperate	35.1219	92122	Complete genome	dsDNA	bacteria	Pseudomonadota	negative	Endopeptidase[BBU72763.1_117], transglycosylas[BBU72671.1_25]
Mycobacterium phage SkiPole	GU247132	Caudoviricetes		Fromanvirus skipole	temperate	63.6487	53137	Complete genome	dsDNA	bacteria	Actinomycetota	positive	Endopeptidase[ADA83737.1_11]	TMRs: 1[ADA83758.1_32], TMRs: 3[ADA83802.1_82]
Mycobacterium phage Kugel	JN699016	Caudoviricetes		Fromanvirus kugel	temperate	63.8367	52379	Complete genome	dsDNA	bacteria	Actinomycetota	positive	Endopeptidase[AER49942.1_10]	TMRs: 1[AER49963.1_31], TMRs: 3[AER50005.1_75]
Mycobacterium phage Violet	JN687951	Caudoviricetes		Fromanvirus violet	temperate	63.846	52481	Complete genome	dsDNA	bacteria	Actinomycetota	positive	Endopeptidase[AEO94451.1_8]	TMRs: 1[AEO94472.1_29]
Bacillus phage Moonbeam	KM236246	Caudoviricetes	Herelleviridae	Moonbeamvirus moonbeam	virulent	40.1317	161239	Complete genome	dsDNA	bacteria	Bacillota	positive	Endopeptidase[AIW03472.1_74], Endopeptidase[AIW03428.1_30], Endopeptidase[AIW03581.1_183], unclassified[AIW03465.1_67]	TMRs: 2[AIW03529.1_131]
Thermus phage P23-45	EU100883	Caudoviricetes		Oshimavirus P2345	temperate	57.7618	84201	Complete genome	dsDNA	bacteria		negative	Endopeptidase[ABU96941.1_108]
Mycobacterium phage Amgine	MF324915	Caudoviricetes		Amginevirus amgine	temperate	66.4471	62236	Complete genome	dsDNA	bacteria	Actinomycetota	positive	Endopeptidase[ASR85629.1_28]	TMRs: 4[ASR85631.1_30]
Clavibbacter phage CN1A	KF669650	Caudoviricetes		Cinunavirus CN1A	virulent	62.0877	56789	Complete genome	dsDNA	bacteria	Actinomycetota	positive	Endopeptidase[AGY47145.1_36]	TMRs: 1[AGY47143.1_34], TMRs: 4[AGY47144.1_35]
Salmonella phage S114	MH370367	Caudoviricetes	Demerecviridae	Epseptimavirus S114	virulent	40.0618	110926	Complete genome	dsDNA	bacteria	Pseudomonadota	negative	Endopeptidase[AXC40306.1_119]		OIS[AXC40301.1_114], OOS[AXC40302.1_115]
Salmonella phage S133	MH370380	Caudoviricetes	Demerecviridae	Epseptimavirus S133	virulent	40.0609	110926	Complete genome	dsDNA	bacteria	Pseudomonadota	negative	Endopeptidase[AXC42038.1_119]		OIS[AXC42033.1_114], OOS[AXC42034.1_115]
Salmonella phage NR01	KR233164	Caudoviricetes	Demerecviridae	Tequintavirus NR01	virulent	38.8376	111325	Complete genome	dsDNA	bacteria	Pseudomonadota	negative	Endopeptidase[AKN44470.1_131]	TMRs: 1[AKN44471.1_132]	SOS[AKN44474.1_135], SIS[AKN44476.1_137]
Arthobacter phage Anjali	MK016490	Caudoviricetes		Anjalivirus anjali	virulent	59.3729	19679	Complete genome	dsDNA	bacteria	Actinomycetota	positive	Endopeptidase[AYQ98985.1_15], Amidase[AYQ98990.1_20]
Arthrobacter phage Persistence	MW712719	Caudoviricetes		Persistencevirus persistence	temperate	62.1498	50433	Complete genome	dsDNA	bacteria	Actinomycetota	positive	Endopeptidase[QWY79656.1_26]
Tsukamurella phage TIN2	KR011062	Caudoviricetes		Tinduovirus TIN2	virulent	58.9198	76964	Complete genome	dsDNA	bacteria	Actinomycetota	positive	Endopeptidase[AKJ71721.1_31]	TMRs: 4[AKJ71722.1_32]
Alphaproteobacteria phage PhiJL001	AY576273	Caudoviricetes	Mesyanzhinovviridae	Keylargovirus JL001	temperate	62.122	63649	Complete genome	dsDNA	bacteria		negative	Endopeptidase[AAT69479.1_90]		OIS[AAT69460.1_2]
Mycobacterium phage CrimD	HM152767	Caudoviricetes		Anayavirus crimD	temperate	66.8768	59798	Complete genome	dsDNA	bacteria	Actinomycetota	positive	Endopeptidase[ADL71376.1_29]
Mycobacterium phage Naca	MH020239	Caudoviricetes		Benedictvirus naca	temperate	59.8306	51594	Complete genome	dsDNA	bacteria	Actinomycetota	positive	Endopeptidase[AVP42044.1_5]
Mycobacterium phage Refuge	MK494113	Caudoviricetes		Refugevirus refuge	virulent	63.5482	53594	Complete genome	dsDNA	bacteria	Actinomycetota	positive	Endopeptidase[QBP31034.1_11]	TMRs: 2[QBP31035.1_12]
Salmonella phage Shivani	KP143763	Caudoviricetes	Demerecviridae	Tequintavirus shivani	virulent	38.8391	120098	Complete genome	dsDNA	bacteria	Pseudomonadota	negative	Endopeptidase[AJA73488.1_41]	TMRs: 1[AJA73489.1_42]	SOS[AJA73492.1_45], SIS[AJA73494.1_47]
Bacillus phage Shbh1	KU640380	Caudoviricetes	Herelleviridae	Shalavirus Shbh1	virulent	36.4279	138081	Complete genome	dsDNA	bacteria		negative	Endopeptidase[AMQ66502.1_20], Endopeptidase[AMQ66606.1_124], Amidase[AMQ66575.1_93], unclassified[AMQ66602.1_120]	TMRs: 2[AMQ66648.1_166]
Gordonia phage GMA7	KR063278	Caudoviricetes		Getseptimavirus GMA7	virulent	56.6107	73419	Complete genome	dsDNA	bacteria	Actinomycetota	positive	Endopeptidase[AKJ72466.1_29], Amidase[AKJ72465.1_28], unclassified[AKJ72478.1_41]	TMRs: 3[AKJ72467.1_30]
uncultured phage cr23_1	MZ130500	Caudoviricetes	Suoliviridae	Aurodevirus hiberniae	virulent	32.5701	98182	Complete genome	dsDNA	bacteria			Endopeptidase[QWM91428.1_60]	TMRs: 4[QWM91422.1_54]
Pantoea phage vB_PagM_SSEM1	MT230534	Caudoviricetes	Chaseviridae	Loessnervirus SSEM1	virulent	44.1817	54982	Complete genome	dsDNA	bacteria	Pseudomonadota	negative	Endopeptidase[QIS79326.1_29], transglycosylas[QIS79317.1_95]	TMRs: 3[QIS79330.1_94]	OIS[QIS79350.1_44], OOS[QIS79366.1_45]
Pseudomonas virus PBPA162	MK816297	Caudoviricetes		Iggyvirus PBPA162	virulent	56.3883	60626	Complete genome	dsDNA	bacteria	Pseudomonadota	negative	Endopeptidase[QDB70879.1_45]	TMRs: 3[QDB70878.1_44]
Pseudomonas phage Iggy	MN029011	Caudoviricetes		Iggyvirus iggy	virulent	56.5121	60628	Complete genome	dsDNA	bacteria	Pseudomonadota	negative	Endopeptidase[QEA09730.1_9]	TMRs: 3[QEA09731.1_10]
Arthobacter phage Mendel	MK016500	Caudoviricetes		Anjalivirus mendel	virulent	59.826	19428	Complete genome	dsDNA	bacteria	Actinomycetota	positive	Endopeptidase[AYQ99931.1_17], Amidase[AYQ99936.1_22]
Listreria phage B025	DQ003639	Caudoviricetes		Jelitavirus B025	temperate	35.0995	42653	Complete genome	dsDNA	bacteria	Bacillota	positive	Endopeptidase[AAY53065.1_25]	TMRs: 2[AAY53064.1_24]
Vibrio phage VBP47	HQ634194	Caudoviricetes	Schitoviridae	Stoningtonvirus VBP47	virulent	42.4562	76705	Complete genome	dsDNA	bacteria		negative	Endopeptidase[AGH57081.1_57]
Gordonia phage Buggaboo	MH779499	Caudoviricetes	Zierdtviridae	Kablunavirus buggaboo	virulent	65.6267	68626	Complete genome	dsDNA	bacteria	Actinomycetota	positive	Endopeptidase[AYD83241.1_49]
Microbacterium phage Fireman	MK524510	Caudoviricetes		Metamorphoovirus fireman	virulent	68.574	54579	Complete genome	dsDNA	bacteria	Actinomycetota	positive	Endopeptidase[QBI98127.1_44]
Gordonia phage Blino	MW291016	Caudoviricetes		Jujuvirus blino	virulent	66.903	54168	Complete genome	dsDNA	bacteria	Actinomycetota	positive	Endopeptidase[QPL13968.1_20]	TMRs: 4[QPL13970.1_22]
Streptomyces phage WRightOn	MG515223	Caudoviricetes		Manuelvirus wrighton	virulent	60.3127	45221	Complete genome	dsDNA	bacteria	Actinomycetota	positive	Endopeptidase[ATW62469.1_12]	TMRs: 2[ATW62484.1_27]
Nonlabens phage P12024S	JQ823123	Caudoviricetes		Inhavirus P12024L	virulent	35.8746	35652	Complete genome	dsDNA	bacteria	Bacteroidota	negative	Endopeptidase[AFM54734.1_14]	TMRs: 2[AFM54735.1_15]
Clostridium phage phiMMP04	JX145342	Caudoviricetes		Sherbrookevirus MMP04	temperate	29.971	31674	Complete genome	dsDNA	bacteria	Bacillota	positive	Endopeptidase[AFO72153.1_17], Amidase[AFO72163.1_27], CBD[AFO72151.1_15]	TMRs: 3[AFO72162.1_26]
Escherichia phage SP15	AP019559	Caudoviricetes	Demerecviridae	Tequintavirus SP15	virulent	39.1343	110964	Complete genome	dsDNA	bacteria	Pseudomonadota	negative	Endopeptidase[BBJ33814.1_40]	TMRs: 1[BBJ33815.1_41]	OIS[BBJ33819.1_45]
Escherichia phage vB_Eco_mar004NP2	LR027384	Caudoviricetes	Demerecviridae	Tequintavirus mar004NP2	virulent	38.9439	107601	Complete genome	dsDNA	bacteria	Pseudomonadota	negative	Endopeptidase[VCU43486.1_71]	TMRs: 1[VCU43485.1_70]
Salmonella phage SP01	KY114934	Caudoviricetes	Demerecviridae	Tequintavirus SP01	virulent	38.9819	117842	Complete genome	dsDNA	bacteria	Pseudomonadota	negative	Endopeptidase[ATI99481.1_124]	TMRs: 1[ATI99480.1_123]	OIS[ATI99477.1_120]
Escherichia phage T5	AY543070	Caudoviricetes	Demerecviridae	Tequintavirus T5	virulent	#N/A	121750	Complete genome	dsDNA	bacteria	Pseudomonadota	negative	Endopeptidase[AAS77087.1_40]	TMRs: 1[AAS77088.1_41]	OIS[AAS77092.1_45]
Mycobacterium phage Sebata	JN204348	Caudoviricetes		Bixzunavirus sebata	virulent	64.7818	155286	Complete genome	dsDNA	bacteria	Actinomycetota	positive	Endopeptidase[AEK06608.1_131], Amidase[AEK06690.1_214]	TMRs: 2[AEK06691.1_215]
Corynebacterium phage Darwin	MG198777	Caudoviricetes	Zierdtviridae	Corynebacterium virus Darwin	virulent	52.0821	67743	Complete genome	dsDNA	bacteria	Actinomycetota	positive	Endopeptidase[ATW58605.1_39]	TMRs: 2[ATW58606.1_40]
Arthrobacter phage TripleJ	MN234178	Caudoviricetes		Triplejayvirus tripleJ	virulent	64.5044	45507	Complete genome	dsDNA	bacteria	Actinomycetota	positive	Endopeptidase[QFG09568.1_24]
Vibrio phage Thalassa	MG649967	Caudoviricetes	Demerecviridae	Thalassavirus thalassa	virulent	40.2397	128602	Complete genome	dsDNA	bacteria		negative	Endopeptidase[AUG85335.1_133]	TMRs: 1[AUG85334.1_132]	SIS[AUG85323.1_121], SOS[AUG85324.1_122]
Vibrio phage Gary	MW344054	Caudoviricetes	Demerecviridae	Thalassavirus gary	virulent	40.1953	128602	Complete genome	dsDNA	bacteria		negative	Endopeptidase[QQV88236.1_132]	TMRs: 1[QQV88235.1_131]	SIS[QQV88224.1_120], SOS[QQV88225.1_121]
Vibrio phage River4	MT448617	Caudoviricetes	Demerecviridae	Thalassavirus river4	virulent	40.2328	128425	Complete genome	dsDNA	bacteria		negative	Endopeptidase[QKN84790.1_128]	TMRs: 1[QKN84789.1_127]	SIS[QKN84779.1_117], SOS[QKN84780.1_118]
Gordonia phage Flapper	MG757157	Caudoviricetes	Zierdtviridae	Gruunavirus flapper	virulent	65.3013	67527	Complete genome	dsDNA	bacteria	Actinomycetota	positive	Endopeptidase[AVD99796.1_52]
Pseudomonas phage PMBT14	MG596800	Caudoviricetes		Knuthellervirus PMBT14		#N/A	#N/A	Complete genome	dsDNA	bacteria			Endopeptidase[AUM59738.1_20]
Corynebacterium phage P1201	DQ499600	Caudoviricetes	Zierdtviridae	Corynebacterium virus P1201	virulent	50.9188	70579	Complete genome	dsDNA	bacteria	Actinomycetota	positive	Endopeptidase[ABF57506.1_52], transglycosylas[ABF57499.1_45]
Mycobacterium phage Myrna	EU826466	Caudoviricetes		Myrnavirus myrna	virulent	65.436	164602	Complete genome	dsDNA	bacteria	Actinomycetota	positive	Endopeptidase[ACH62133.1_125], Endopeptidase[ACH62210.1_202], unclassified[ACH62211.1_203]
Mycobacterium phage Bluefalcon	MN617844	Caudoviricetes		Benedictvirus bluefalcon	temperate	60.8536	51052	Complete genome	dsDNA	bacteria	Actinomycetota	positive	Endopeptidase[QGH75351.1_5]	TMRs: 1[QGH75371.1_25]
Mycobacterium phage Bruns	JN698998	Caudoviricetes		Fromanvirus bruns	temperate	63.6172	53003	Complete genome	dsDNA	bacteria	Actinomycetota	positive	Endopeptidase[AER48099.1_7]	TMRs: 1[AER48121.1_29], TMRs: 3[AER48166.1_76]
Mycobacterium phage MichelleMyBell	KF986246	Caudoviricetes		Charlievirus michellemybell	temperate	66.0298	42240	Complete genome	dsDNA	bacteria	Actinomycetota	positive	Endopeptidase[AHG24347.1_26]	TMRs: 2[AHG24348.1_27], TMRs: 1[AHG24349.1_28]
Gordonia phage Mollymur	MK977705	Caudoviricetes		Mollymurvirus mollymur	virulent	65.534	90669	Complete genome	dsDNA	bacteria	Actinomycetota	positive	Endopeptidase[QDF15393.1_31], Endopeptidase[QDF15394.1_32]	TMRs: 4[QDF15395.1_33]
Serratia phage Scapp	MH553517	Caudoviricetes		Scappvirus scapp	virulent	55.8542	42969	Complete genome	dsDNA	bacteria	Pseudomonadota	negative	Endopeptidase[AXH50945.1_16], Endopeptidase[AXH50963.1_34]		EIS[AXH50975.1_46], [gbkey=CDS][AXH50976.1_47]
Flavobacterium phage FCV-1	KY979235	Caudoviricetes		Ficleduovirus FCV1	virulent	29.8235	46450	Complete genome	dsDNA	bacteria	Bacteroidota	negative	Endopeptidase[ASD52428.1_16]		USP[ASD52432.1_20]
Gordonia phage Adgers	MG757152	Caudoviricetes		Montyvirus adgers	virulent	58.9898	76008	Complete genome	dsDNA	bacteria	Actinomycetota	positive	Endopeptidase[AVD99132.1_35], Amidase[AVD99131.1_34]
Synechococcus phage S-SZBM1	OL473597	Caudoviricetes	Kyanoviridae	Shenzhenivirus sszbm1	virulent	43.3134	177834	Complete genome	dsDNA	bacteria	Cyanobacteriota	negative	Endopeptidase[UNH61148.1_31]
Mycobacterium phage Che9c	AY129333	Caudoviricetes		Chenonavirus Che9c	temperate	65.3777	57050	Complete genome	dsDNA	bacteria	Actinomycetota	positive	Endopeptidase[AAN12586.1_26]	TMRs: 2[AAN12588.1_28], TMRs: 4[AAN12589.1_29]
Bacillus phage Riley	KJ489402	Caudoviricetes	Herelleviridae	Bequatrovirus riley	virulent	37.7844	162816	Complete genome	dsDNA	bacteria		negative	Endopeptidase[AIF71930.1_54], Endopeptidase[AIF71966.1_90], unclassified[AIF71960.1_84]	TMRs: 2[AIF72042.1_166]	SIS[AIF72134.1_258]
Bacillus phage AvesoBmore	KT307976	Caudoviricetes	Herelleviridae	Bequatrovirus avesobmore	virulent	37.6902	167431	Complete genome	dsDNA	bacteria		negative	Endopeptidase[ALA13301.1_57], Endopeptidase[ALA13286.1_94], unclassified[ALA13280.1_88]	TMRs: 2[ALA13336.1_171]	SIS[ALA13251.1_265]
Vibrio phage vB_VpaP_KF2	MF754112	Caudoviricetes	Autographiviridae	Maculvirus KF2	virulent	49.4825	43571	Complete genome	dsDNA	bacteria		negative	Endopeptidase[ATI19076.1_8]
Vibrio phage vB_VpaP_KF1	MF754111	Caudoviricetes	Autographiviridae	Maculvirus KF1	virulent	49.49	43237	Complete genome	dsDNA	bacteria		negative	Endopeptidase[ATI19044.1_22]
Mycobacterium phage Plot	DQ398051	Caudoviricetes		Plotvirus plot	virulent	59.6632	64787	Complete genome	dsDNA	bacteria	Actinomycetota	positive	Endopeptidase[ABD58635.1_36]	TMRs: 2[ABD58636.1_37], TMRs: 4[ABD58637.1_38]
Faecalibacterium phage FP_Brigit	MG711465	Caudoviricetes		Brigitvirus brigit	virulent	55.7959	61716	Complete genome	dsDNA	bacteria	Bacillota	positive	Endopeptidase[AUV56684.1_65]
Mycobacterium phage Bxb1	AF271693	Caudoviricetes		Fromanvirus Bxb1	temperate	63.6499	50550	Complete genome	dsDNA	bacteria	Actinomycetota	positive	Endopeptidase[AAG59713.1_8]	TMRs: 1[AAG59733.1_28], TMRs: 3[AAG59771.1_66]
Arthrobacter phage Seahorse	MH910041	Caudoviricetes		Seamegvirus seahorse	virulent	62.6972	56481	Complete genome	dsDNA	bacteria	Actinomycetota	positive	Endopeptidase[AYR01528.1_28]
Gordonia phage ThankyouJordi	MK801727	Caudoviricetes		Nymphadoravirus thankyoujordi	virulent	66.3555	53453	Complete genome	dsDNA	bacteria	Actinomycetota	positive	Endopeptidase[QDF17781.1_19]
Salmonella phage faergetype	MT074450	Caudoviricetes	Demerecviridae	Epseptimavirus faergetype	virulent	39.9572	110183	Complete genome	dsDNA	bacteria	Pseudomonadota	negative	Endopeptidase[QIQ61493.1_136]	TMRs: 1[QIQ61492.1_135]	OIS[QIQ61489.1_132]
Salmonella phage SE24	MK972707	Caudoviricetes	Demerecviridae	Epseptimavirus SE24	virulent	39.9869	114855	Complete genome	dsDNA	bacteria	Pseudomonadota	negative	Endopeptidase[QEI24926.1_34]	TMRs: 1[QEI24927.1_35]	OIS[QEI24930.1_38]
Salmonella phage Seafire	MK050846	Caudoviricetes	Demerecviridae	Epseptimavirus seafire	virulent	40.0131	111851	Complete genome	dsDNA	bacteria	Pseudomonadota	negative	Endopeptidase[AZF87937.1_48]	TMRs: 1[AZF87938.1_49]	OOS[AZF87941.1_52], OIS[AZF87942.1_53]
Salmonella phage S116	MH370369	Caudoviricetes	Demerecviridae	Epseptimavirus S116	virulent	40.0853	110664	Complete genome	dsDNA	bacteria	Pseudomonadota	negative	Endopeptidase[AXC40671.1_117]		OIS[AXC40667.1_113]
Roseobacter phage RDJL Phi 2	KT266805	Caudoviricetes		Xiamenvirus RDJL2	temperate	57.2954	63513	Complete genome	dsDNA	bacteria	Pseudomonadota	negative	Endopeptidase[AKQ75842.1_52], Endopeptidase[AKQ75862.1_72]		OIS[AKQ75791.1_1]
Gordonia phage Foxboro	MH727547	Caudoviricetes	Zierdtviridae	Foxborovirus foxboro	virulent	65.8419	67773	Complete genome	dsDNA	bacteria	Actinomycetota	positive	Endopeptidase[AYB69211.1_48]
Gordonia phage KidneyBean	MH727552	Caudoviricetes	Zierdtviridae	Foxborovirus kidneybean	virulent	65.824	67802	Complete genome	dsDNA	bacteria	Actinomycetota	positive	Endopeptidase[AYB69765.1_47]
Gordonia phage NatB6	MH536824	Caudoviricetes	Zierdtviridae	Foxborovirus NatB6	virulent	65.7489	67081	Complete genome	dsDNA	bacteria	Actinomycetota	positive	Endopeptidase[AXH50327.1_47]
Gordonia phage Marietta	MH669007	Caudoviricetes	Zierdtviridae	Sukkupivirus marietta	virulent	66.1302	64370	Complete genome	dsDNA	bacteria	Actinomycetota	positive	Endopeptidase[AXQ61368.1_49]
Lelliottia phage phD2B	KM370384	Caudoviricetes	Autographiviridae	Tuodvirus phD2B	virulent	51.003	44366	Complete genome	dsDNA	bacteria	Pseudomonadota	negative	Endopeptidase[AIM51272.1_46]	TMRs: 2[AIM51265.1_39]	SIS[AIM51247.1_21]
Stenotrophomonas phage Siara	MZ326859	Caudoviricetes		Siaravirus siara	virulent	56.4996	61427	Complete genome	dsDNA	bacteria	Pseudomonadota	negative	Endopeptidase[QYW02052.1_49], Endopeptidase[QYW02029.1_26]	TMRs: 3[QYW02030.1_27], TMRs: 3[QYW02031.1_28]	EIS[QYW02032.1_29], [gbkey=CDS][QYW02033.1_30]
Mycobacterium phage Yuna	MN234176	Caudoviricetes		Anayavirus yuna	temperate	67.4411	62192	Complete genome	dsDNA	bacteria	Actinomycetota	positive	Endopeptidase[QFG09413.1_30]	TMRs: 4[QFG09415.1_32]
Listeria phage LP-110	JX126919	Caudoviricetes		Homburgvirus LP110	virulent	36.3416	65132	Complete genome	dsDNA	bacteria	Bacillota	positive	Endopeptidase[AGI11569.1_66]	TMRs: 2[AGI11568.1_65]
Listeria phage LP-114	KJ094021	Caudoviricetes		Homburgvirus LP114	virulent	36.4344	66676	Complete genome	dsDNA	bacteria	Bacillota	positive	Endopeptidase[AHL18691.1_102]	TMRs: 2[AHL18690.1_101]
Listeria phage LP-037	JX126920	Caudoviricetes		Homburgvirus LP37	virulent	36.5588	64756	Complete genome	dsDNA	bacteria	Bacillota	positive	Endopeptidase[AGI11709.1_54]	TMRs: 2[AGI11708.1_53]
Cyanophage S-RIM44	KX349294	Caudoviricetes	Kyanoviridae	Vellamovirus rhodeisland44	virulent	40.3667	197450	Complete genome	dsDNA	bacteria	Cyanobacteriota	negative	Endopeptidase[AOO12195.1_12], transglycosylas[AOO12379.1_196], unclassified[AOO12198.1_15], unclassified[AOO12197.1_14]
Vibrio phage vB_VspP_pVa5	KX889068	Caudoviricetes	Schitoviridae	Galateavirus PVA5	virulent	43.1582	78145	Complete genome	dsDNA	bacteria		negative	Endopeptidase[APC46067.1_14]
Gordonia phage Azula	MT723935	Caudoviricetes		Jujuvirus azula	virulent	67.0919	53622	Complete genome	dsDNA	bacteria	Actinomycetota	positive	Endopeptidase[QNJ57833.1_22]	TMRs: 4[QNJ57835.1_24]
Gordonia phage Sixama	MN484601	Caudoviricetes		Sixamavirus sixama	virulent	52.6911	115454	Complete genome	dsDNA	bacteria	Actinomycetota	positive	Endopeptidase[QGF20285.1_106], Amidase[QGF20286.1_107]	TMRs: 4[QGF20289.1_110]
Proteus phage Vb_PmiP-P59	MT664722	Caudoviricetes	Grimontviridae	Privateervirus P59	temperate	34.6513	90187	Complete genome	dsDNA	bacteria	Pseudomonadota	negative	Endopeptidase[QMV48232.1_62]
Proteus phage 3H10_20	MT740244	Caudoviricetes	Grimontviridae	Privateervirus 3H1020	temperate	34.5861	90382	Complete genome	dsDNA	bacteria	Pseudomonadota	negative	Endopeptidase[QOC54832.1_46], transglycosylas[QOC54880.1_94]
uncultured phage cr114_1	MT774404	Caudoviricetes	Suoliviridae	Aurodevirus intestinalis	virulent	32.7898	98308	Complete genome	dsDNA	bacteria			Endopeptidase[QOR59990.1_76]	TMRs: 4[QOR59995.1_81]
Vibrio phage Vp_R1	MG603697	Caudoviricetes	Grimontviridae	Dalianvirus R1	virulent	40.3239	112127	Complete genome	dsDNA	bacteria		negative	Endopeptidase[AUG88470.1_106]	TMRs: 2[AUG88479.1_115]
Citrobacter phage vB_CroP_CrRp3	MG775042	Caudoviricetes	Autographiviridae	Vectrevirus CrRp3	virulent	45.1555	44349	Complete genome	dsDNA	bacteria	Pseudomonadota	negative	Endopeptidase[AUV59363.1_15]
Arthrobacter phage Isolde	MH910037	Caudoviricetes		Isoldevirus isolde	virulent	62.6498	53234	Complete genome	dsDNA	bacteria	Actinomycetota	positive	Endopeptidase[AYR00996.1_26]
Clostridium phage CPD2	MH999279	Caudoviricetes	Guelinviridae	Gregsiragusavirus CPD2	virulent	27.9431	18212	Complete genome	dsDNA	bacteria	Bacillota	positive	Endopeptidase[AYR04268.1_11], Amidase[AYR04270.1_13]
Bacillus phage SPO1	FJ230960	Caudoviricetes	Herelleviridae	Okubovirus SPO1	virulent	39.9647	132562	Complete genome	dsDNA	bacteria		negative	Endopeptidase[ACI90990.1_85], Endopeptidase[ACI91008.1_103]
Gordonia phage BoyNamedSue	MW712717	Caudoviricetes		Nymphadoravirus boynamedsue	virulent	66.7862	52698	Complete genome	dsDNA	bacteria	Actinomycetota	positive	Endopeptidase[QWY79481.1_20]
Arthrobacter phage Warda	OL549188	Caudoviricetes		Yangvirus warda	virulent	67.6197	43792	Complete genome	dsDNA	bacteria	Actinomycetota	positive	Endopeptidase[UIW13240.1_58]
Gordonia phage GTE8	KR053201	Caudoviricetes	Zierdtviridae	Foxborovirus GTE8	virulent	65.9568	67617	Complete genome	dsDNA	bacteria	Actinomycetota	positive	Endopeptidase[AKJ72379.1_36]	TMRs: 1[AKJ72383.1_40], TMRs: 2[AKJ72381.1_38]
Mycobacterium phage DarthPhader	KX657793	Caudoviricetes		Refugevirus darthphader	virulent	63.1588	53432	Complete genome	dsDNA	bacteria	Actinomycetota	positive	Endopeptidase[AOZ61251.1_10]	TMRs: 1[AOZ61252.1_11], TMRs: 1[AOZ61271.1_30]
Streptomyces phage Manuel	MG518519	Caudoviricetes		Manuelvirus manuel	virulent	60.0947	45177	Complete genome	dsDNA	bacteria	Actinomycetota	positive	Endopeptidase[ATW69329.1_12]	TMRs: 2[ATW69344.1_27]
Mycobacterium phage Findley	MF140411	Caudoviricetes		Timquatrovirus findley	temperate	68.3388	58150	Complete genome	dsDNA	bacteria	Actinomycetota	positive	Endopeptidase[ASR86768.1_28]	TMRs: 4[ASR86770.1_30]
Mycobacterium phage Phlei	KT206225	Caudoviricetes		Phleivirus Phlei	virulent	60.0619	50418	Complete genome	dsDNA	bacteria	Actinomycetota	positive	Endopeptidase[ALA48119.1_6]	TMRs: 2[ALA48120.1_7]
Gordonia phage Pleakley	MH576960	Caudoviricetes	Zierdtviridae	Pleakleyvirus pleakley	virulent	65.218	64105	Complete genome	dsDNA	bacteria	Actinomycetota	positive	Endopeptidase[AXH66094.1_55]
Microbacterium phage Alex44	MK894435	Caudoviricetes		Tinytimothyvirus alex44	virulent	59.9493	54396	Complete genome	dsDNA	bacteria	Actinomycetota	positive	Endopeptidase[QDF15948.1_38]
Vibrio phage VP93	FJ896200	Caudoviricetes	Autographiviridae	Maculvirus VP93	virulent	49.1088	43931	Complete genome	dsDNA	bacteria		negative	Endopeptidase[ACP44112.1_41]
Gordonia phage Pons	OK040785	Caudoviricetes		Ponsvirus pons	virulent	60.6457	47982	Complete genome	dsDNA	bacteria	Actinomycetota	positive	Endopeptidase[UDL15180.1_20]	TMRs: 4[UDL15182.1_22]
Rhizobium phage vB_RglS_P106B	KF977490	Caudoviricetes		Rigallicvirus P106B	virulent	47.9223	56024	Complete genome	dsDNA	bacteria	Pseudomonadota	negative	Endopeptidase[AHJ10718.1_35]	TMRs: 1[29745..30728]	OIS[AHJ10724.1_41]
Bacillus phage Stills	KP696448	Caudoviricetes		Slashvirus stills	temperate	35.4811	80798	Complete genome	dsDNA	bacteria	Bacillota	positive	Endopeptidase[AKC02684.1_56], transglycosylas[AKC02657.1_29]	TMRs: 2[AKC02685.1_57]
Streptomyces phage Gilson	MK061412	Caudoviricetes	Stanwilliamsviridae	Gilsonvirus gilson	virulent	47.4388	128338	Complete genome	dsDNA	bacteria	Actinomycetota	positive	Endopeptidase[AZU97272.1_190], Amidase[AZU97103.1_21]
Gordonia phage DareDevil	MH590603	Caudoviricetes		Daredevilvirus daredevil	virulent	64.8425	90490	Complete genome	dsDNA	bacteria	Actinomycetota	positive	Endopeptidase[AXH70419.1_31], Endopeptidase[AXH70418.1_30]
Bacillus phage Bobb	KM051843	Caudoviricetes	Herelleviridae	Agatevirus bobb	virulent	41.3305	160281	Complete genome	dsDNA	bacteria		negative	Endopeptidase[AII27972.1_71], Endopeptidase[AII28078.1_177], Amidase[AII28119.1_218], unclassified[AII28083.1_182]	TMRs: 2[AII28014.1_113]
Bacillus phage B4	JN790865	Caudoviricetes	Herelleviridae	Bequatrovirus B4	virulent	37.71	162596	Complete genome	dsDNA	bacteria		negative	Endopeptidase[AEZ65799.1_6], Endopeptidase[AEZ66041.1_248], unclassified[AEZ66046.1_253]	TMRs: 2[AEZ65972.1_179]
Bacillus phage B5S	JN797796	Caudoviricetes	Herelleviridae	Bequatrovirus B4	virulent	37.7096	162598	Complete genome	dsDNA	bacteria		negative	Endopeptidase[AEW47240.1_6], Endopeptidase[AEW47477.1_243], unclassified[AEW47482.1_248]	TMRs: 2[AEW47408.1_174]
Bacillus phage Grass	KF669652	Caudoviricetes	Herelleviridae	Nitunavirus grass	virulent	42.2469	156648	Complete genome	dsDNA	bacteria		negative	Endopeptidase[AGY47448.1_183], Endopeptidase[AGY47348.1_83], Amidase[AGY47311.1_46], unclassified[AGY47343.1_78]	TMRs: 2[AGY47404.1_139]
Bacillus phage vB_BsuM-Goe3	KY368640	Caudoviricetes	Herelleviridae	Grisebachstrassevirus goe3	virulent	41.9274	156430	Complete genome	dsDNA	bacteria		negative	Endopeptidase[APZ82634.1_168], Endopeptidase[APZ82546.1_80], Amidase[APZ82508.1_42], unclassified[APZ82541.1_75], unclassified[APZ82552.1_86]	TMRs: 2[APZ82593.1_127]
Mycobacterium phage Validus	KF713486	Caudoviricetes		Anayavirus validus	temperate	68.4308	62466	Complete genome	dsDNA	bacteria	Actinomycetota	positive	Endopeptidase[AHB79560.1_29]	TMRs: 4[AHB79562.1_31]
Vibrio phage Pontus	MK907780	Caudoviricetes	Demerecviridae	Thalassavirus pontus	virulent	40.2334	128289	Complete genome	dsDNA	bacteria		negative	Endopeptidase[QDF14773.1_124]	TMRs: 1[QDF14772.1_123]	SIS[QDF14761.1_112], SOS[QDF14762.1_113]
Vibrio phage Athena	MT460517	Caudoviricetes	Demerecviridae	Thalassavirus athena	virulent	40.0972	127019	Complete genome	dsDNA	bacteria		negative	Endopeptidase[QKN85769.1_125]	TMRs: 1[QKN85768.1_124]	SIS[QKN85757.1_113], SOS[QKN85758.1_114]
Vibrio phage Brizo	MK895508	Caudoviricetes	Demerecviridae	Thalassavirus brizo	virulent	40.1279	120106	Complete genome	dsDNA	bacteria		negative	Endopeptidase[QDF14541.1_123]	TMRs: 1[QDF14540.1_122]	SIS[QDF14529.1_111], SOS[QDF14530.1_112]
Vibrio phage Bennett	MN958086	Caudoviricetes	Demerecviridae	Thalassavirus bennett	virulent	40.0981	126552	Complete genome	dsDNA	bacteria		negative	Endopeptidase[QJQ85166.1_130]	TMRs: 1[QJQ85165.1_129]	SIS[QJQ85154.1_118], SOS[QJQ85155.1_119]
Vibrio phage Cody	MT460515	Caudoviricetes	Demerecviridae	Thalassavirus cody	virulent	40.179	126683	Complete genome	dsDNA	bacteria		negative	Endopeptidase[QKN85176.1_126]	TMRs: 1[QKN85175.1_125]	SIS[QKN85164.1_114], SOS[QKN85165.1_115]
Vibrio phage Quinn	MT460516	Caudoviricetes	Demerecviridae	Thalassavirus quinn	virulent	40.0943	127684	Complete genome	dsDNA	bacteria		negative	Endopeptidase[QKN85370.1_128]	TMRs: 1[QKN85369.1_127]	SIS[QKN85358.1_116], SOS[QKN85359.1_117]
Vibrio phage Achelous	MK796244	Caudoviricetes	Demerecviridae	Thalassavirus achelous	virulent	40.0358	121089	Complete genome	dsDNA	bacteria		negative	Endopeptidase[QCQ57726.1_129]	TMRs: 1[QCQ57725.1_128]	SIS[QCQ57714.1_117], SOS[QCQ57715.1_118]
Vibrio phage AG74	MT460514	Caudoviricetes	Demerecviridae	Thalassavirus AG74	virulent	40.1719	126504	Complete genome	dsDNA	bacteria		negative	Endopeptidase[QKN84986.1_127]	TMRs: 1[QKN84985.1_126]	SIS[QKN84974.1_115], SOS[QKN84975.1_116]
Vibrio phage Chester	MN966732	Caudoviricetes	Demerecviridae	Thalassavirus chester	virulent	40.2371	126550	Complete genome	dsDNA	bacteria		negative	Endopeptidase[QIN96555.1_128]	TMRs: 1[QIN96554.1_127]	SIS[QIN96543.1_116], SOS[QIN96544.1_117]
Gordonia phage Yeezy	KU963249	Caudoviricetes		Baxtervirus yeezy	virulent	66.6949	51884	Complete genome	dsDNA	bacteria	Actinomycetota	positive	Endopeptidase[AMS02766.1_20]
Yersinia phage phiR2-01	HE956708	Caudoviricetes	Demerecviridae	Epseptimavirus R201	virulent	40.5123	122696	Complete genome	dsDNA	bacteria	Pseudomonadota	negative	Endopeptidase[CCI88461.1_39]	TMRs: 1[CCI88462.1_40]
Bacillus phage SP-15	KT624200	Caudoviricetes		Thornevirus SP15	virulent	38.6079	221908	Complete genome	dsDNA	bacteria		negative	Endopeptidase[AMM44867.1_69], unclassified[AMM44872.1_74]
Mycobacterium phage Courthouse	JN698997	Caudoviricetes		Omegavirus courthouse	temperate	60.9221	110569	Complete genome	dsDNA	bacteria	Actinomycetota	positive	Endopeptidase[AER47898.1_47]	TMRs: 2[AER47900.1_49], TMRs: 3[AER48047.1_196]
Synechococcus phage ACG-2014f_Syn7803C7	KJ019052	Caudoviricetes	Kyanoviridae	Atlauavirus acg2014f	virulent	41.5754	216628	Complete genome	dsDNA	bacteria	Cyanobacteriota	negative	Endopeptidase[AIX19902.1_11], transglycosylas[AIX20101.1_210], m-EAD[AIX20098.1_207]
Gordonia phage Trax	MK967378	Caudoviricetes		Nevillevirus trax	temperate	58.7059	75943	Complete genome	dsDNA	bacteria	Actinomycetota	positive	Endopeptidase[QDM55921.1_34], Amidase[QDM55922.1_35]
Gordonia phage Neville	MH651182	Caudoviricetes		Nevillevirus neville	temperate	58.7525	75813	Complete genome	dsDNA	bacteria	Actinomycetota	positive	Endopeptidase[AXQ64406.1_34], Amidase[AXQ64407.1_35]
Escherichia phage EPS7	CP000917	Caudoviricetes	Demerecviridae	Epseptimavirus EPS7	virulent	39.9005	111382	Complete genome	dsDNA	bacteria	Pseudomonadota	negative	Endopeptidase[ACB97486.1_43]		OOS[ACB97490.1_47], OIS[ACB97491.1_48]
Gordonia phage GTE5	JF923796	Caudoviricetes	Zierdtviridae	Gruunavirus GTE5	virulent	65.0526	65839	Complete genome	dsDNA	bacteria	Actinomycetota	positive	Endopeptidase[AET09787.1_38]	TMRs: 1[AET09791.1_42], TMRs: 2[AET09789.1_40]
Arthrobacter phage Tbone	MW055910	Caudoviricetes		Yangvirus tbone	virulent	67.6407	44111	Complete genome	dsDNA	bacteria	Actinomycetota	positive	Endopeptidase[QPX62388.1_57]
Streptomyces phage FlowerPower	MH155868	Caudoviricetes		Flowerpowervirus flowerpower	virulent	60.6811	46133	Complete genome	dsDNA	bacteria	Actinomycetota	positive	Endopeptidase[AWN05113.1_11], Amidase[AWN05104.1_2]	TMRs: 2[AWN05130.1_28]
Listeria phage LMTA-148	KJ591604	Caudoviricetes	Herelleviridae	Pecentumvirus LMTA148	virulent	36.0292	132541	Complete genome	dsDNA	bacteria	Bacillota	positive	Endopeptidase[AID17380.1_103], Amidase[AID17360.1_83]
Mycobacterium phage Nepal	JQ698665	Caudoviricetes		Fromanvirus nepal	temperate	63.5478	53972	Complete genome	dsDNA	bacteria	Actinomycetota	positive	Endopeptidase[AFL46513.1_10]	TMRs: 1[AFL46535.1_32], TMRs: 3[AFL46571.1_79]
Mycobacterium phage Beezoo	MH371113	Caudoviricetes		Anayavirus beezoo	temperate	66.5008	60494	Complete genome	dsDNA	bacteria	Actinomycetota	positive	Endopeptidase[AXC35773.1_29]
Mycobacterium phage Apocalypse	MF668267	Caudoviricetes		Anayavirus apocalypse	temperate	66.3703	59947	Complete genome	dsDNA	bacteria	Actinomycetota	positive	Endopeptidase[ASZ72658.1_29]	TMRs: 4[ASZ72660.1_31]
Mycobacterium phage Museum	JF937103	Caudoviricetes		Fromanvirus museum	temperate	63.6371	51426	Complete genome	dsDNA	bacteria	Actinomycetota	positive	Endopeptidase[AEK09730.1_10]	TMRs: 1[AEK09752.1_32], TMRs: 3[AEK09792.1_73]
Gordonia phage Dardanus	MN010758	Caudoviricetes		Dardanusvirus dardanus	virulent	66.5948	43143	Complete genome	dsDNA	bacteria	Actinomycetota	positive	Endopeptidase[QDH85062.1_25]
Listeria phage LP-101	KJ094023	Caudoviricetes		Slepowronvirus LP101	temperate	35.4514	43767	Complete genome	dsDNA	bacteria	Bacillota	positive	Endopeptidase[AHL18800.1_21]	TMRs: 2[AHL18799.1_20]
Salmonella phage S124	MH370375	Caudoviricetes	Demerecviridae	Epseptimavirus S124	virulent	40.1194	112564	Complete genome	dsDNA	bacteria	Pseudomonadota	negative	Endopeptidase[AXC43166.1_119]
Sinorhizobium phage phiM7	KR052480	Caudoviricetes		Emdodecavirus M7	virulent	49.037	188427	Complete genome	dsDNA	bacteria	Pseudomonadota	negative	Endopeptidase[AKF12644.1_97]
Sinorhizobium phage phiM12	KF381361	Caudoviricetes		Emdodecavirus M12	virulent	49.0126	194701	Complete genome	dsDNA	bacteria	Pseudomonadota	negative	Endopeptidase[AGR47776.1_110]
Arthrobacter phage Mufasa8	MN586027	Caudoviricetes		Mufasoctovirus mufasa8	virulent	66.1357	60205	Complete genome	dsDNA	bacteria	Actinomycetota	positive	Endopeptidase[QGJ93472.1_23]
Proteus phage PM 116	KU946962	Caudoviricetes	Autographiviridae	Acadevirus PM116	virulent	39.2166	44601	Complete genome	dsDNA	bacteria	Pseudomonadota	negative	Endopeptidase[ANU80127.1_45]
Mycobacterium phage Bethlehem	AY500153	Caudoviricetes		Fromanvirus bethlehem	temperate	63.2459	52250	Complete genome	dsDNA	bacteria	Actinomycetota	positive	Endopeptidase[AAR89729.1_9]	TMRs: 1[AAR89750.1_30], TMRs: 3[AAR89796.1_76]
Erwinia phage Faunus	MH191398	Caudoviricetes	Chaseviridae	Faunusvirus faunus	virulent	43.6493	54065	Complete genome	dsDNA	bacteria	Pseudomonadota	negative	Endopeptidase[AWN08602.1_19], transglycosylas[AWN08658.1_75]		OIS[AWN08615.1_32]
vB_FspS_hemulen6-1	MN812208	Caudoviricetes		Lillamyvirus hemulen	virulent	29.5371	39039	Complete genome	dsDNA	bacteria	Bacteroidota	negative	Endopeptidase[QHB38831.1_70]
Gordonia phage JuJu	MN062704	Caudoviricetes		Jujuvirus juju	temperate	66.9037	54000	Complete genome	dsDNA	bacteria	Actinomycetota	positive	Endopeptidase[QDP44136.1_20]	TMRs: 4[QDP44138.1_22]
Clostridium phage phi CD119	AY855346	Caudoviricetes		Lubbockvirus CD119	temperate	28.7726	53325	Complete genome	dsDNA	bacteria	Bacillota	positive	Endopeptidase[AAZ32271.1_24], Amidase[AAZ32275.1_35]	TMRs: 3[AAZ32274.1_34]
Gordonia phage Lauer	MN586015	Caudoviricetes		Ponsvirus lauer	virulent	60.1334	48123	Complete genome	dsDNA	bacteria	Actinomycetota	positive	Endopeptidase[QGJ92128.1_19]
Mycobacterium phage Adephagia	JF704105	Caudoviricetes		Anayavirus adephagia	temperate	66.6063	59646	Complete genome	dsDNA	bacteria	Actinomycetota	positive	Endopeptidase[AEJ95799.1_29]	TMRs: 4[AEJ95801.1_31]
Gordonia phage Lilbeanie	MW314850	Caudoviricetes		Lilbeanievirus lilbeanie	virulent	67.7149	59210	Complete genome	dsDNA	bacteria	Actinomycetota	positive	Endopeptidase[QPO17115.1_37]	TMRs: 4[QPO17119.1_41]
Mycobacterium phage AlishaPH	MH077577	Caudoviricetes		Anayavirus alishaPH	temperate	66.6059	57034	Complete genome	dsDNA	bacteria	Actinomycetota	positive	Endopeptidase[AWH13643.1_29]
Microbacterium phage Nobel	MT310864	Caudoviricetes	Orlajensenviridae	Paopuvirus nobel	virulent	68.9894	17049	Complete genome	dsDNA	bacteria	Actinomycetota	positive	Endopeptidase[QJD50741.1_17]
Bacillus phage vB_BmeM-Goe8	MN043729	Caudoviricetes	Herelleviridae	Goettingenvirus goe8	virulent	38.8723	161583	Complete genome	dsDNA	bacteria	Bacillota	positive	Endopeptidase[QDP42962.1_178], Endopeptidase[QDP42826.1_42], unclassified[QDP42869.1_85]	TMRs: 2[QDP42911.1_127]
Mycobacterium phage Zolita	MN096372	Caudoviricetes		Benedictvirus zolita	temperate	60.8534	51182	Complete genome	dsDNA	bacteria	Actinomycetota	positive	Endopeptidase[QDK03091.1_5]	TMRs: 1[QDK03111.1_25]
Mycobacterium phage Adonis	MH001453	Caudoviricetes		Anayavirus adonis	temperate	66.6756	60031	Complete genome	dsDNA	bacteria	Actinomycetota	positive	Endopeptidase[AVO21968.1_29]
Aeromonas phage BUCT695	OL799327	Caudoviricetes	Grimontviridae	Libingvirus BUCT695	temperate	42.2487	86289	Complete genome	dsDNA	bacteria	Pseudomonadota	negative	Endopeptidase[UIW10559.1_83], transglycosylas[UIW10497.1_21]
Gordonia phage Ribeye	MH450129	Caudoviricetes		Kroosvirus ribeye	virulent	68.1399	57448	Complete genome	dsDNA	bacteria	Actinomycetota	positive	Endopeptidase[AXH44905.1_42]
Enterococcus phage EFLK1	KR049063	Caudoviricetes	Herelleviridae	Kochikohdavirus EFLK1	virulent	35.8888	130952	Complete genome	dsDNA	bacteria	Bacillota	positive	Endopeptidase[AKC05134.1_164], Amidase[AKC05156.1_186]
Gordonia phage Clown	MT771343	Caudoviricetes		Clownvirus clown	virulent	65.7406	58203	Complete genome	dsDNA	bacteria	Actinomycetota	positive	Endopeptidase[QOC56042.1_44]	TMRs: 4[QOC56044.1_46]
Synechococcus phage S-H34	MT162467	Caudoviricetes	Kyanoviridae	Makaravirus thirtyfour	virulent	50.076	167040	Complete genome	dsDNA	bacteria	Cyanobacteriota	negative	Endopeptidase[QIN97113.1_242]
Microbacterium phage Metamorphoo	MH271304	Caudoviricetes		Metamorphoovirus metamorphoo	virulent	68.527	54148	Complete genome	dsDNA	bacteria	Actinomycetota	positive	Endopeptidase[AWY05395.1_44]
Flavobacterium phage vB_FspP_elemoC_14-1A	MT497067	Caudoviricetes		Elemovirus elemoC	virulent	31.6161	61048	Complete genome	dsDNA	bacteria	Bacteroidota	negative	Endopeptidase[QMP84873.1_73]
Flavobacterium phage vB_FspP_elemoF_6-3D	MT497071	Caudoviricetes		Elemovirus elemoF	virulent	31.8985	59846	Complete genome	dsDNA	bacteria	Bacteroidota	negative	Endopeptidase[QMP85234.1_71]
Mycobacterium phage CELFI	MT758688	Caudoviricetes	Vilmaviridae	Faithunavirus CELFI	temperate	59.0328	77086	Complete genome	dsDNA	bacteria	Actinomycetota	positive	Endopeptidase[QNO01054.1_26]
Mycobacterium phage Murucutumbu	KM677211	Caudoviricetes		Anayavirus murucutumbu	temperate	66.6931	60609	Complete genome	dsDNA	bacteria	Actinomycetota	positive	Endopeptidase[AIW03017.1_29]	TMRs: 4[AIW03019.1_31]
Escherichia phage atuna	MN850620	Caudoviricetes	Drexlerviridae	Warwickvirus atuna	virulent	44.5991	50732	Complete genome	dsDNA	bacteria	Pseudomonadota	negative	Endopeptidase[QHR72280.1_21]	TMRs: 1[QHR72260.1_1]	USP[QHR72343.1_84]
Mycobacterium phage Wonder	HM755814	Caudoviricetes		Microwolfvirus wonder	temperate	64.0068	48491	Complete genome	dsDNA	bacteria	Actinomycetota	positive	Endopeptidase[ADX30647.1_3]	TMRs: 1[22412..22714]
Achromobacter phage 83-24	KP202970	Caudoviricetes		Steinhofvirus sv8324	temperate	54.8532	48216	Complete genome	dsDNA	bacteria	Pseudomonadota	negative	Endopeptidase[AJD82866.1_33]	TMRs: 1[AJD82858.1_25]
Gordonia phage Emalyn	KU963260	Caudoviricetes		Emalynvirus emalyn	virulent	61.2137	43982	Complete genome	dsDNA	bacteria	Actinomycetota	positive	Endopeptidase[AMS03588.1_19]
Mycobacterium phage Cuke	MG757156	Caudoviricetes		Cukevirus cuke	virulent	49.0801	68869	Complete genome	dsDNA	bacteria	Actinomycetota	positive	Endopeptidase[AVD99644.1_26]
Bacillus phage Page	KF669655	Caudoviricetes		Pagevirus page	virulent	40.7057	39874	Complete genome	dsDNA	bacteria	Bacillota	positive	Endopeptidase[AGY47946.1_24]	TMRs: 3[AGY47944.1_22], TMRs: 2[AGY47943.1_21]
Mycobacterium phage ThulaThula	MN234172	Caudoviricetes		Phayoncevirus thulathula	temperate	66.5298	50415	Complete genome	dsDNA	bacteria	Actinomycetota	positive	Endopeptidase[QFG09055.1_26]	TMRs: 4[QFG09058.1_29]
Salmonella phage SI7	MK972712	Caudoviricetes	Peduoviridae	Irrigatiovirus SI7	temperate	54.3628	30164	Complete genome	dsDNA	bacteria	Pseudomonadota	negative	Endopeptidase[QEI25441.1_12]	TMRs: 3[QEI25440.1_11]
Yersinia phage vB_YenM_42.18	OM046624	Caudoviricetes	Peduoviridae	Firavirus YenM4218	temperate	46.3666	36481	Complete genome	dsDNA	bacteria	Pseudomonadota	negative	Endopeptidase[UNA05746.1_32]	TMRs: 3[UNA05745.1_31]	OIS[UNA05747.1_33]
Barba18A	MK719729	Caudoviricetes		Barbavirus barba18A	virulent	38.2266	80342	Complete genome	dsDNA	bacteria	Pseudomonadota	negative	Endopeptidase[QCQ61827.1_123]
Barba21A	MK719733	Caudoviricetes		Barbavirus barba21A	virulent	38.2798	80361	Complete genome	dsDNA	bacteria	Pseudomonadota	negative	Endopeptidase[QCQ62387.1_127]
Barba19A	MK719730	Caudoviricetes		Barbavirus barba19A	virulent	38.247	84608	Complete genome	dsDNA	bacteria	Pseudomonadota	negative	Endopeptidase[QCQ61971.1_131]
Aeromonas phage ZPAH14	OM810291	Caudoviricetes	Chaseviridae	Shantouvirus ZPAH14	virulent	52.5031	57429	Complete genome	dsDNA	bacteria	Pseudomonadota	negative	Endopeptidase[UOT58060.1_68]
Salmonella phage 2-3	MN197465	Caudoviricetes	Demerecviridae	Epseptimavirus ev23	virulent	39.6474	114986	Complete genome	dsDNA	bacteria	Pseudomonadota	negative	Endopeptidase[QEQ93347.1_12]	TMRs: 1[QEQ93348.1_13]	OIS[QEQ93351.1_16]
Bacillus phage Troll	KF208639	Caudoviricetes	Herelleviridae	Bequatrovirus troll	virulent	37.825	163019	Complete genome	dsDNA	bacteria		negative	Endopeptidase[AGT13629.1_59], Endopeptidase[AGT13667.1_97], unclassified[AGT13660.1_90]	TMRs: 2[AGT13529.1_174]
Gordonia phage GRU1	JF923797	Caudoviricetes	Zierdtviridae	Gruunavirus GRU1	virulent	65.4746	65766	Complete genome	dsDNA	bacteria	Actinomycetota	positive	Endopeptidase[AET09877.1_36]	TMRs: 1[AET09881.1_40], TMRs: 2[AET09879.1_38]
Streptomyces phage WheeHeim	MK305890	Tectiliviricetes	Tectiviridae	Deltatectivirus wheeheim	virulent	54.6206	18266	Complete genome	dsDNA	bacteria	Actinomycetota	positive	Endopeptidase[QBG58618.1_29], Amidase[QAX92944.1_34]
Mycobacterium phage FF47	JX901189	Caudoviricetes		Mapvirus Ff47	virulent	58.6372	47724	Complete genome	dsDNA	bacteria	Actinomycetota	positive	Endopeptidase[AGI12295.1_28]	TMRs: 2[AGI12296.1_29]
Achromobacter phage JWX	KP202969	Caudoviricetes		Steinhofvirus JWX	temperate	55.413	49714	Complete genome	dsDNA	bacteria	Pseudomonadota	negative	Endopeptidase[AJD82801.1_35]
Arthrobacter phage Hestia	MH910036	Caudoviricetes		Hestiavirus hestia	virulent	62.2834	51476	Complete genome	dsDNA	bacteria	Actinomycetota	positive	Endopeptidase[AYR00905.1_26]
Synechococcus phage ACG-2014f_Syn7803US26	KJ019091	Caudoviricetes	Kyanoviridae	Atlauavirus caeruleum	virulent	41.5361	196842	Complete genome	dsDNA	bacteria	Cyanobacteriota	negative	Endopeptidase[AIX28864.1_11], transglycosylas[AIX29053.1_200], m-EAD[AIX29051.1_198]
Gordonia phage Woes	KU998240	Caudoviricetes		Woesvirus woes	virulent	59.1252	73752	Complete genome	dsDNA	bacteria	Actinomycetota	positive	Endopeptidase[ANA85808.1_35], Amidase[ANA85807.1_34]
Mycobacterium phage Rando14	MH697592	Caudoviricetes		Kratiovirus rando14	temperate	64.2954	59925	Complete genome	dsDNA	bacteria	Actinomycetota	positive	Endopeptidase[AXQ53050.1_29]
Salmonella phage SE131	MG873442	Caudoviricetes	Grimontviridae	Moazamivirus SE131	temperate	44.2176	89910	Complete genome	dsDNA	bacteria	Pseudomonadota	negative	Endopeptidase[AVJ48234.1_103]
Clostridium phage phiCPV4	JQ729991	Caudoviricetes	Guelinviridae	Brucesealvirus CPV4	virulent	34.487	17972	Complete genome	dsDNA	bacteria	Bacillota	positive	Endopeptidase[AFH27126.1_20], Amidase[AFH27116.1_10]
Mycobacterium phage MOOREtheMARYer	KR080202	Caudoviricetes		Pinnievirus moorethemaryer	temperate	68.5809	44492	Complete genome	dsDNA	bacteria	Actinomycetota	positive	Endopeptidase[AKF14889.1_28]	TMRs: 2[AKF14891.1_30]
Bacillus phage BigBertha	KF669647	Caudoviricetes	Herelleviridae	Bequatrovirus bigbertha	virulent	37.7734	165238	Complete genome	dsDNA	bacteria		negative	Endopeptidase[AGY46600.1_92], Endopeptidase[AGY46565.1_57], unclassified[AGY46594.1_86]	TMRs: 2[AGY46674.1_166]
Mycobacterium phage Purky	MN096355	Caudoviricetes		Purkyvirus purky	temperate	66.3849	50513	Complete genome	dsDNA	bacteria	Actinomycetota	positive	Endopeptidase[QDK01132.1_26]	TMRs: 2[QDK01133.1_27], TMRs: 1[QDK01134.1_28]
Microbacterium vB_MoxS-ISF9	KJ173786	Caudoviricetes		Farahnazvirus ISF9	virulent	62.7586	59254	Complete genome	dsDNA	bacteria	Actinomycetota	positive	Endopeptidase[AHL18477.1_7]
Mycobacterium phage KBG	EU744248	Caudoviricetes		Fromanvirus KBG	temperate	63.5724	53572	Complete genome	dsDNA	bacteria	Actinomycetota	positive	Endopeptidase[ACE79758.1_10]	TMRs: 1[ACE79779.1_31], TMRs: 3[ACE79818.1_70]
Tsukamurella phage TIN3	KR011063	Caudoviricetes		Tinduovirus TIN3	virulent	59.2915	76269	Complete genome	dsDNA	bacteria	Actinomycetota	positive	Endopeptidase[AKJ71828.1_31]	TMRs: 4[AKJ71829.1_32]
Bacillus phage TsarBomba	KT224359	Caudoviricetes	Herelleviridae	Tsarbombavirus tsarbomba	virulent	40.0742	162486	Complete genome	dsDNA	bacteria		negative	Endopeptidase[ALA13023.1_74], Amidase[ALA13156.1_40]	TMRs: 2[ALA13180.1_126]
Salmonella phage 36	KR296690	Caudoviricetes	Drexlerviridae	Tlsvirus tv36	virulent	43.522	41085	Complete genome	dsDNA	bacteria	Pseudomonadota	negative	Endopeptidase[AKJ74013.1_41]	TMRs: 1[AKJ74052.1_80]	USP[AKJ74055.1_83]
Cronobacter phage ESSI-2	HQ110083	Caudoviricetes	Peduoviridae	Seongnamvirus ESSI2	temperate	55.1677	28765	Complete genome	dsDNA	bacteria	Pseudomonadota	negative	Endopeptidase[ADX32406.1_17]		OOS[ADX32407.1_15], OIS[ADX32399.1_16]
Mycobacterium phage Indlulamithi	MN585993	Caudoviricetes		Indlulamithivirus indlulamithi	virulent	52.6895	71538	Complete genome	dsDNA	bacteria	Actinomycetota	positive	Endopeptidase[QGJ90072.1_31]	TMRs: 4[QGJ90074.1_33], TMRs: 2[QGJ90073.1_32]
Mycobacterium phage Yunkel11	MN234165	Caudoviricetes		Anayavirus yunkel11	temperate	66.5586	60757	Complete genome	dsDNA	bacteria	Actinomycetota	positive	Endopeptidase[QFG08418.1_29]	TMRs: 4[QFG08420.1_31]
Vibrio phage VP5	AY510084	Caudoviricetes		Enhodamvirus VP5	temperate	50.4851	39786	Complete genome	dsDNA	bacteria		negative	Endopeptidase[AAR92066.1_3]
Vibrio phage VP2	AY505112	Caudoviricetes		Enhodamvirus VP2	temperate	50.5583	39853	Complete genome	dsDNA	bacteria		negative	Endopeptidase[AAR97630.1_3]
Arthrobacter phage KeAlii	OK040777	Caudoviricetes		Manhattanvirus kealii	temperate	65.46	41850	Complete genome	dsDNA	bacteria	Actinomycetota	positive	Endopeptidase[UDL14630.1_24]
Mycobacterium phage Tortellini	KX648391	Caudoviricetes		Mycobacterium virus Tortellini	temperate	65.8182	49658	Complete genome	dsDNA	bacteria	Actinomycetota	positive	Endopeptidase[AOT25771.1_26]	TMRs: 2[AOT25772.1_27], TMRs: 1[AOT25773.1_28]
Mycobacterium phage BabyRay	KX683423	Caudoviricetes		Veracruzvirus babyboy	temperate	63.5549	50657	Complete genome	dsDNA	bacteria	Actinomycetota	positive	Endopeptidase[AOT25463.1_8]	TMRs: 1[AOT25436.1_29]
Cronobacter phage vB_CsaP_GAP52	JN882286	Caudoviricetes	Grimontviridae	Crifsvirus GAP52	temperate	44.221	76631	Complete genome	dsDNA	bacteria	Pseudomonadota	negative	Endopeptidase[AFC22039.1_48], transglycosylas[AFC22085.1_94]		OOS[AFC22020.1_28], OIS[AFC22021.1_29]
Gordonia phage OneUp	KU998245	Caudoviricetes		Oneupvirus oneup	virulent	61.4831	93577	Complete genome	dsDNA	bacteria	Actinomycetota	positive	Endopeptidase[ANA86378.1_35]	TMRs: 4[ANA86380.1_37]
uncultured phage cr105_1	MZ130493	Caudoviricetes	Suoliviridae	Buchavirus intestinalis	virulent	33.3174	100650	Complete genome	dsDNA	bacteria			Endopeptidase[QWM90789.1_61]
Vibrio phage Ceto	MG649966	Caudoviricetes	Demerecviridae	Cetovirus ceto	virulent	39.9272	128241	Complete genome	dsDNA	bacteria		negative	Endopeptidase[AUG85133.1_126]	TMRs: 1[AUG85132.1_125]	SIS[AUG85121.1_114], SOS[AUG85122.1_115]
Gordonia phage Zipp	MK937607	Caudoviricetes		Zitchvirus zipp	virulent	67.3778	61219	Complete genome	dsDNA	bacteria	Actinomycetota	positive	Endopeptidase[QDH93195.1_41]	TMRs: 4[QDH93198.1_44]
Xanthomonas phage Xp15	AY986977	Caudoviricetes		Alachuavirus Xp15	virulent	51.8965	55770	Complete genome	dsDNA	bacteria	Pseudomonadota	negative	Endopeptidase[AAX84866.1_25]	TMRs: 2[AAX84903.1_67], TMRs: 3[AAX84867.1_26], TMRs: 3[AAX84919.1_27], TMRs: 1[AAX84868.1_29]	OIS[AAX84868.1_29]
Streptomyces phage Wakanda	MT024865	Caudoviricetes	Stanwilliamsviridae	Wakandavirus wakanda	virulent	52.5708	126614	Complete genome	dsDNA	bacteria	Actinomycetota	positive	Endopeptidase[QIN94178.1_183], Amidase[QIN94010.1_14]	TMRs: 2[QIN94040.1_44]
Streptomyces phage Muntaha	MT024872	Caudoviricetes	Stanwilliamsviridae	Wakandavirus muntaha	virulent	52.5766	127551	Complete genome	dsDNA	bacteria	Actinomycetota	positive	Endopeptidase[QIN94744.1_186], Amidase[QIN94574.1_14]	TMRs: 2[QIN94604.1_44]
Gordonia phage Kudefre	OK040786	Caudoviricetes		Octobienvirus kudefre	temperate	58.6191	76731	Complete genome	dsDNA	bacteria	Actinomycetota	positive	Endopeptidase[UDL15267.1_33], Amidase[UDL15268.1_34]
Gordonia phage Sombrero	MK359302	Caudoviricetes		Montyvirus sombrero	virulent	59.0181	76485	Complete genome	dsDNA	bacteria	Actinomycetota	positive	Endopeptidase[QAY03995.1_34], Amidase[QAY03994.1_33]
Gordonia phage Jace	MH153804	Caudoviricetes		Jacevirus jace	virulent	66.9814	53912	Complete genome	dsDNA	bacteria	Actinomycetota	positive	Endopeptidase[AWN03639.1_18]
Gordonia phage Kroos	MH976513	Caudoviricetes		Kroosvirus kroos	virulent	68.13	57973	Complete genome	dsDNA	bacteria	Actinomycetota	positive	Endopeptidase[AYR03021.1_42]
Vibrio phage pVP-1	JQ340389	Caudoviricetes	Demerecviridae	Vipunavirus pVp1	virulent	39.7073	111506	Complete genome	dsDNA	bacteria		negative	Endopeptidase[AFB83940.1_83]	TMRs: 1[AFB83939.1_82]	SIS[AFB83928.1_71], SOS[AFB83929.1_72]
Streptomyces phage Forthebois	MK620900	Tectiliviricetes	Tectiviridae	Deltatectivirus forthebois	virulent	53.5861	18251	Complete genome	dsDNA	bacteria	Actinomycetota	positive	Endopeptidase[QBZ72862.1_29], Amidase[QBZ72867.1_34]
Yersinia phage vB_YenM_324	OM095401	Caudoviricetes	Peduoviridae	Tresduoquattuorvirus YenM324	temperate	49.5751	29180	Complete genome	dsDNA	bacteria	Pseudomonadota	negative	Endopeptidase[UKL54210.1_23]	TMRs: 3[UKL54209.1_22]
Arthrobacter phage Judy	MH834614	Caudoviricetes		Bridgettevirus judy	virulent	65.168	43440	Complete genome	dsDNA	bacteria	Actinomycetota	positive	Endopeptidase[AYN58096.1_26]
Bacillus phage Megatron	KJ489401	Caudoviricetes	Herelleviridae	Wphvirus megatron	virulent	38.8031	158750	Complete genome	dsDNA	bacteria		negative	Endopeptidase[AHZ10682.1_100], Amidase[AHZ10650.1_68]	TMRs: 2[AHZ10761.1_179]
Gordonia phage Patio	MF919542	Caudoviricetes	Zierdtviridae	Skysandvirus patio	virulent	65.5567	66251	Complete genome	dsDNA	bacteria	Actinomycetota	positive	Endopeptidase[ATS93133.1_51]	TMRs: 1[ATS93137.1_55]
Microbacterium phage Scamander	MH576963	Caudoviricetes	Orlajensenviridae	Paopuvirus Scamander	virulent	68.7314	17452	Complete genome	dsDNA	bacteria	Actinomycetota	positive	Endopeptidase[AXH66503.1_17]
Gordonia phage CherryonLim	MN284906	Caudoviricetes		Ponsvirus cherryonlim	virulent	60.2292	48948	Complete genome	dsDNA	bacteria	Actinomycetota	positive	Endopeptidase[QFP95774.1_21]	TMRs: 4[QFP95776.1_23]
Salmonella phage UAB_phi78	GU595417	Caudoviricetes	Autographiviridae	Zindervirus UAB78	virulent	47.4491	43984	Complete genome	dsDNA	bacteria	Pseudomonadota	negative	Endopeptidase[ADW95256.1_53]	TMRs: 1[ADW95251.1_48]	OOS[ADW95258.1_56]
Mycobacterium phage Thibault	JN201525	Caudoviricetes		Omegavirus thibault	temperate	60.7936	106327	Complete genome	dsDNA	bacteria	Actinomycetota	positive	Endopeptidase[AEJ93989.1_41]	TMRs: 2[AEJ93991.1_43]
Streptomyces phage Bmoc	MT310865	Caudoviricetes	Stanwilliamsviridae	Samistivirus bmoc	virulent	49.6392	132885	Complete genome	dsDNA	bacteria	Actinomycetota	positive	Endopeptidase[QJD50901.1_151], transglycosylas[QJD50786.1_36], Amidase[QJD50791.1_41]	TMRs: 2[QJD50817.1_67]
Escherichia phage DT571/2	KM979355	Caudoviricetes	Demerecviridae	Tequintavirus DT5712	virulent	39.6779	108418	Complete genome	dsDNA	bacteria	Pseudomonadota	negative	Endopeptidase[AJA41686.1_33]	TMRs: 1[AJA41687.1_34]	OOS[AJA41690.1_37], OIS[AJA41691.1_38]
Escherichia phage Gostya9	MH203051	Caudoviricetes	Demerecviridae	Tequintavirus gostya9	virulent	39.3715	101665	Complete genome	dsDNA	bacteria	Pseudomonadota	negative	Endopeptidase[AWN08696.1_35]		OIS[AWN08700.1_39]
Escherichia phage DT57C	KM979354	Caudoviricetes	Demerecviridae	Tequintavirus DT57C	virulent	39.6502	108065	Complete genome	dsDNA	bacteria	Pseudomonadota	negative	Endopeptidase[AJA41555.1_35]	TMRs: 1[AJA41556.1_36]	OOS[AJA41559.1_39], OIS[AJA41560.1_40]
Mycobacterium phage Phabba	MF668280	Caudoviricetes		Myranavirus phabba	virulent	65.2094	164254	Complete genome	dsDNA	bacteria	Actinomycetota	positive	Endopeptidase[ASZ74706.1_131], Endopeptidase[ASZ74790.1_215], unclassified[ASZ74791.1_216]
Mycobacterium phage Faith1	JF744988	Caudoviricetes	Vilmaviridae	Faithunavirus faith1	temperate	58.9179	75960	Complete genome	dsDNA	bacteria	Actinomycetota	positive	Endopeptidase[AEF57209.1_27]
Arthrobacter phage Reedo	OL455896	Caudoviricetes		Manhattanvirus reedo	temperate	65.3038	41823	Complete genome	dsDNA	bacteria	Actinomycetota	positive	Endopeptidase[UJQ86849.1_59]
Mycobacterium phage Chadwick	KT246486	Caudoviricetes		Benedictvirus chadwick	temperate	59.7863	49421	Complete genome	dsDNA	bacteria	Actinomycetota	positive	Endopeptidase[ALA06734.1_6]	TMRs: 1[ALA06755.1_27]
Flavobacterium phage vB_FspP_elemoB_14-3B	MT497068	Caudoviricetes		Elemovirus elemoB	virulent	31.6356	60925	Complete genome	dsDNA	bacteria	Bacteroidota	negative	Endopeptidase[QMP84966.1_76]
Flavobacterium phage vB_FspP_elemoE_6-9C	MT497072	Caudoviricetes		Elemovirus elemoE	virulent	31.9529	59979	Complete genome	dsDNA	bacteria	Bacteroidota	negative	Endopeptidase[QMP85322.1_71]
Flavobacterium phage vB_FspP_elemoA_7-9A	MT497017	Caudoviricetes		Elemovirus elemoA	virulent	31.6399	61691	Complete genome	dsDNA	bacteria	Bacteroidota	negative	Endopeptidase[QLF85267.1_73]
Flavobacterium phage vB_FspP_elemoD_13-5B	MT497091	Caudoviricetes		Elemovirus elemoD	virulent	31.651	60393	Complete genome	dsDNA	bacteria	Bacteroidota	negative	Endopeptidase[QMP86954.1_3]
Salmonella phage Sepoy	MK728825	Caudoviricetes	Demerecviridae	Epseptimavirus sepoy	virulent	40.3138	114080	Complete genome	dsDNA	bacteria	Pseudomonadota	negative	Endopeptidase[QCQ65539.1_45]	TMRs: 1[QCQ65540.1_46]	OOS[QCQ65543.1_49], OIS[QCQ65544.1_50]
Bacillus phage phiNIT1	AP013029	Caudoviricetes	Herelleviridae	Nitunavirus NIT1	virulent	42.1182	155631	Complete genome	dsDNA	bacteria		negative	Endopeptidase[BAN59664.1_173], Endopeptidase[BAN59578.1_87], Amidase[BAN59537.1_46], unclassified[BAN59570.1_79]	TMRs: 2[BAN59630.1_139]
Streptomyces phage Evy	MK977711	Caudoviricetes	Stanwilliamsviridae	Samistivirus evy	virulent	49.568	132977	Complete genome	dsDNA	bacteria	Actinomycetota	positive	Endopeptidase[QDH94013.1_144], transglycosylas[QDH93907.1_38], Amidase[QDH93912.1_43]	TMRs: 2[QDH93938.1_69]
Gordonia phage BrutonGaster	MK524501	Caudoviricetes		Oneupvirus brutongaster	virulent	61.4796	91510	Complete genome	dsDNA	bacteria	Actinomycetota	positive	Endopeptidase[QBP33256.1_34], Endopeptidase[QBP33255.1_33]	TMRs: 4[QBP33257.1_35]
Gordonia phage Mayweather	MN062716	Caudoviricetes		Ponsvirus mayweather	virulent	60.6259	48382	Complete genome	dsDNA	bacteria	Actinomycetota	positive	Endopeptidase[QDP45183.1_21]
Corynebacterium phage Stickynote	MK977700	Caudoviricetes	Zierdtviridae	Ceetrepovirus stickynote	virulent	52.1763	67086	Complete genome	dsDNA	bacteria	Actinomycetota	positive	Endopeptidase[QDF19235.1_38]	TMRs: 2[QDF19236.1_39]
Gordonia phage Jellybones	MN444874	Caudoviricetes		Montyvirus jellybones	virulent	58.9855	77514	Complete genome	dsDNA	bacteria	Actinomycetota	positive	Endopeptidase[QGH76181.1_38], Amidase[QGH76180.1_37]
Gordonia phage BetterKatz	KU963261	Caudoviricetes		Betterkatzvirus betterkatz	virulent	67.1143	50636	Complete genome	dsDNA	bacteria	Actinomycetota	positive	Endopeptidase[AMS03664.1_29]	TMRs: 2[AMS03666.1_31]
Mycobacterium phage Kimona	MF472895	Caudoviricetes		Kimonavirus kimona	temperate	64.3776	50283	Complete genome	dsDNA	bacteria	Actinomycetota	positive	Endopeptidase[ASZ75442.1_4]	TMRs: 1[ASZ75463.1_25]
Streptomyces phage BRock	KX925554	Caudoviricetes		Borockvirus brock	virulent	52.3155	112523	Complete genome	dsDNA	bacteria	Actinomycetota	positive	Endopeptidase[APC46306.1_44], Endopeptidase[APC46396.1_134], transglycosylas[APC46305.1_43]
Mycobacterium phage JC27	JF937099	Caudoviricetes		Fromanvirus JC27	temperate	63.6393	52169	Complete genome	dsDNA	bacteria	Actinomycetota	positive	Endopeptidase[AEK09209.1_10]	TMRs: 1[AEK09231.1_32], TMRs: 3[AEK09269.1_74]
Bacillus phage Stahl	KP696447	Caudoviricetes		Slashvirus stahl	temperate	35.2573	80148	Complete genome	dsDNA	bacteria	Bacillota	positive	Endopeptidase[AKA61486.1_58], transglycosylas[AKA61458.1_30]	TMRs: 2[AKA61487.1_59]
Mycobacterium phage FlagStaff	KR080197	Caudoviricetes		Avocadovirus flagstaff	temperate	68.5212	44576	Complete genome	dsDNA	bacteria	Actinomycetota	positive	Endopeptidase[AKF14463.1_26]	TMRs: 2[AKF14465.1_28]
Mycobacterium phage GuuelaD	MF324910	Caudoviricetes	Vilmaviridae	Faithunavirus guuelaD	temperate	58.8888	76315	Complete genome	dsDNA	bacteria	Actinomycetota	positive	Endopeptidase[ASW31461.1_27]
Mycobacterium phage HC	AP018487	Caudoviricetes		Brujitavirus HC	temperate	67.172	46305	Complete genome	dsDNA	bacteria	Actinomycetota	positive	Endopeptidase[BBC53901.1_27]
Mycobacterium phage Veracruz	MK524496	Caudoviricetes		Veracruzvirus veracruz	temperate	64.0486	50062	Complete genome	dsDNA	bacteria	Actinomycetota	positive	Endopeptidase[QBI96894.1_7]	TMRs: 1[QBI96915.1_28]
Mycobacterium phage Andies	MG099936	Caudoviricetes		Charlievirus Andies	temperate	66.171	43779	Complete genome	dsDNA	bacteria	Actinomycetota	positive	Endopeptidase[ATW61058.1_25]	TMRs: 2[ATW61059.1_26], TMRs: 1[ATW61060.1_27]
Mycobacterium phage Rebel	MT498042	Caudoviricetes		Charlievirus Rebel	temperate	66.518	40580	Complete genome	dsDNA	bacteria	Actinomycetota	positive	Endopeptidase[QKY78906.1_25]	TMRs: 2[QKY78907.1_26], TMRs: 1[QKY78908.1_27]
Mycobacterium phage Jamie19	MT498044	Caudoviricetes		Charlievirus Jamie19	temperate	66.2435	41278	Complete genome	dsDNA	bacteria	Actinomycetota	positive	Endopeptidase[QKY79028.1_25]	TMRs: 2[QKY79029.1_26], TMRs: 1[QKY79030.1_27]
Mycobacterium phage RidgeCD	JN398369	Caudoviricetes		Fromanvirus ridgecb	temperate	63.9525	50844	Complete genome	dsDNA	bacteria	Actinomycetota	positive	Endopeptidase[AEL20108.1_9]	TMRs: 1[AEL20129.1_30], TMRs: 3[AEL20158.1_70]
Mycobacterium phage Euphoria	JN153086	Caudoviricetes		Fromanvirus euphoria	temperate	63.6752	53597	Complete genome	dsDNA	bacteria	Actinomycetota	positive	Endopeptidase[AEJ93670.1_9]	TMRs: 1[AEJ93691.1_30], TMRs: 3[AEJ93719.1_74]
Gordonia phage Demosthenes	KU998242	Caudoviricetes		Demosthenesvirus demosthenes	virulent	59.2551	74073	Complete genome	dsDNA	bacteria	Actinomycetota	positive	Endopeptidase[ANA86004.1_34], Amidase[ANA86003.1_33]
Gordonia phage Rabbitrun	MT658805	Caudoviricetes		Nevillevirus rabbitrun	temperate	58.7899	76821	Complete genome	dsDNA	bacteria	Actinomycetota	positive	Endopeptidase[QNJ57080.1_36], Amidase[QNJ57081.1_37]
Microbacterium phage Efeko	MH825700	Caudoviricetes	Orlajensenviridae	Efkovirus efeko	virulent	68.5896	17491	Complete genome	dsDNA	bacteria	Actinomycetota	positive	Endopeptidase[AYD86264.1_18]
Gordonia phage GTE2	HQ403646	Caudoviricetes		Emalynvirus GTE2	virulent	60.3426	45530	Complete genome	dsDNA	bacteria	Actinomycetota	positive	Endopeptidase[ADX42604.1_18]
Clostridioides phage phiC2	DQ466086	Caudoviricetes		Yongloolinvirus C2	temperate	28.7258	56538	Complete genome	dsDNA	bacteria	Bacillota	positive	Endopeptidase[ABE99485.1_22], Amidase[ABE99499.1_36]	TMRs: 3[ABE99497.1_34]
Pseudomonas phage pf16	KU873925	Caudoviricetes		Chakrabartyvirus pf16	virulent	52.6528	158136	Complete genome	dsDNA	bacteria	Pseudomonadota	negative	Endopeptidase[AND75131.1_207]		SOS[AND74968.1_44]
Streptomyces phage Coruscant	MT711976	Caudoviricetes	Stanwilliamsviridae	Coruscantvirus coruscant	virulent	48.387	133697	Complete genome	dsDNA	bacteria	Actinomycetota	positive	Endopeptidase[QMP84286.1_156], unclassified[QMP84176.1_46]	TMRs: 2[QMP84202.1_72]
Escherichia phage phiEcoM-GJ1	EF460875	Caudoviricetes	Chaseviridae	Carltongylesvirus GJ1	virulent	44.0227	52975	Complete genome	dsDNA	bacteria	Pseudomonadota	negative	Endopeptidase[ABR68733.1_21], transglycosylas[ABR68786.1_74]	TMRs: 3[ABR68785.1_73]	OIS[ABR68743.1_31]
Mycobacterium phage Phayonce	KR080195	Caudoviricetes		Phayoncevirus phayonce	temperate	66.6728	49203	Complete genome	dsDNA	bacteria	Actinomycetota	positive	Endopeptidase[AKF14386.1_26]	TMRs: 4[AKF14389.1_29]
Mycobacterium phage Benedict	JN083852	Caudoviricetes		Benedictvirus benedict	temperate	59.7968	51083	Complete genome	dsDNA	bacteria	Actinomycetota	positive	Endopeptidase[AEJ93402.1_6]	TMRs: 1[AEJ93422.1_26]
Mycobacterium phage Goose	JX307704	Caudoviricetes		Fromanvirus goose	temperate	65.1377	50645	Complete genome	dsDNA	bacteria	Actinomycetota	positive	Endopeptidase[AFU20636.1_8]
Salmonella phage S147	MH370386	Caudoviricetes	Demerecviridae	Epseptimavirus S147	virulent	39.9849	111447	Complete genome	dsDNA	bacteria	Pseudomonadota	negative	Endopeptidase[AXC42569.1_119]		OIS[AXC42564.1_114]
Salmonella phage rokbiter	MT074457	Caudoviricetes	Demerecviridae	Epseptimavirus rokbiter	virulent	39.9255	112006	Complete genome	dsDNA	bacteria	Pseudomonadota	negative	Endopeptidase[QIO00573.1_141]	TMRs: 1[QIO00572.1_140]	OIS[QIO00569.1_137]
Salmonella phage 3-29	MK393882	Caudoviricetes	Demerecviridae	Epseptimavirus ev329	virulent	40.0455	110377	Complete genome	dsDNA	bacteria	Pseudomonadota	negative	Endopeptidase[QAU04601.1_23]	TMRs: 1[QAU04602.1_24]
Salmonella phage 1-19	MN379739	Caudoviricetes	Demerecviridae	Epseptimavirus ev119	virulent	39.9982	110775	Complete genome	dsDNA	bacteria	Pseudomonadota	negative	Endopeptidase[QFR58114.1_95]	TMRs: 1[QFR58113.1_94]
Salmonella phage vB_SenS_SB13	MK947459	Caudoviricetes	Demerecviridae	Epseptimavirus SB13	virulent	39.9207	112513	Complete genome	dsDNA	bacteria	Pseudomonadota	negative	Endopeptidase[QFG07676.1_142]	TMRs: 1[QFG07675.1_141]	OIS[QFG07671.1_137], OOS[QFG07672.1_138]
Salmonella phage S126	MH370376	Caudoviricetes	Demerecviridae	Epseptimavirus S126	virulent	40.1004	111999	Complete genome	dsDNA	bacteria	Pseudomonadota	negative	Endopeptidase[AXC41435.1_116]		OIS[AXC41431.1_112]
Salmonella phage 118970_sal2	KX017521	Caudoviricetes	Demerecviridae	Epseptimavirus 118970sal2	virulent	40.2776	114180	Complete genome	dsDNA	bacteria	Pseudomonadota	negative	Endopeptidase[ANH50947.1_39]	TMRs: 1[ANH50948.1_40]	OOS[ANH50951.1_43], OIS[ANH50952.1_44]
Salmonella phage 1-29	MN218191	Caudoviricetes	Demerecviridae	Epseptimavirus ev129	virulent	40.0749	111636	Complete genome	dsDNA	bacteria	Pseudomonadota	negative	Endopeptidase[QEP52673.1_39]	TMRs: 1[QEP52674.1_40]
[truncated: 2,174 more rows]

## Sheet: ssDNA bacteriophage
Virus name	GenBank accession	ICTV Taxonomy			Genome coverage	Genome type	Host	Endolysin	Pei
[truncated: 16 more rows]

## Sheet: dsDNA archaea virus
Virus name	GenBank accession	ICTV Taxonomy			Genome coverage	Genome type	Host	Pei	PVAP
[truncated: 15 more rows]
